# Supplementary material for: Mol­ecular and crystal structure, optical properties and DFT studies of 1,4-dimeth­oxy-2,5-bis­[2-(4-nitro­phen­yl)ethen­yl]benzene
Source: Acta Crystallogr E Crystallogr Commun. 2020 May 29;76(Pt 6):940–3. doi: 10.1107/S205698902000674X (PMC7273981; doi:10.1107/S205698902000674X)
Supplement: Supplementary file 1 [file e-76-00940-sup1.cif]

##############################################################################
#                                                                            #
# This CIF contains the data in a paper accepted for publication in          #
# Acta Crystallographica Section E. It conforms to the requirements of       #
# Notes for Authors for Acta Crystallographica Section E, and has been       #
# peer reviewed under the auspices of the IUCr Commission on Journals.       #
#                                                                            #
# Full details of the Crystallographic Information File format               #
# are given in the paper "The Crystallographic Information File (CIF):       #
# a New Standard Archive File for Crystallography" by S. R. Hall, F. H.      #
# Allen and I. D. Brown [Acta Cryst. (1991), A47, 655-685].                  #
#                                                                            #
# The current version of the core CIF dictionary is obtainable from          #
# ftp://ftp.iucr.org/pub/cif_core.dic.                                       #
#                                                                            #
# Software is freely available for graphical display of the structure(s)     #
# in this CIF. For information consult the CIF software page                 #
# http://www.iucr.org/resources/cif/software.                                #
#                                                                            #
# This file may be used for bona fide research purposes within the           #
# scientific community so long as proper attribution is given to the journal # 
# article from which it was obtained.                                        #
#                                                                            #
##############################################################################
data_I
_audit_creation_method
;
Olex2 1.2
(compiled 2018.05.29 svn.r3508 for OlexSys, GUI svn.r5506)
;
_journal_date_recd_electronic     2020-05-13
_journal_date_accepted     2020-05-19
_journal_name_full     'Acta Crystallographica, Section E'
_journal_year     2020
_journal_volume     76
_journal_issue      6
_journal_page_first     940
_journal_page_last     943
_journal_paper_category     GO
_journal_paper_doi     10.1107/S205698902000674X
_journal_coeditor_code     YK2130
_publ_contact_author_name     'Georgii Bogdanov'
_publ_contact_author_address
;
Department of Chemistry, New Mexico Highlands University, Las Vegas, New Mexico,
87701
USA
Department of Chemical and Biomolecular Engineering, University of California
Irvine, Irvine, California, 92617
USA
;
_publ_contact_author_email     'bogdgv@gmail.com'
_publ_contact_author_fax     ?
_publ_contact_author_phone     ?
_publ_section_title
;
Molecular and crystal structure, optical properties and DFT studies of
1,4-dimethoxy-2,5-bis[2-(4-nitrophenyl)ethenyl]benzene
;
loop_
    _publ_author_name
    _publ_author_footnote
    _publ_author_address
    'Bogdanov, Georgii' .
;
Department of Chemistry, New Mexico Highlands University, Las Vegas, New Mexico,
87701
USA
Department of Chemical and Biomolecular Engineering,
University of California Irvine, Irvine, California, 92617
USA
;
    'Oskolkov, Evgenii' .
;
Department of Chemistry, New Mexico Highlands University, Las Vegas, New Mexico,
87701
USA
;
    'Bustos, Jenna' .
;
Department of Chemistry, New Mexico Highlands University, Las Vegas, New Mexico,
87701
USA
;
    'Glebov, Viktor' .
;
Department of Chemistry, New Mexico Highlands University, Las Vegas, New Mexico,
87701
USA
;
    'Tillotson, John P.' .
;
School of Chemistry and Biochemistry, Georgia Institute of Technology, Atlanta,
Georgia, 30332
USA
;
    'Timofeeva, Tatiana V.' .
;
Department of Chemistry, New Mexico Highlands University, Las Vegas, New Mexico,
87701
USA
;
_publ_section_synopsis
;
In the title molecule, which is based on a 1,4-distyryl-2,5-dimethoxybenzene
core with <i>p</i>-nitro-substituted terminal benzene rings, the dihedral
angle between mean planes of the central fragment and the terminal phenyl ring
is  16.46(6)\%. The crystal packing is stabilized by \p--\p interactions.
;
_chemical_name_systematic
;
1,4-Dimethoxy-2,5-bis[2-(4-nitrophenyl)ethenyl]benzene
;
_chemical_name_common     ?
_chemical_formula_moiety     'C24 H20 N2 O6'
_chemical_formula_sum     'C24 H20 N2 O6'
_chemical_formula_iupac     'C24 H20 N2 O6'
_chemical_formula_weight     432.42
_chemical_melting_point     ?
_space_group_crystal_system     monoclinic
_space_group_name_H-M_alt     'P 1 21/n 1'
_space_group_name_Hall     '-P 2yn'
loop_
    _space_group_symop_operation_xyz
    'x, y, z'
    '-x+1/2, y+1/2, -z+1/2'
    '-x, -y, -z'
    'x-1/2, -y-1/2, z-1/2'
_cell_length_a     7.9074(10)
_cell_length_b     12.4794(16)
_cell_length_c     10.6248(14)
_cell_angle_alpha     90
_cell_angle_beta     102.394(3)
_cell_angle_gamma     90
_cell_volume     1024.0(2)
_cell_formula_units_Z     2
_cell_measurement_reflns_used     6481
_cell_measurement_theta_min     2.55
_cell_measurement_theta_max     31.26
_cell_measurement_temperature     100(2)
_exptl_crystal_description     block
_exptl_crystal_colour     red
_exptl_crystal_size_max     0.22
_exptl_crystal_size_mid     0.15
_exptl_crystal_size_min     0.11
_exptl_crystal_density_diffrn     1.403
_exptl_crystal_density_meas     ?
_exptl_crystal_density_method     ?
_exptl_crystal_F_000     452
_exptl_absorpt_coefficient_mu     0.102
_exptl_absorpt_correction_type     multi-scan
_exptl_absorpt_process_details
;
(SADABS; Bruker, 2016)
;
_exptl_absorpt_correction_T_min     0.6533
_exptl_absorpt_correction_T_max     0.7462
_diffrn_ambient_temperature     100.15
_diffrn_source     ?
_diffrn_radiation_type     MoK\a
_diffrn_radiation_wavelength     0.71073
_diffrn_measurement_device_type     'Bruker APEXII CCD'
_diffrn_measurement_method     '\f and \w scans'
_diffrn_detector_area_resol_mean     ?
_diffrn_reflns_number     32090
_diffrn_reflns_av_R_equivalents     0.0549
_diffrn_reflns_av_unetI/netI     0.0298
_diffrn_reflns_theta_min     2.553
_diffrn_reflns_theta_max     31.651
_diffrn_reflns_theta_full     25.242
_diffrn_measured_fraction_theta_max     0.999
_diffrn_measured_fraction_theta_full     1.000
_diffrn_reflns_limit_h_min     -11
_diffrn_reflns_limit_h_max     11
_diffrn_reflns_limit_k_min     -18
_diffrn_reflns_limit_k_max     18
_diffrn_reflns_limit_l_min     -15
_diffrn_reflns_limit_l_max     15
_refine_special_details     ?
_reflns_number_total     3460
_reflns_number_gt     2542
_reflns_threshold_expression     'I > 2\s(I)'
_refine_ls_structure_factor_coef     Fsqd
_refine_ls_matrix_type     full
_refine_ls_R_factor_all     0.0712
_refine_ls_R_factor_gt     0.0475
_refine_ls_wR_factor_gt     0.1251
_refine_ls_wR_factor_ref     0.1451
_refine_ls_goodness_of_fit_ref     1.035
_refine_ls_restrained_S_all     1.035
_refine_ls_number_reflns     3460
_refine_ls_number_parameters     146
_refine_ls_number_restraints     0
_refine_ls_hydrogen_treatment     constr
_refine_ls_weighting_scheme     calc
_refine_ls_weighting_details
              'w=1/[\s^2^(Fo^2^)+(0.0723P)^2^+0.3749P] where P=(Fo^2^+2Fc^2^)/3'
_atom_sites_solution_hydrogens     geom
_atom_sites_solution_primary     dual
_atom_sites_solution_secondary     difmap
_refine_ls_shift/su_max     0.000
_refine_ls_shift/su_mean     0.000
_refine_diff_density_max     0.490
_refine_diff_density_min     -0.214
_refine_ls_extinction_method     none
_refine_ls_extinction_coef     .
loop_
    _atom_type_symbol
    _atom_type_description
    _atom_type_scat_dispersion_real
    _atom_type_scat_dispersion_imag
    _atom_type_scat_source
    'C' 'C' 0.0033 0.0016
                         'International Tables Vol C Tables 4.2.6.8 and 6.1.1.4'
    'H' 'H' 0.0000 0.0000
                         'International Tables Vol C Tables 4.2.6.8 and 6.1.1.4'
    'N' 'N' 0.0061 0.0033
                         'International Tables Vol C Tables 4.2.6.8 and 6.1.1.4'
    'O' 'O' 0.0106 0.0060
                         'International Tables Vol C Tables 4.2.6.8 and 6.1.1.4'
_computing_data_collection
;
APEX3 (Bruker, 2016)
;
_computing_cell_refinement
;
SAINT (Bruker, 2016)
;
_computing_data_reduction
;
SAINT (Bruker, 2016)
;
_computing_structure_solution
;
<i>SHELXT2017/1</i> (Sheldrick, 2015a)
;
_computing_structure_refinement
;
<i>SHELXL2017/1</i> (Sheldrick, 2015b),
<i>OLEX2</i> (Dolomanov et al., 2009)
;
_computing_molecular_graphics
;
Mercury (Macrae <i>et al.</i>,  2020)
;
_computing_publication_material
;
Mercury (Macrae <i>et al.</i>,  2020)
;
loop_
    _atom_site_type_symbol
    _atom_site_label
    _atom_site_fract_x
    _atom_site_fract_y
    _atom_site_fract_z
    _atom_site_U_iso_or_equiv
    _atom_site_adp_type
    _atom_site_calc_flag
    _atom_site_occupancy
    _atom_site_disorder_assembly
    _atom_site_disorder_group
    O O1 1.12432(11) 0.50902(7) 0.27624(8) 0.0223(2) Uani d 1 . .
    O O2 -0.13219(13) 0.91355(10) 0.42105(12) 0.0423(3) Uani d 1 . .
    O O3 -0.08612(15) 0.85312(11) 0.61675(12) 0.0453(3) Uani d 1 . .
    N N1 -0.04597(14) 0.86252(10) 0.51181(12) 0.0301(3) Uani d 1 . .
    C C1 1.05803(14) 0.50680(9) 0.38485(11) 0.0176(2) Uani d 1 . .
    C C2 0.90285(14) 0.55533(9) 0.39523(11) 0.0185(2) Uani d 1 . .
    H H2 0.836944 0.592801 0.323366 0.022 Uiso calc 1 . .
    C C3 0.84235(14) 0.54988(9) 0.50948(11) 0.0178(2) Uani d 1 . .
    C C10 0.18811(15) 0.73214(10) 0.58176(12) 0.0215(2) Uani d 1 . .
    H H10 0.137655 0.713154 0.652137 0.026 Uiso calc 1 . .
    C C4 0.67887(14) 0.59782(10) 0.52387(11) 0.0202(2) Uani d 1 . .
    H H4 0.640701 0.580352 0.600263 0.024 Uiso calc 1 . .
    C C6 0.41503(15) 0.71106(10) 0.46101(11) 0.0196(2) Uani d 1 . .
    C C11 0.33818(15) 0.68241(9) 0.56370(11) 0.0198(2) Uani d 1 . .
    H H11 0.389852 0.627975 0.621909 0.024 Uiso calc 1 . .
    C C9 0.11358(14) 0.81049(10) 0.49411(12) 0.0217(2) Uani d 1 . .
    C C5 0.57748(16) 0.66340(10) 0.44141(12) 0.0225(2) Uani d 1 . .
    H H5 0.613011 0.680685 0.363923 0.027 Uiso calc 1 . .
    C C8 0.18426(16) 0.84114(11) 0.39171(12) 0.0249(3) Uani d 1 . .
    H H8 0.131401 0.895451 0.333775 0.030 Uiso calc 1 . .
    C C7 0.33514(17) 0.79047(11) 0.37539(12) 0.0252(3) Uani d 1 . .
    H H7 0.384749 0.810152 0.304835 0.030 Uiso calc 1 . .
    C C12 1.03435(16) 0.57061(12) 0.16982(12) 0.0269(3) Uani d 1 . .
    H H12A 1.097995 0.568337 0.100234 0.040 Uiso calc 1 . .
    H H12B 1.025026 0.645017 0.197031 0.040 Uiso calc 1 . .
    H H12C 0.918153 0.540834 0.138992 0.040 Uiso calc 1 . .
loop_
    _atom_site_aniso_label
    _atom_site_aniso_U_11
    _atom_site_aniso_U_22
    _atom_site_aniso_U_33
    _atom_site_aniso_U_12
    _atom_site_aniso_U_13
    _atom_site_aniso_U_23
    O1 0.0212(4) 0.0287(5) 0.0177(4) 0.0069(3) 0.0058(3) 0.0033(3)
    O2 0.0253(5) 0.0519(7) 0.0485(7) 0.0170(5) 0.0054(5) 0.0069(5)
    O3 0.0363(6) 0.0580(8) 0.0491(7) 0.0163(5) 0.0260(5) 0.0067(6)
    N1 0.0192(5) 0.0331(6) 0.0387(6) 0.0057(4) 0.0082(4) -0.0013(5)
    C1 0.0175(5) 0.0183(5) 0.0172(5) 0.0007(4) 0.0040(4) -0.0014(4)
    C2 0.0168(5) 0.0200(5) 0.0180(5) 0.0027(4) 0.0018(4) 0.0010(4)
    C3 0.0152(5) 0.0181(5) 0.0198(5) 0.0018(4) 0.0029(4) -0.0014(4)
    C10 0.0191(5) 0.0228(6) 0.0237(5) -0.0025(4) 0.0071(4) -0.0014(4)
    C4 0.0180(5) 0.0234(5) 0.0195(5) 0.0026(4) 0.0049(4) -0.0007(4)
    C6 0.0167(5) 0.0211(5) 0.0206(5) 0.0023(4) 0.0033(4) -0.0012(4)
    C11 0.0180(5) 0.0199(5) 0.0212(5) 0.0000(4) 0.0034(4) 0.0003(4)
    C9 0.0148(5) 0.0246(6) 0.0257(6) 0.0028(4) 0.0045(4) -0.0043(4)
    C5 0.0211(5) 0.0250(6) 0.0235(6) 0.0059(4) 0.0092(4) 0.0036(4)
    C8 0.0227(6) 0.0284(6) 0.0235(6) 0.0083(5) 0.0044(4) 0.0030(5)
    C7 0.0247(6) 0.0301(6) 0.0225(6) 0.0085(5) 0.0091(5) 0.0052(5)
    C12 0.0212(5) 0.0388(7) 0.0211(6) 0.0048(5) 0.0055(4) 0.0086(5)
_geom_special_details
;
 All esds (except the esd in the dihedral angle between two l.s. planes)
 are estimated using the full covariance matrix.  The cell esds are taken
 into account individually in the estimation of esds in distances, angles
 and torsion angles; correlations between esds in cell parameters are only
 used when they are defined by crystal symmetry.  An approximate (isotropic)
 treatment of cell esds is used for estimating esds involving l.s. planes.
;
loop_
    _geom_bond_atom_site_label_1
    _geom_bond_atom_site_label_2
    _geom_bond_site_symmetry_2
    _geom_bond_distance
    _geom_bond_publ_flag
    O1 C1 . 1.3663(14) ?
    O1 C12 . 1.4248(15) ?
    O2 N1 . 1.2321(16) ?
    O3 N1 . 1.2287(16) ?
    N1 C9 . 1.4665(16) ?
    C1 C2 . 1.3938(15) ?
    C1 C3 3_766 1.4148(16) ?
    C2 H2 . 0.9500 ?
    C2 C3 . 1.3986(16) ?
    C3 C4 . 1.4619(15) ?
    C10 H10 . 0.9500 ?
    C10 C11 . 1.3885(16) ?
    C10 C9 . 1.3910(17) ?
    C4 H4 . 0.9500 ?
    C4 C5 . 1.3337(16) ?
    C6 C11 . 1.4043(16) ?
    C6 C5 . 1.4704(16) ?
    C6 C7 . 1.4007(17) ?
    C11 H11 . 0.9500 ?
    C9 C8 . 1.3796(18) ?
    C5 H5 . 0.9500 ?
    C8 H8 . 0.9500 ?
    C8 C7 . 1.3936(17) ?
    C7 H7 . 0.9500 ?
    C12 H12A . 0.9800 ?
    C12 H12B . 0.9800 ?
    C12 H12C . 0.9800 ?
loop_
    _geom_angle_atom_site_label_1
    _geom_angle_atom_site_label_2
    _geom_angle_atom_site_label_3
    _geom_angle_site_symmetry_1
    _geom_angle_site_symmetry_3
    _geom_angle
    _geom_angle_publ_flag
    C1 O1 C12 . . 117.68(9) ?
    O2 N1 C9 . . 118.37(12) ?
    O3 N1 O2 . . 123.52(12) ?
    O3 N1 C9 . . 118.11(11) ?
    O1 C1 C2 . . 124.19(10) ?
    O1 C1 C3 . 3_766 115.54(10) ?
    C2 C1 C3 . 3_766 120.27(10) ?
    C1 C2 H2 . . 119.4 ?
    C1 C2 C3 . . 121.23(10) ?
    C3 C2 H2 . . 119.4 ?
    C1 C3 C4 3_766 . 118.41(10) ?
    C2 C3 C1 . 3_766 118.50(10) ?
    C2 C3 C4 . . 123.08(10) ?
    C11 C10 H10 . . 120.9 ?
    C11 C10 C9 . . 118.26(11) ?
    C9 C10 H10 . . 120.9 ?
    C3 C4 H4 . . 116.5 ?
    C5 C4 C3 . . 127.07(11) ?
    C5 C4 H4 . . 116.5 ?
    C11 C6 C5 . . 122.95(11) ?
    C7 C6 C11 . . 118.34(10) ?
    C7 C6 C5 . . 118.69(11) ?
    C10 C11 C6 . . 121.25(11) ?
    C10 C11 H11 . . 119.4 ?
    C6 C11 H11 . . 119.4 ?
    C10 C9 N1 . . 118.55(11) ?
    C8 C9 N1 . . 118.92(11) ?
    C8 C9 C10 . . 122.53(11) ?
    C4 C5 C6 . . 125.13(11) ?
    C4 C5 H5 . . 117.4 ?
    C6 C5 H5 . . 117.4 ?
    C9 C8 H8 . . 120.8 ?
    C9 C8 C7 . . 118.35(11) ?
    C7 C8 H8 . . 120.8 ?
    C6 C7 H7 . . 119.4 ?
    C8 C7 C6 . . 121.27(11) ?
    C8 C7 H7 . . 119.4 ?
    O1 C12 H12A . . 109.5 ?
    O1 C12 H12B . . 109.5 ?
    O1 C12 H12C . . 109.5 ?
    H12A C12 H12B . . 109.5 ?
    H12A C12 H12C . . 109.5 ?
    H12B C12 H12C . . 109.5 ?
loop_
    _geom_torsion_atom_site_label_1
    _geom_torsion_atom_site_label_2
    _geom_torsion_atom_site_label_3
    _geom_torsion_atom_site_label_4
    _geom_torsion_site_symmetry_1
    _geom_torsion_site_symmetry_2
    _geom_torsion_site_symmetry_3
    _geom_torsion_site_symmetry_4
    _geom_torsion
    _geom_torsion_publ_flag
    O1 C1 C2 C3 . . . . 179.95(11) ?
    O2 N1 C9 C10 . . . . -164.27(12) ?
    O2 N1 C9 C8 . . . . 15.92(19) ?
    O3 N1 C9 C10 . . . . 15.98(19) ?
    O3 N1 C9 C8 . . . . -163.83(13) ?
    N1 C9 C8 C7 . . . . -179.49(12) ?
    C1 C2 C3 C1 . . . 3_766 -0.34(18) ?
    C1 C2 C3 C4 . . . . -178.81(11) ?
    C1 C3 C4 C5 3_766 . . . 172.08(12) ?
    C2 C3 C4 C5 . . . . -9.4(2) ?
    C3 C1 C2 C3 3_766 . . . 0.34(19) ?
    C3 C4 C5 C6 . . . . -179.01(12) ?
    C10 C9 C8 C7 . . . . 0.7(2) ?
    C11 C10 C9 N1 . . . . 179.35(11) ?
    C11 C10 C9 C8 . . . . -0.84(19) ?
    C11 C6 C5 C4 . . . . -7.6(2) ?
    C11 C6 C7 C8 . . . . 0.74(19) ?
    C9 C10 C11 C6 . . . . 0.93(18) ?
    C9 C8 C7 C6 . . . . -0.6(2) ?
    C5 C6 C11 C10 . . . . 177.54(11) ?
    C5 C6 C7 C8 . . . . -177.76(12) ?
    C7 C6 C11 C10 . . . . -0.89(18) ?
    C7 C6 C5 C4 . . . . 170.84(13) ?
    C12 O1 C1 C2 . . . . 4.15(17) ?
    C12 O1 C1 C3 . . . 3_766 -176.23(11) ?
_shelx_space_group_comment
;
The symmetry employed for this shelxl refinement is uniquely defined
by the following loop, which should always be used as a source of
symmetry information in preference to the above space-group names.
They are only intended as comments.
;
_shelx_estimated_absorpt_T_min     ?
_shelx_estimated_absorpt_T_max     ?
_shelx_hkl_file
;
  -1   0   0    0.50    0.30
  -1   0   0    0.30    0.10
   2   0   0  390.26   14.30
  -2   0   0  404.56   14.50
  -2   0   0  417.96   13.90
  -2   0   0  416.86   14.40
  -2   0   0  399.06   14.30
   2   0   0  394.76   14.20
  -2   0   0  421.96   14.80
  -3   0   0   -0.90    0.60
   3   0   0   -0.60    0.40
   3   0   0   -0.20    0.60
  -3   0   0    0.10    0.30
  -3   0   0   -0.60    0.70
  -3   0   0    0.40    0.60
  -3   0   0    0.30    0.50
  -4   0   0 3822.32  122.79
  -4   0   0 3725.13  123.69
   4   0   0 3600.34  123.79
  -4   0   0 3639.04  123.89
  -4   0   0 3532.25  124.39
  -4   0   0 3648.14  123.59
   4   0   0 3573.14  123.39
  -5   0   0    1.70    1.10
  -5   0   0    0.00    0.40
  -5   0   0    1.10    1.00
   5   0   0   -1.30    0.90
  -5   0   0   -0.60    1.20
  -5   0   0   -0.80    0.90
   5   0   0    0.60    0.90
  -6   0   0    4.40    1.40
  -6   0   0    3.10    1.50
   6   0   0    3.10    1.60
  -6   0   0    1.30    1.30
   6   0   0    2.70    1.40
  -6   0   0    1.60    1.70
  -7   0   0    0.90    1.30
   7   0   0   -2.50    1.00
  -7   0   0   -0.30    1.10
  -7   0   0    1.90    1.70
  -7   0   0    0.30    1.90
   7   0   0   -0.10    1.40
  -8   0   0   83.29    7.00
  -8   0   0   88.09    6.00
   8   0   0   95.99    6.40
  -8   0   0   84.49    5.70
  -9   0   0   -1.20    2.80
  -9   0   0    0.10    2.00
   9   0   0   -2.40    1.50
  -9   0   0    0.10    2.10
 -10   0   0    2.20    2.50
 -10   0   0   -0.30    3.30
 -10   0   0    2.30    2.80
  10   0   0    1.60    3.20
  11   0   0    0.90    3.30
 -11   0   0   -1.30    2.80
 -11   0   0    3.60    4.40
   0  -1   0    0.00    0.10
   0   1   0    0.20    0.20
  -1  -1   0   40.70    1.70
  -1  -1   0   32.40    1.40
  -1   1   0   41.70    1.60
  -1   1   0   42.20    1.70
   2  -1   0  317.57   11.60
  -2  -1   0  337.27   11.80
  -2  -1   0  318.67   12.20
   2  -1   0  321.17   11.70
  -2  -1   0  320.47   11.70
  -2  -1   0  319.27   11.80
  -2  -1   0  311.27   11.20
  -2   1   0  341.67   11.70
  -2   1   0  339.57   11.80
   2   1   0  323.77   11.70
  -2   1   0  331.97   11.80
   2   1   0  337.77   11.80
  -2   1   0  336.77   11.70
  -2   1   0  343.27   12.20
   3  -1   0   93.49    4.30
  -3  -1   0   97.39    4.50
   3  -1   0   98.99    4.20
  -3  -1   0  100.39    3.50
  -3  -1   0   96.49    4.80
  -3  -1   0  100.39    4.40
  -3  -1   0   94.09    4.30
  -3   1   0   98.89    4.40
   3   1   0   99.39    4.30
   3   1   0   99.29    4.40
  -3   1   0  100.29    4.50
  -3   1   0   99.29    3.90
  -3   1   0  100.79    3.90
  -3   1   0   92.29    4.20
  -3   1   0  103.89    4.90
  -4  -1   0  190.38    8.50
  -4  -1   0  181.78    7.50
   4  -1   0  178.68    7.40
  -4  -1   0  185.68    6.50
  -4  -1   0  180.18    7.60
  -4  -1   0  182.48    7.80
   4  -1   0  186.68    7.70
  -4   1   0  191.98    7.00
  -4   1   0  180.98    6.80
  -4   1   0  183.68    8.30
   4   1   0  186.38    7.80
   4   1   0  176.48    7.50
  -4   1   0  190.58    7.60
  -4   1   0  188.28    7.90
  -4   1   0  187.58    7.70
  -5  -1   0    5.90    1.50
   5  -1   0    8.50    1.70
  -5  -1   0    5.10    1.40
   5  -1   0    6.40    1.30
  -5  -1   0    6.20    1.70
  -5  -1   0    6.30    1.30
   5   1   0    6.10    1.50
   5   1   0    6.80    1.50
  -5   1   0    5.10    1.40
  -5   1   0    6.00    1.30
  -5   1   0    6.60    1.90
  -5   1   0    7.40    1.00
  -5   1   0    6.70    0.90
  -5   1   0    7.10    1.60
  -6  -1   0   39.90    3.30
   6  -1   0   43.90    3.20
  -6  -1   0   40.70    3.20
  -6  -1   0   35.90    3.70
  -6  -1   0   39.20    3.80
   6  -1   0   37.40    3.20
  -6   1   0   41.00    3.30
  -6   1   0   38.30    3.70
  -6   1   0   42.40    3.30
   6   1   0   40.70    3.50
   6   1   0   41.90    3.40
  -6   1   0   51.89    3.60
   7  -1   0    7.80    2.00
  -7  -1   0    9.90    2.20
  -7  -1   0    4.60    2.40
  -7  -1   0    6.20    1.90
   7  -1   0    7.00    2.20
  -7  -1   0    6.40    2.00
   7   1   0    9.30    2.10
  -7   1   0    9.80    2.70
  -7   1   0    5.30    1.90
  -7   1   0    6.80    2.00
   7   1   0    8.70    2.10
  -7   1   0    6.80    2.20
  -8  -1   0   13.50    2.90
  -8  -1   0   12.10    3.50
   8  -1   0   11.10    2.90
  -8  -1   0   11.20    2.40
  -8   1   0    8.40    2.40
   8   1   0    9.50    2.40
  -8   1   0    7.30    1.90
  -8   1   0    8.00    3.20
  -8   1   0   10.20    2.50
  -9  -1   0   -0.40    1.70
  -9  -1   0   -4.40    2.40
   9  -1   0   -1.30    2.30
  -9  -1   0   -0.50    1.90
  -9   1   0    0.90    2.30
  -9   1   0    1.10    2.10
   9   1   0    4.90    2.90
  -9   1   0   -0.50    2.80
 -10  -1   0    2.30    2.90
 -10  -1   0    2.80    3.70
 -10  -1   0    5.60    2.70
  10  -1   0   -1.60    2.80
 -10   1   0    2.20    3.40
 -10   1   0    5.60    2.50
 -10   1   0   -0.50    2.50
  10   1   0    4.50    2.40
 -11  -1   0    9.10    5.20
  11  -1   0    8.30    4.30
 -11  -1   0   14.00    4.00
 -11   1   0    1.90    4.20
 -11   1   0    9.30    3.90
  11   1   0    8.20    4.20
   0  -2   0    0.40    0.30
   0   2   0    0.60    0.30
  -1  -2   0  125.49    5.00
   1  -2   0  110.09    4.40
  -1  -2   0  118.29    4.50
  -1  -2   0  119.99    4.30
  -1   2   0  117.99    4.50
   1   2   0  116.79    4.40
   1   2   0  112.59    4.60
  -1   2   0  119.79    4.40
  -1   2   0  117.69    4.50
  -1   2   0  121.19    4.80
  -2  -2   0  352.96   12.70
  -2  -2   0  356.96   13.20
  -2  -2   0  379.56   13.90
  -2  -2   0  363.76   13.30
  -2  -2   0  355.46   13.20
  -2   2   0  371.86   13.10
  -2   2   0  389.96   13.30
   2   2   0  356.16   13.30
  -2   2   0  381.66   13.20
  -2   2   0  373.86   13.10
   2   2   0  369.56   13.20
  -2   2   0  364.06   13.20
  -2   2   0  389.26   13.20
  -2   2   0  378.56   13.70
   3  -2   0  439.06   15.90
  -3  -2   0  429.96   16.20
  -3  -2   0  431.86   15.20
  -3  -2   0  440.96   16.10
   3  -2   0  448.76   16.10
  -3  -2   0  449.66   16.90
  -3  -2   0  428.46   16.10
   3   2   0  454.75   16.20
  -3   2   0  453.05   16.00
  -3   2   0  460.15   16.10
   3   2   0  447.56   16.20
  -3   2   0  463.95   16.80
  -3   2   0  451.65   16.10
  -3   2   0  457.95   16.30
  -4  -2   0   11.40    1.60
  -4  -2   0   12.50    1.70
  -4  -2   0   14.30    1.80
   4  -2   0   11.50    1.60
  -4  -2   0    9.00    1.90
  -4  -2   0   13.30    0.70
   4  -2   0   10.60    1.40
   4   2   0   10.90    1.60
  -4   2   0   12.00    1.30
  -4   2   0   12.40    1.60
  -4   2   0   10.80    1.50
  -4   2   0   13.90    2.20
  -4   2   0   12.70    1.40
   4   2   0   14.70    1.80
  -4   2   0   12.50    1.70
  -5  -2   0  187.08    8.00
  -5  -2   0  187.98    8.10
   5  -2   0  182.38    8.10
   5  -2   0  188.98    7.70
  -5  -2   0  189.68    9.20
  -5  -2   0  182.18    8.20
   5   2   0  187.98    8.10
  -5   2   0  181.08    8.20
  -5   2   0  182.78    8.00
   5   2   0  181.88    8.10
  -5   2   0  179.28    8.80
  -5   2   0  184.18    7.90
  -5   2   0  185.08    7.20
  -5   2   0  189.78    7.30
   6  -2   0    4.20    1.40
  -6  -2   0    4.20    2.20
   6  -2   0    2.90    1.40
  -6  -2   0    6.90    1.80
  -6  -2   0    2.80    1.50
  -6  -2   0    4.20    1.50
  -6   2   0    3.40    1.60
   6   2   0    4.40    1.50
  -6   2   0    3.00    1.20
   6   2   0    4.10    1.60
  -6   2   0    7.10    2.20
  -6   2   0    4.30    1.40
   7  -2   0    1.50    1.30
   7  -2   0   -0.50    1.70
  -7  -2   0    1.70    1.50
  -7  -2   0   -1.30    1.90
  -7  -2   0   -0.40    1.10
  -7   2   0    0.70    1.60
  -7   2   0   -0.50    1.50
   7   2   0    0.10    1.30
  -7   2   0    0.10    1.40
  -7   2   0   -1.30    1.80
   7   2   0    2.70    1.80
   8  -2   0   58.19    5.00
  -8  -2   0   47.60    4.20
  -8  -2   0   42.30    4.40
  -8  -2   0   43.40    5.80
  -8   2   0   57.29    5.80
  -8   2   0   51.99    4.60
   8   2   0   57.29    4.60
  -8   2   0   48.00    4.70
   8   2   0   50.39    4.50
  -8   2   0   54.29    5.30
  -9  -2   0   52.79    5.40
  -9  -2   0   49.50    5.40
   9  -2   0   50.59    5.50
  -9  -2   0   57.09    7.20
  -9   2   0   46.40    6.50
   9   2   0   67.99    6.30
  -9   2   0   61.59    5.20
  -9   2   0   63.69    5.40
 -10  -2   0   23.60    4.30
  10  -2   0   27.50    4.80
 -10  -2   0   21.10    3.60
 -10  -2   0   22.50    5.70
 -10   2   0   20.30    4.10
 -10   2   0   20.90    5.20
  10   2   0   22.60    4.60
 -10   2   0   26.10    4.00
 -11  -2   0   -0.50    3.10
 -11  -2   0   -2.90    3.60
  11  -2   0   -1.90    2.40
 -11   2   0   -0.20    3.70
 -11   2   0    5.20    3.40
  11   2   0   -2.70    2.30
   0  -3   0   -0.10    0.40
   0  -3   0    0.10    0.60
   0   3   0   -0.80    0.70
   0   3   0    0.10    0.40
   0   3   0    0.10    0.60
   1  -3   0 8124.39  284.87
  -1  -3   0 9773.42  285.07
  -1  -3   0 8550.44  286.67
   1  -3   0 8823.22  286.47
  -1  -3   0 8039.80  284.87
   1  -3   0 8368.66  284.77
  -1   3   0 8115.09  285.27
  -1   3   0 9382.86  284.77
  -1   3   0 7864.31  285.67
  -1   3   0 8022.70  284.57
   1   3   0 8123.69  285.27
  -1   3   0 9510.25  285.97
   1   3   0 7591.94  284.47
  -1   3   0 8062.99  285.97
  -2  -3   0  319.97   12.00
  -2  -3   0  331.07   11.50
  -2  -3   0  320.77   11.90
  -2  -3   0  332.07   11.60
  -2  -3   0  322.97   12.70
  -2   3   0  330.77   11.90
   2   3   0  331.57   11.70
  -2   3   0  339.87   12.00
  -2   3   0  326.87   11.90
   2   3   0  337.37   11.90
  -2   3   0  322.57   12.50
  -2   3   0  338.27   12.10
  -2   3   0  360.96   12.10
   2   3   0  318.67   12.20
   2   3   0  319.37   11.60
  -2   3   0  334.67   11.90
   3  -3   0  402.76   14.80
  -3  -3   0  411.26   15.80
  -3  -3   0  391.66   14.80
  -3  -3   0  401.16   15.00
  -3  -3   0  382.46   14.20
  -3   3   0  405.16   15.00
  -3   3   0  416.66   15.00
  -3   3   0  407.16   14.70
   3   3   0  425.26   15.00
   3   3   0  403.66   15.20
  -3   3   0  409.96   14.80
  -3   3   0  423.06   15.60
  -3   3   0  439.46   14.90
  -3   3   0  414.56   14.90
  -4  -3   0    5.30    1.30
   4  -3   0    4.70    1.20
  -4  -3   0    4.00    1.70
   4  -3   0    3.50    0.90
  -4  -3   0    4.50    0.60
  -4  -3   0    2.70    1.00
   4   3   0    2.60    1.10
  -4   3   0    4.40    1.10
   4   3   0    3.50    1.20
  -4   3   0    3.50    1.10
  -4   3   0    5.30    1.00
  -4   3   0    4.90    1.00
  -4   3   0    7.40    1.30
  -4   3   0    5.20    1.60
  -4   3   0    4.90    1.10
  -5  -3   0  417.56   16.30
   5  -3   0  423.96   16.30
  -5  -3   0  426.66   16.20
   5  -3   0  436.26   15.90
  -5  -3   0  386.36   17.20
   5   3   0  426.66   16.40
  -5   3   0  445.26   15.70
  -5   3   0  442.96   17.30
  -5   3   0  417.46   16.40
   5   3   0  448.26   16.50
  -5   3   0  418.06   15.60
  -5   3   0  423.16   16.20
  -5   3   0  437.36   16.20
   6  -3   0   85.19    5.10
  -6  -3   0   83.29    6.10
  -6  -3   0   81.19    4.90
   6  -3   0   87.29    4.50
  -6  -3   0   89.99    5.20
  -6   3   0   83.89    5.20
   6   3   0   71.89    4.80
  -6   3   0   84.89    5.80
  -6   3   0   80.19    4.90
  -6   3   0   86.49    4.90
   6   3   0   81.89    5.20
  -7  -3   0   26.90    4.30
  -7  -3   0   31.60    3.70
   7  -3   0   34.00    3.80
  -7  -3   0   30.90    3.60
   7   3   0   27.10    3.30
  -7   3   0   28.50    3.40
  -7   3   0   30.10    3.70
   7   3   0   23.10    3.10
  -7   3   0   34.80    4.60
  -7   3   0   28.80    3.40
  -8  -3   0    7.60    3.40
   8  -3   0   19.70    3.20
  -8  -3   0    8.80    2.50
  -8  -3   0   10.20    2.60
  -8   3   0   12.90    2.80
   8   3   0    9.20    2.50
  -8   3   0   10.10    2.30
  -8   3   0   13.10    2.80
   8   3   0    9.40    2.60
  -8   3   0   14.10    3.60
   9  -3   0    7.10    3.00
  -9  -3   0    9.00    2.80
  -9  -3   0    8.20    3.60
  -9  -3   0    9.40    3.10
   9   3   0    8.50    3.10
  -9   3   0    5.20    2.60
  -9   3   0    8.80    2.80
  -9   3   0   11.60    4.00
  10  -3   0    7.40    3.40
 -10  -3   0   13.80    3.70
 -10  -3   0   14.10    4.70
 -10  -3   0    9.70    2.80
 -10   3   0   10.20    3.30
 -10   3   0   15.00    3.80
  10   3   0   15.70    4.20
 -10   3   0    7.00    4.10
 -11  -3   0    2.20    3.10
 -11  -3   0   -1.20    4.10
  11  -3   0   -1.20    3.10
 -11   3   0    5.10    4.40
  11   3   0   -7.80    3.10
 -11   3   0   -2.80    2.20
   0  -4   0   74.39    4.30
   0  -4   0   94.09    3.80
   0  -4   0   96.29    3.80
   0   4   0  101.79    4.30
   0   4   0   95.79    4.10
   0   4   0   97.89    4.10
   1  -4   0   27.80    1.60
  -1  -4   0   26.40    1.70
   1  -4   0   28.30    1.70
  -1  -4   0   27.40    1.70
  -1  -4   0   36.90    2.60
  -1   4   0   25.30    1.90
  -1   4   0   30.50    1.70
   1   4   0   25.50    1.90
  -1   4   0   27.60    2.00
  -1   4   0   28.60    2.00
  -1   4   0   32.50    2.00
   1   4   0   27.40    1.70
   1   4   0   29.30    1.80
  -2  -4   0   73.79    3.40
  -2  -4   0   66.29    4.00
   2  -4   0   67.59    3.20
  -2  -4   0   69.49    3.40
   2  -4   0   67.89    3.30
   2   4   0   74.59    3.20
  -2   4   0   73.79    3.60
   2   4   0   66.49    3.60
  -2   4   0   66.19    3.40
   2   4   0   69.29    3.20
  -2   4   0   71.09    3.20
   2   4   0   72.59    3.20
  -2   4   0   75.39    3.30
  -2   4   0   73.39    3.50
  -2   4   0   66.79    3.80
  -2   4   0   73.29    3.30
  -3  -4   0   10.80    1.50
  -3  -4   0   10.60    1.00
  -3  -4   0   10.50    2.00
  -3  -4   0    9.20    1.00
  -3  -4   0    8.70    1.30
  -3   4   0   10.80    1.40
   3   4   0    7.20    1.40
   3   4   0   10.00    1.40
  -3   4   0    9.20    1.30
  -3   4   0    9.70    1.40
  -3   4   0    8.70    1.30
  -3   4   0    9.30    1.70
  -3   4   0    9.50    1.50
  -3   4   0    7.60    1.20
   4  -4   0   36.50    2.50
  -4  -4   0   33.30    1.70
  -4  -4   0   34.60    3.50
  -4  -4   0   31.50    1.80
  -4  -4   0   32.90    2.50
  -4  -4   0   35.70    2.50
   4  -4   0   32.60    2.40
  -4   4   0   31.50    2.80
  -4   4   0   33.40    2.60
  -4   4   0   32.10    2.50
  -4   4   0   37.30    2.50
  -4   4   0   36.70    2.40
  -4   4   0   34.40    2.60
  -4   4   0   38.10    2.40
   4   4   0   36.20    2.60
   4   4   0   31.60    2.80
   5  -4   0    3.00    1.20
  -5  -4   0    2.90    1.30
  -5  -4   0    2.50    1.90
   5  -4   0    3.10    1.30
  -5  -4   0    1.50    1.20
  -5   4   0    1.40    1.50
  -5   4   0   -0.10    0.90
   5   4   0    2.30    1.40
   5   4   0    0.20    1.30
  -5   4   0    0.90    1.10
  -5   4   0    1.90    1.10
  -5   4   0    1.70    1.20
  -5   4   0    1.30    1.10
  -5   4   0    0.80    1.00
   6  -4   0   -0.20    1.20
   6  -4   0   -1.10    1.20
  -6  -4   0   -1.40    1.20
  -6  -4   0   -1.00    1.70
  -6  -4   0    0.00    1.00
  -6   4   0   -1.10    1.60
   6   4   0   -1.10    1.40
   6   4   0   -3.00    1.30
  -6   4   0    1.10    1.10
  -6   4   0   -0.60    1.30
  -6   4   0    0.50    1.00
  -6   4   0   -1.60    1.20
  -6   4   0    0.40    1.30
  -7  -4   0    1.00    2.40
   7  -4   0    1.50    1.40
  -7  -4   0   -0.20    1.60
  -7  -4   0    3.70    1.60
  -7   4   0    2.90    1.60
   7   4   0    3.10    2.20
  -7   4   0    4.20    1.90
  -7   4   0    2.30    1.50
   7   4   0    2.80    2.10
  -7   4   0    4.00    2.40
  -8  -4   0   12.10    2.80
   8  -4   0   11.90    3.00
  -8  -4   0    9.30    3.40
  -8  -4   0   11.50    2.80
  -8   4   0   10.20    2.90
  -8   4   0   11.60    2.90
   8   4   0   10.90    2.80
  -8   4   0    7.30    2.40
  -8   4   0   14.60    3.70
   8   4   0   13.50    3.10
  -9  -4   0   45.90    5.20
   9  -4   0   35.50    5.00
  -9  -4   0   39.60    4.70
  -9  -4   0   51.89    7.00
  -9   4   0   31.80    4.60
   9   4   0   49.40    5.50
  -9   4   0   44.90    4.90
  -9   4   0   45.40    6.50
 -10  -4   0    1.70    2.80
 -10  -4   0    2.20    2.50
 -10  -4   0    1.00    3.40
  10  -4   0    1.70    2.60
 -10   4   0    4.40    2.70
  10   4   0    2.40    3.20
 -10   4   0    5.60    3.80
 -10   4   0    1.70    3.00
 -11  -4   0   36.40    7.20
 -11  -4   0   22.80    4.80
  11  -4   0   23.40    4.80
 -11   4   0   24.50    6.00
  11   4   0   23.10    5.10
 -11   4   0   20.00    4.70
   0  -5   0    0.00    0.90
   0  -5   0    0.00    0.50
   0  -5   0   -0.10    0.50
   0   5   0    0.00    0.50
   0   5   0    0.30    0.80
   0   5   0   -0.70    0.50
   1  -5   0  194.08    7.40
  -1  -5   0  181.28    7.30
   1  -5   0  189.58    7.30
   1  -5   0  195.68    8.40
  -1  -5   0  202.08    8.50
  -1  -5   0  185.68    7.40
  -1  -5   0  190.38    7.40
  -1   5   0  202.38    7.80
   1   5   0  192.48    7.00
  -1   5   0  205.48    7.20
   1   5   0  199.68    7.70
  -1   5   0  193.48    7.80
  -1   5   0  194.58    8.10
   1   5   0  179.28    7.50
  -1   5   0  204.08    7.90
   1   5   0  177.78    7.90
   2  -5   0   49.00    3.50
  -2  -5   0   46.50    2.30
  -2  -5   0   42.80    2.50
   2  -5   0   46.50    2.50
  -2  -5   0   41.80    3.20
   2  -5   0   41.60    2.40
  -2  -5   0   41.50    2.50
  -2  -5   0   40.70    2.20
  -2   5   0   43.70    3.10
  -2   5   0   34.70    2.10
  -2   5   0   44.60    2.80
   2   5   0   45.20    2.50
  -2   5   0   47.10    2.80
  -2   5   0   43.90    2.50
  -2   5   0   43.60    2.40
  -2   5   0   38.80    2.70
   2   5   0   40.20    2.40
   2   5   0   43.40    3.00
  -3  -5   0  278.97    9.90
  -3  -5   0  237.08   11.40
  -3  -5   0  277.07   10.50
  -3  -5   0  263.37    9.80
  -3  -5   0  273.57   10.40
   3  -5   0  273.27   10.30
   3   5   0  267.77   10.10
  -3   5   0  270.27   10.60
  -3   5   0  272.17   10.30
  -3   5   0  270.57   10.30
  -3   5   0  276.87   10.60
   3   5   0  272.67   10.30
  -3   5   0  263.37   11.20
  -3   5   0  274.57   10.40
  -3   5   0  273.87   10.60
   3   5   0  251.07   10.80
  -4  -5   0   50.59    2.50
  -4  -5   0   47.80    2.50
  -4  -5   0   48.70    3.30
  -4  -5   0   52.69    4.40
  -4  -5   0   49.90    3.20
   4  -5   0   53.39    3.20
   4  -5   0   47.90    2.90
  -4   5   0   53.69    3.20
  -4   5   0   48.70    3.10
  -4   5   0   50.99    3.30
  -4   5   0   51.19    3.30
  -4   5   0   51.09    3.90
   4   5   0   49.30    3.20
  -4   5   0   51.29    3.20
   4   5   0   52.09    3.70
  -4   5   0   50.59    3.20
  -5  -5   0   20.90    2.60
   5  -5   0   19.60    2.30
  -5  -5   0   28.30    3.00
   5  -5   0   27.60    2.80
  -5  -5   0   27.80    4.00
  -5   5   0   27.10    2.90
  -5   5   0   26.00    2.70
  -5   5   0   30.70    2.60
  -5   5   0   25.70    3.50
   5   5   0   20.50    2.90
  -5   5   0   29.70    2.90
  -5   5   0   26.20    2.80
  -5   5   0   25.70    2.60
   5   5   0   21.90    2.60
   6  -5   0   87.29    4.80
  -6  -5   0   87.99    5.30
   6  -5   0   77.89    4.90
  -6  -5   0   93.29    6.80
  -6  -5   0   92.49    5.30
  -6   5   0   90.19    5.30
  -6   5   0  102.19    6.40
  -6   5   0   67.19    4.30
  -6   5   0   83.39    5.20
  -6   5   0   89.79    5.10
   6   5   0   91.19    5.60
  -6   5   0   77.49    4.60
   6   5   0   92.19    5.40
  -7  -5   0   18.20    3.00
   7  -5   0   17.90    2.90
  -7  -5   0   21.10    3.20
  -7  -5   0   18.90    4.10
  -7   5   0   20.10    3.90
  -7   5   0   19.90    2.90
   7   5   0   19.90    3.10
  -7   5   0   18.40    2.90
  -7   5   0   16.10    3.00
   7   5   0   18.50    3.10
   8  -5   0   26.20    3.80
  -8  -5   0   30.60    4.10
  -8  -5   0   31.50    4.00
  -8  -5   0   28.40    5.20
  -8   5   0   34.80    5.30
  -8   5   0   27.80    4.10
   8   5   0   30.10    4.10
  -8   5   0   22.30    3.40
   8   5   0   30.50    4.10
  -8   5   0   35.20    4.40
  -9  -5   0   21.90    3.80
  -9  -5   0   27.10    5.80
  -9  -5   0   22.60    4.00
   9  -5   0   26.00    4.20
   9   5   0   23.40    4.10
  -9   5   0   27.00    5.10
  -9   5   0   16.20    3.40
  -9   5   0   20.60    4.00
 -10  -5   0    6.30    3.10
  10  -5   0   11.10    3.30
 -10  -5   0    8.00    3.10
 -10  -5   0   11.60    4.80
 -10   5   0    6.50    3.00
 -10   5   0   10.10    3.60
 -10   5   0    6.30    4.00
  10   5   0    0.30    3.20
   0  -6   0  373.26   14.00
   0  -6   0  329.97   12.50
   0  -6   0  341.37   12.40
   0   6   0  327.47   13.10
   0   6   0  346.47   13.10
   0   6   0  343.97   13.00
   1  -6   0   26.40    1.80
   1  -6   0   26.70    1.80
  -1  -6   0   32.50    2.80
  -1  -6   0   26.40    1.90
  -1  -6   0   23.50    1.90
   1  -6   0   30.70    2.90
  -1  -6   0   25.80    1.90
   1   6   0   28.90    1.60
  -1   6   0   29.80    2.30
   1   6   0   27.80    2.30
   1   6   0   25.90    2.10
  -1   6   0   24.10    1.40
  -1   6   0   27.00    2.20
  -1   6   0   29.30    2.40
   1   6   0   30.20    2.20
   2  -6   0  159.68    6.50
  -2  -6   0  159.88    7.80
  -2  -6   0  151.88    6.50
  -2  -6   0  158.48    6.50
   2  -6   0  151.68    6.40
   2  -6   0  154.98    7.70
  -2  -6   0  162.48    6.30
  -2  -6   0  158.18    6.40
  -2   6   0  166.08    6.50
   2   6   0  159.28    6.20
  -2   6   0  158.68    6.90
  -2   6   0  161.78    7.00
   2   6   0  152.08    6.50
  -2   6   0  148.39    7.20
   2   6   0  134.09    6.90
   2   6   0  157.48    6.60
  -2   6   0  155.18    6.10
  -2   6   0  157.38    6.90
  -3  -6   0  148.79    6.50
   3  -6   0  147.19    6.40
   3  -6   0  147.99    6.50
   3  -6   0  129.99    7.50
  -3  -6   0  149.79    6.60
  -3  -6   0  146.19    7.80
  -3   6   0  141.19    7.30
  -3   6   0  161.38    6.50
   3   6   0  154.18    6.40
   3   6   0  157.58    6.40
  -3   6   0  162.68    6.60
   3   6   0  149.39    6.30
  -3   6   0  164.78    6.90
  -3   6   0  158.18    7.00
  -3   6   0  152.18    6.90
   3   6   0  148.89    7.20
  -3   6   0  145.49    6.30
   4  -6   0   54.19    3.20
  -4  -6   0   46.10    2.70
   4  -6   0   49.00    3.20
  -4  -6   0   44.90    3.30
  -4  -6   0   58.49    4.90
   4  -6   0   51.49    3.20
  -4  -6   0   46.80    2.60
  -4  -6   0   52.69    3.40
  -4   6   0   53.69    4.10
  -4   6   0   50.69    3.50
   4   6   0   47.20    3.20
   4   6   0   52.99    3.90
  -4   6   0   52.39    3.30
  -4   6   0   50.99    3.40
  -4   6   0   52.29    3.50
  -4   6   0   53.59    3.30
  -4   6   0   46.70    3.10
   5  -6   0    2.40    1.40
   5  -6   0    3.50    1.40
  -5  -6   0    2.70    1.40
  -5  -6   0    1.70    1.30
   5  -6   0   -0.50    1.20
  -5  -6   0    4.00    2.50
  -5   6   0    0.30    1.30
  -5   6   0    0.70    1.20
   5   6   0    1.40    1.30
  -5   6   0    0.70    1.40
  -5   6   0    1.50    1.20
  -5   6   0    2.90    1.30
  -5   6   0    0.80    1.40
  -5   6   0    3.40    1.60
   5   6   0    1.70    1.80
  -6  -6   0  107.69    5.80
   6  -6   0  101.19    5.60
  -6  -6   0   95.89    5.80
   6  -6   0   93.79    5.60
   6  -6   0  100.79    5.40
  -6  -6   0   93.99    6.90
  -6   6   0  108.79    6.90
   6   6   0   90.39    5.50
   6   6   0   98.39    6.20
  -6   6   0   99.99    5.60
  -6   6   0  100.49    5.60
  -6   6   0   96.49    5.70
  -6   6   0   96.89    5.40
  -6   6   0  101.49    5.50
  -7  -6   0    6.20    2.20
  -7  -6   0    9.90    3.00
   7  -6   0    5.60    2.20
  -7  -6   0    8.80    2.40
   7  -6   0   12.00    2.50
  -7   6   0   10.80    3.20
  -7   6   0    8.40    2.30
   7   6   0   12.30    2.70
  -7   6   0    9.80    2.50
  -7   6   0    9.80    2.50
   7   6   0    9.50    2.60
  -8  -6   0    2.10    2.20
  -8  -6   0   -1.60    1.70
   8  -6   0    2.60    2.20
  -8  -6   0   -0.50    3.00
   8  -6   0    1.60    2.20
  -8   6   0    4.70    3.00
   8   6   0    1.10    2.40
   8   6   0    1.50    2.30
  -8   6   0    0.90    2.10
  -8   6   0    1.10    2.20
  -8   6   0    5.80    2.50
   9  -6   0   17.30    3.70
  -9  -6   0   22.50    3.70
  -9  -6   0   20.70    5.20
   9  -6   0   22.20    3.80
  -9  -6   0   20.20    3.90
   9   6   0   17.10    3.70
  -9   6   0   12.10    4.10
  -9   6   0   16.80    3.40
  -9   6   0   14.40    3.20
 -10  -6   0    0.60    2.70
  10  -6   0   -6.70    1.80
 -10  -6   0    3.20    2.90
 -10  -6   0    2.90    3.90
  10  -6   0   -0.40    2.20
 -10   6   0   -0.20    2.50
 -10   6   0    5.50    3.40
 -10   6   0    1.20    3.70
  10   6   0   -1.40    3.30
   0  -7   0   -1.40    1.20
   0  -7   0    0.00    0.60
   0  -7   0   -0.10    0.70
   0   7   0    1.00    1.00
   0   7   0   -0.10    0.90
   0   7   0   -0.40    0.90
  -1  -7   0   91.29    4.20
   1  -7   0   91.49    4.10
   1  -7   0   83.99    4.00
   1  -7   0   73.09    5.10
  -1  -7   0   91.29    4.20
  -1  -7   0   92.99    4.20
  -1  -7   0   72.39    5.00
   1   7   0   86.99    3.60
   1   7   0   93.69    5.00
  -1   7   0   90.29    4.70
   1   7   0   88.09    4.60
   1   7   0   88.89    4.50
  -1   7   0   89.49    4.80
  -1   7   0   85.79    4.60
  -1   7   0   86.99    3.50
   2  -7   0    7.80    2.10
  -2  -7   0    5.90    1.20
   2  -7   0    7.00    1.20
  -2  -7   0    7.70    1.40
   2  -7   0    5.70    1.20
  -2  -7   0    3.30    1.00
  -2  -7   0   12.50    2.70
  -2  -7   0    4.30    1.10
   2   7   0    4.50    0.90
  -2   7   0    5.90    1.60
   2   7   0    3.30    1.30
   2   7   0    5.60    1.40
  -2   7   0    4.80    0.80
  -2   7   0    2.80    1.40
  -2   7   0    1.80    1.10
   2   7   0    5.60    1.30
  -2   7   0    4.90    1.40
  -3  -7   0    1.30    0.90
   3  -7   0    0.00    1.20
   3  -7   0    2.80    1.00
  -3  -7   0    3.20    1.00
  -3  -7   0    4.20    1.30
  -3  -7   0    0.50    1.40
   3  -7   0    5.50    1.30
  -3  -7   0    1.10    1.10
   3   7   0    1.50    0.60
  -3   7   0    3.50    1.30
  -3   7   0    4.00    1.40
   3   7   0    4.60    1.20
  -3   7   0    3.20    1.20
   3   7   0    2.00    1.00
  -3   7   0    3.20    1.10
  -3   7   0    4.10    1.40
  -3   7   0    2.10    1.20
  -3   7   0    2.40    0.80
   3   7   0    3.50    1.60
   4  -7   0  161.28    7.40
   4  -7   0  172.68    7.10
  -4  -7   0  170.68    7.60
   4  -7   0  163.98    7.30
  -4  -7   0  162.58    6.70
  -4  -7   0  169.28    9.30
  -4  -7   0  159.48    6.80
  -4  -7   0  165.08    7.40
  -4   7   0  155.88    7.60
   4   7   0  175.58    7.40
  -4   7   0  163.78    8.50
  -4   7   0  155.88    7.20
  -4   7   0  160.18    7.70
   4   7   0  157.48    8.20
  -4   7   0  169.88    7.30
  -4   7   0  180.08    8.00
  -4   7   0  166.68    7.40
  -5  -7   0  120.39    6.40
  -5  -7   0  128.99    8.30
   5  -7   0  128.39    6.50
   5  -7   0  123.49    6.20
   5  -7   0  130.59    6.40
  -5  -7   0  116.59    6.40
   5   7   0  123.39    7.10
  -5   7   0  129.69    6.40
  -5   7   0  123.19    6.30
  -5   7   0  121.79    6.50
  -5   7   0  131.89    6.70
  -5   7   0  136.59    7.70
  -5   7   0  131.19    6.50
  -5   7   0  127.59    6.50
   5   7   0  127.19    6.40
   6  -7   0    3.60    1.70
   6  -7   0    3.50    1.80
  -6  -7   0    4.80    1.90
  -6  -7   0    2.90    1.70
  -6  -7   0    2.50    2.70
   6  -7   0    7.40    1.90
  -6   7   0    3.80    1.80
  -6   7   0    5.00    2.10
  -6   7   0    6.90    1.80
   6   7   0    4.50    1.60
   6   7   0    6.80    2.40
  -6   7   0    2.50    1.60
  -6   7   0    5.10    2.40
  -6   7   0    5.20    2.00
  -7  -7   0   24.90    3.50
  -7  -7   0   21.10    4.60
  -7  -7   0   19.90    3.30
   7  -7   0   22.80    3.20
   7  -7   0   18.50    3.00
  -7   7   0   24.80    3.50
  -7   7   0   22.50    4.10
   7   7   0   18.30    3.00
   7   7   0   22.50    3.90
  -7   7   0   21.60    3.30
  -7   7   0   22.80    3.20
   8  -7   0   12.40    2.90
   8  -7   0   10.50    2.70
  -8  -7   0   13.30    3.20
  -8  -7   0    6.90    2.40
  -8  -7   0   13.40    4.40
   8   7   0   10.10    3.10
  -8   7   0    7.60    3.00
  -8   7   0   10.00    3.50
   8   7   0   11.60    3.10
  -8   7   0    9.90    2.70
  -8   7   0    9.30    2.80
  -9  -7   0   46.30    5.60
   9  -7   0   38.00    4.70
   9  -7   0   37.60    4.90
  -9  -7   0   42.00    6.80
  -9  -7   0   52.69    5.30
  -9   7   0   57.19    7.30
  -9   7   0   53.79    5.70
   9   7   0   39.60    4.90
  -9   7   0   41.40    5.00
 -10  -7   0   27.60    6.50
  10  -7   0   24.20    4.90
 -10  -7   0   33.10    5.00
 -10  -7   0   28.80    5.50
  10  -7   0   31.60    5.00
  10   7   0   32.30    5.20
 -10   7   0   33.30    5.40
 -10   7   0   27.70    6.00
   0  -8   0  116.79    6.70
   0  -8   0  116.69    5.10
   0  -8   0  110.79    5.10
   0   8   0  111.59    5.80
   0   8   0  106.79    5.60
   0   8   0  121.69    6.10
   1  -8   0   20.00    1.90
  -1  -8   0   21.30    2.10
  -1  -8   0   21.80    2.20
   1  -8   0   16.50    2.70
   1  -8   0   18.60    1.90
  -1  -8   0   19.10    2.00
  -1  -8   0   22.20    3.20
   1   8   0   20.30    2.60
  -1   8   0   15.40    2.30
   1   8   0   18.30    1.30
  -1   8   0   17.30    1.50
  -1   8   0   17.80    2.30
   1   8   0   18.90    2.40
  -1   8   0   20.00    2.50
   1   8   0   20.20    2.50
   2  -8   0   12.00    1.60
  -2  -8   0   10.70    1.70
  -2  -8   0   10.60    1.70
   2  -8   0    9.90    2.50
  -2  -8   0   13.70    1.70
   2  -8   0   11.70    1.60
  -2  -8   0   12.50    1.80
  -2  -8   0    9.30    2.80
  -2   8   0   11.20    1.20
  -2   8   0   12.50    2.00
   2   8   0   11.30    2.20
  -2   8   0   11.90    2.10
   2   8   0   10.60    1.20
  -2   8   0   12.10    2.20
   2   8   0   10.00    1.80
  -2   8   0   13.70    2.30
   2   8   0   10.60    1.90
   3  -8   0    1.90    1.10
   3  -8   0    2.90    1.10
  -3  -8   0    5.10    1.20
  -3  -8   0    5.90    1.50
   3  -8   0    7.30    2.40
  -3  -8   0    4.60    2.10
  -3  -8   0    3.80    1.20
  -3  -8   0    5.40    1.40
   3   8   0    3.70    1.30
  -3   8   0    3.70    1.60
  -3   8   0    4.00    1.30
   3   8   0    3.60    1.00
  -3   8   0    0.90    0.80
  -3   8   0    0.60    1.00
   3   8   0    3.20    1.80
  -3   8   0    2.20    1.50
   3   8   0    3.50    1.20
  -3   8   0    0.80    1.30
  -4  -8   0  107.49    5.20
  -4  -8   0  128.79    8.00
   4  -8   0  113.49    5.80
  -4  -8   0  111.69    5.90
   4  -8   0  110.59    5.40
  -4  -8   0  108.39    5.30
  -4  -8   0  106.09    5.70
   4  -8   0  110.99    5.60
   4  -8   0  146.09    8.20
   4   8   0  100.69    5.40
  -4   8   0  122.89    7.00
  -4   8   0  109.69    6.10
   4   8   0  108.29    5.50
  -4   8   0  107.19    6.10
  -4   8   0  118.19    5.80
  -4   8   0  116.49    6.30
   4   8   0  118.99    6.80
  -4   8   0  116.89    5.70
   5  -8   0    1.00    1.40
  -5  -8   0   -0.80    1.40
   5  -8   0   -0.80    1.10
   5  -8   0    0.60    1.10
  -5  -8   0    0.80    1.90
  -5  -8   0   -0.30    1.30
  -5   8   0   -1.30    1.50
  -5   8   0   -0.40    1.40
  -5   8   0    0.80    1.50
  -5   8   0    1.40    1.10
  -5   8   0    0.40    1.50
  -5   8   0   -0.70    1.30
   5   8   0   -1.50    1.70
  -5   8   0    1.00    1.50
   5   8   0    1.30    1.60
  -6  -8   0    3.80    2.00
   6  -8   0   10.20    2.70
   6  -8   0    2.40    1.50
  -6  -8   0    9.60    2.40
   6  -8   0    2.80    1.70
  -6  -8   0    2.70    2.90
   6  -8   0    8.80    2.20
  -6   8   0    6.70    1.90
   6   8   0    3.10    1.80
  -6   8   0    7.00    2.80
  -6   8   0    4.30    1.90
   6   8   0    4.40    2.50
  -6   8   0    2.80    1.70
  -6   8   0    5.10    2.00
  -6   8   0    5.40    1.90
  -7  -8   0    2.30    2.00
   7  -8   0    3.00    2.00
  -7  -8   0    1.10    3.10
   7  -8   0    2.40    2.00
   7  -8   0    6.30    2.20
  -7  -8   0    2.90    2.10
  -7   8   0    3.80    2.70
  -7   8   0    3.80    2.10
   7   8   0    5.10    2.70
   7   8   0    0.10    2.00
  -7   8   0    0.90    1.90
  -7   8   0    0.40    1.70
   8  -8   0   32.00    4.30
  -8  -8   0   40.60    6.70
  -8  -8   0   38.00    4.50
   8  -8   0   30.30    4.10
  -8  -8   0   41.10    5.00
   8  -8   0   36.00    4.40
   8   8   0   41.10    5.50
  -8   8   0   29.10    4.10
  -8   8   0   38.30    4.60
  -8   8   0   37.40    5.70
   8   8   0   28.30    3.90
  -8   8   0   28.70    4.00
  -9  -8   0   10.60    4.10
   9  -8   0    8.90    3.00
  -9  -8   0    5.50    3.00
   9  -8   0    6.90    2.70
  -9  -8   0    6.80    2.90
   9  -8   0    5.30    2.70
   9   8   0    1.60    2.80
  -9   8   0    8.90    3.30
  -9   8   0    4.30    2.80
  -9   8   0   11.40    4.30
   9   8   0   10.10    3.50
 -10  -8   0   -0.70    4.20
  10  -8   0    1.80    2.70
  10  -8   0    1.10    3.10
 -10  -8   0    4.20    3.20
  10   8   0    0.10    3.20
 -10   8   0    5.50    3.50
 -10   8   0    1.30    3.80
   0  -9   0   -0.30    0.70
   0  -9   0   -0.20    0.90
   0  -9   0   -0.60    0.80
   0  -9   0    2.00    1.80
   0   9   0   -0.60    1.20
   0   9   0   -0.80    0.80
   0   9   0   -1.40    1.10
   1  -9   0   33.20    2.50
   1  -9   0   39.30    4.10
  -1  -9   0   35.50    2.60
  -1  -9   0   35.00    2.50
  -1  -9   0   36.50    2.70
   1  -9   0   37.70    2.50
  -1  -9   0   34.30    4.40
   1   9   0   34.50    3.20
  -1   9   0   32.00    2.90
   1   9   0   33.70    3.00
   1   9   0   31.00    2.70
  -1   9   0   25.20    3.00
  -1   9   0   36.00    3.30
  -2  -9   0   16.00    2.20
   2  -9   0   18.70    2.10
  -2  -9   0   18.00    2.30
  -2  -9   0   16.70    2.10
   2  -9   0   14.50    2.90
  -2  -9   0   19.00    2.20
  -2  -9   0   18.20    3.30
   2  -9   0   14.90    2.00
   2   9   0   15.70    2.60
  -2   9   0   20.50    2.80
  -2   9   0   19.50    2.80
   2   9   0   16.90    2.50
   2   9   0   15.60    2.30
  -2   9   0   18.70    2.60
  -3  -9   0   53.59    3.30
  -3  -9   0   48.90    5.80
  -3  -9   0   47.80    3.20
   3  -9   0   54.69    3.50
  -3  -9   0   54.69    3.60
   3  -9   0   56.79    3.60
   3  -9   0   42.40    4.40
  -3  -9   0   52.89    3.70
  -3   9   0   50.29    4.00
   3   9   0   44.80    4.00
  -3   9   0   55.79    4.50
   3   9   0   50.69    3.70
  -3   9   0   50.39    3.90
  -3   9   0   52.69    4.10
   3   9   0   49.10    3.60
   4  -9   0   97.39    5.40
  -4  -9   0  107.19    5.60
  -4  -9   0  105.89    7.90
  -4  -9   0  102.39    5.70
   4  -9   0  104.89    5.50
   4  -9   0   81.59    7.00
   4  -9   0  114.39    5.80
  -4   9   0  104.79    5.50
   4   9   0  100.09    5.40
  -4   9   0  103.69    6.50
   4   9   0  100.99    6.70
  -4   9   0   98.29    5.90
  -4   9   0  108.69    6.20
  -4   9   0  103.99    6.10
   5  -9   0   -1.90    1.20
  -5  -9   0    1.50    1.50
  -5  -9   0    1.00    1.60
   5  -9   0    0.20    1.10
   5  -9   0   -0.90    2.60
   5  -9   0   -0.10    1.20
  -5  -9   0    2.80    2.90
  -5   9   0    1.40    1.70
  -5   9   0    0.50    1.40
  -5   9   0   -3.10    1.40
  -5   9   0    0.60    1.80
   5   9   0   -2.00    1.80
   5   9   0    2.30    2.20
  -5   9   0   -1.90    1.40
  -5   9   0    0.40    1.40
   6  -9   0   18.70    2.70
  -6  -9   0   17.30    4.40
  -6  -9   0   14.30    2.70
   6  -9   0   17.30    4.60
   6  -9   0   21.10    3.10
  -6  -9   0   20.10    3.00
   6  -9   0   25.30    3.20
  -6   9   0   19.70    3.10
  -6   9   0   17.90    3.00
   6   9   0   21.60    3.50
  -6   9   0   20.60    3.20
   6   9   0   18.40    3.70
  -6   9   0   18.20    3.10
  -6   9   0   25.10    4.30
  -7  -9   0    1.20    1.90
  -7  -9   0    1.90    3.30
  -7  -9   0    0.40    2.00
   7  -9   0    5.00    2.50
   7  -9   0    3.00    3.60
   7  -9   0    2.80    1.80
   7  -9   0    3.00    2.00
  -7   9   0    1.50    2.60
  -7   9   0    6.90    2.70
  -7   9   0    4.10    2.50
   7   9   0    3.50    2.20
   7   9   0    2.00    2.70
   8  -9   0    3.00    2.30
  -8  -9   0    4.20    2.60
  -8  -9   0    1.50    3.40
   8  -9   0    0.30    2.20
  -8  -9   0    1.30    2.30
  -8   9   0    0.30    2.80
   8   9   0    2.50    2.90
  -8   9   0    0.20    2.00
  -8   9   0    1.40    2.40
   8   9   0   -5.50    2.80
   9  -9   0    0.30    2.40
  -9  -9   0   -0.50    3.80
  -9  -9   0    0.90    2.30
   9  -9   0    4.70    2.80
  -9  -9   0    5.20    3.00
   9   9   0    5.80    3.70
  -9   9   0    4.10    3.50
  -9   9   0    0.40    2.50
  -9   9   0    5.50    3.20
   0 -10   0   11.60    1.80
   0 -10   0   12.50    2.00
   0 -10   0   15.90    3.30
   0 -10   0   16.20    2.10
   0  10   0   12.50    2.30
   0  10   0    9.70    2.40
   0  10   0   12.10    2.50
   1 -10   0   47.90    3.20
   1 -10   0   47.20    4.90
   1 -10   0   52.79    3.30
  -1 -10   0   49.70    5.10
  -1 -10   0   54.59    3.60
  -1 -10   0   54.19    3.50
  -1 -10   0   51.79    3.40
   1  10   0   46.60    3.70
   1  10   0   51.99    4.40
   1  10   0   60.49    4.10
  -1  10   0   52.89    4.10
  -1  10   0   51.69    4.20
  -1  10   0   45.90    3.80
   2 -10   0    4.80    2.70
  -2 -10   0   13.90    2.20
  -2 -10   0   14.60    2.30
  -2 -10   0   14.10    2.10
   2 -10   0   11.10    1.90
  -2 -10   0   13.20    2.00
   2 -10   0   12.40    1.80
  -2 -10   0   14.00    3.20
  -2  10   0   13.60    2.60
   2  10   0   17.40    2.70
  -2  10   0   13.10    2.30
   2  10   0   13.10    2.90
  -2  10   0   12.60    2.50
   2  10   0   12.10    2.40
  -3 -10   0   54.99    5.60
   3 -10   0   67.49    4.20
  -3 -10   0   66.19    4.00
  -3 -10   0   60.69    3.90
  -3 -10   0   63.29    4.20
   3 -10   0   67.99    4.00
  -3 -10   0   62.29    4.30
   3 -10   0   62.89    5.90
  -3  10   0   61.49    4.60
  -3  10   0   64.39    4.80
  -3  10   0   74.39    5.00
   3  10   0   55.09    5.00
  -3  10   0   57.89    5.10
   3  10   0   64.49    4.30
   3  10   0   59.99    4.30
   4 -10   0   41.50    3.60
  -4 -10   0   51.89    3.90
  -4 -10   0   47.30    3.80
   4 -10   0   48.60    3.80
   4 -10   0   49.40    6.10
  -4 -10   0   44.80    5.80
  -4  10   0   47.80    4.40
  -4  10   0   42.00    4.50
  -4  10   0   48.80    4.20
   4  10   0   46.10    3.60
  -4  10   0   42.90    3.90
   4  10   0   43.70    4.80
   5 -10   0   13.20    4.10
   5 -10   0   18.60    2.80
   5 -10   0   16.40    2.70
  -5 -10   0   20.80    3.00
  -5 -10   0   14.80    4.30
  -5 -10   0   23.30    3.00
  -5  10   0   17.70    2.70
  -5  10   0   16.80    3.20
  -5  10   0   21.60    3.40
  -5  10   0   21.20    3.40
  -5  10   0   21.20    3.90
   5  10   0   20.20    3.80
   6 -10   0    3.20    3.40
  -6 -10   0   -0.40    3.00
  -6 -10   0    2.40    1.80
  -6 -10   0    5.40    2.20
   6 -10   0    7.20    2.20
   6 -10   0    3.50    1.90
   6 -10   0    7.60    2.30
  -6  10   0    2.50    2.00
  -6  10   0    7.40    2.50
   6  10   0    4.10    2.70
  -6  10   0    5.60    2.00
  -6  10   0    5.80    2.80
  -6  10   0    7.80    2.30
   7 -10   0    5.00    2.30
   7 -10   0    0.60    2.00
  -7 -10   0    8.40    2.60
  -7 -10   0    2.50    2.00
   7 -10   0    3.50    2.10
   7 -10   0   -0.60    3.40
  -7 -10   0    6.70    3.80
  -7  10   0    1.40    2.80
   7  10   0    2.50    2.70
  -7  10   0    3.10    2.20
  -7  10   0    7.10    2.60
  -7  10   0    4.30    2.40
   8 -10   0   13.30    5.40
  -8 -10   0   21.50    3.80
  -8 -10   0    9.40    4.80
  -8 -10   0   13.00    3.40
   8 -10   0   14.30    3.20
   8 -10   0   10.20    3.00
  -8  10   0   14.80    3.30
  -8  10   0   17.80    3.80
   8  10   0   17.20    4.20
  -8  10   0   22.30    5.00
   9 -10   0   33.30    7.20
  -9 -10   0   26.80    4.20
  -9 -10   0   26.50    4.50
   9 -10   0   33.00    4.80
  -9 -10   0   35.10    7.40
   9 -10   0   23.30    4.10
  -9  10   0   25.00    5.70
  -9  10   0   30.60    4.80
   9  10   0   32.40    5.40
  -9  10   0   21.20    4.00
   0 -11   0    0.80    1.40
   0 -11   0   -1.20    1.10
   0 -11   0   -0.60    1.60
   0 -11   0   -0.40    0.90
   0  11   0   -2.60    1.30
   0  11   0    0.30    1.30
   0  11   0   -2.30    1.60
  -1 -11   0    3.30    1.60
   1 -11   0    3.10    2.70
   1 -11   0    2.20    1.20
  -1 -11   0    4.00    1.50
  -1 -11   0    2.50    2.70
   1 -11   0    2.10    1.60
  -1 -11   0    4.50    1.60
   1 -11   0    4.90    1.50
  -1  11   0    2.00    1.90
  -1  11   0    4.80    1.80
   1  11   0    4.90    2.10
  -1  11   0    5.80    2.20
   1  11   0    3.60    2.00
   1  11   0    3.80    2.20
   2 -11   0   -1.80    1.00
   2 -11   0   -0.50    1.20
  -2 -11   0    1.00    1.40
  -2 -11   0    0.10    1.40
   2 -11   0   -1.70    2.10
  -2 -11   0   -1.00    1.30
   2 -11   0    1.50    1.30
  -2 -11   0   -0.50    1.30
  -2 -11   0    1.50    2.80
   2  11   0   -2.30    1.40
  -2  11   0   -1.40    1.60
  -2  11   0   -1.40    1.70
  -2  11   0    0.10    1.20
   2  11   0   -0.40    1.50
   2  11   0   -1.90    1.50
  -3 -11   0  347.77   14.00
  -3 -11   0  391.96   14.30
  -3 -11   0  367.06   14.30
   3 -11   0  370.86   14.10
  -3 -11   0  325.47   16.40
  -3 -11   0  351.56   14.20
   3 -11   0  349.47   16.70
   3 -11   0  365.56   14.20
   3  11   0  317.57   15.30
  -3  11   0  364.16   15.30
  -3  11   0  305.67   14.80
   3  11   0  359.46   14.50
   3  11   0  346.47   14.70
   4 -11   0    3.70    1.80
  -4 -11   0    4.70    1.80
  -4 -11   0    5.60    3.70
  -4 -11   0    1.90    1.70
   4 -11   0    3.50    1.70
   4 -11   0    5.80    3.20
   4  11   0    0.60    1.60
  -4  11   0    5.10    2.00
  -4  11   0    0.50    2.00
  -4  11   0    3.90    2.20
   4  11   0    1.30    2.30
  -4  11   0    3.70    2.10
  -5 -11   0   28.80    3.60
   5 -11   0   21.20    3.10
  -5 -11   0   28.50    5.20
   5 -11   0   29.30    3.70
  -5 -11   0   20.50    3.20
   5 -11   0   22.60    4.80
   5 -11   0   25.60    3.30
  -5  11   0   26.80    3.90
   5  11   0   15.50    3.70
  -5  11   0   19.70    3.90
  -5  11   0   20.00    3.50
  -5  11   0   28.00    4.70
   6 -11   0   56.29    4.90
  -6 -11   0   57.09    4.70
   6 -11   0   54.69    4.50
   6 -11   0   64.99    5.00
   6 -11   0   46.70    7.00
  -6 -11   0   54.89    4.80
  -6 -11   0   48.80    7.20
   6  11   0   56.09    6.30
  -6  11   0   45.40    5.30
  -6  11   0   56.39    5.00
  -6  11   0   61.09    5.10
  -6  11   0   58.09    6.10
  -7 -11   0   65.09    5.60
   7 -11   0   68.89    5.60
   7 -11   0   68.69    5.40
   7 -11   0   72.59    9.00
   7 -11   0   62.09    5.30
  -7 -11   0   64.39    8.40
  -7 -11   0   67.29    5.70
  -7  11   0   57.99    8.50
  -7  11   0   53.49    5.80
  -7  11   0   64.59    6.80
   7  11   0   60.99    6.70
  -7  11   0   70.19    5.60
   8 -11   0   11.90    5.10
   8 -11   0    5.60    2.70
  -8 -11   0    7.00    3.90
  -8 -11   0   11.00    3.50
   8 -11   0    9.20    3.40
  -8 -11   0    7.80    2.90
  -8  11   0    7.30    3.90
  -8  11   0   11.50    3.70
  -8  11   0    9.10    4.90
   8  11   0    7.40    3.80
  -9 -11   0    0.00    2.80
   9 -11   0   -1.10    2.50
  -9 -11   0    4.90    4.50
   9 -11   0    1.60    4.40
   9  11   0    3.00    3.50
  -9  11   0    2.10    3.10
   0 -12   0   37.70    3.80
   0 -12   0   25.00    4.50
   0 -12   0   33.20    3.20
   0 -12   0   39.00    3.20
   0  12   0   35.00    4.10
   0  12   0   30.20    4.10
   0  12   0   31.00    4.00
   1 -12   0   -1.50    1.20
  -1 -12   0   -6.60    2.00
   1 -12   0   -1.00    2.40
   1 -12   0   -0.20    1.60
  -1 -12   0    2.20    1.60
  -1 -12   0   -1.20    1.50
  -1 -12   0   -1.10    1.40
   1 -12   0    0.20    1.20
  -1 -12   0    1.10    1.60
   1  12   0   -1.90    1.70
   1  12   0    0.30    1.90
   1  12   0    3.00    2.30
  -1  12   0    0.00    1.30
  -1  12   0    0.50    2.00
  -1  12   0   -1.20    1.70
  -2 -12   0   -1.50    1.60
  -2 -12   0    2.20    1.70
  -2 -12   0    0.10    1.60
   2 -12   0   -0.20    1.30
  -2 -12   0    1.20    1.50
  -2 -12   0   -2.10    2.90
   2 -12   0    0.80    1.30
   2 -12   0    0.00    1.40
   2 -12   0   -1.60    1.70
   2  12   0   -1.70    1.80
  -2  12   0   -1.90    1.80
  -2  12   0   -2.70    1.50
  -2  12   0   -1.90    1.20
   2  12   0    0.70    2.10
   2  12   0    0.10    1.80
   3 -12   0   -0.60    1.90
  -3 -12   0   -1.50    2.20
  -3 -12   0    0.40    1.50
  -3 -12   0   -0.90    1.70
   3 -12   0   -1.40    2.00
  -3 -12   0   -0.20    1.50
   3 -12   0    3.10    1.70
  -3 -12   0   -0.60    1.40
   3 -12   0    1.30    1.40
  -3  12   0    3.70    2.40
   3  12   0    3.10    2.50
  -3  12   0    0.40    1.60
   3  12   0    4.10    2.30
  -3  12   0    3.50    2.30
   3  12   0    0.80    2.00
   4 -12   0    3.50    2.00
   4 -12   0    1.20    2.00
  -4 -12   0   -3.10    3.20
  -4 -12   0    2.60    1.70
   4 -12   0    0.10    2.80
  -4 -12   0    1.40    1.80
   4 -12   0    0.80    1.50
  -4  12   0    3.10    2.10
   4  12   0    4.40    2.80
  -4  12   0    1.30    1.80
  -4  12   0    3.20    2.30
   5 -12   0   20.60    3.10
  -5 -12   0   26.40    3.60
  -5 -12   0   21.10    5.30
   5 -12   0   14.40    4.40
   5 -12   0   25.20    3.50
   5 -12   0   23.80    5.00
  -5  12   0   23.60    3.70
  -5  12   0   23.00    4.40
   5  12   0   31.40    4.90
  -5  12   0   18.70    3.70
  -6 -12   0    0.20    1.90
  -6 -12   0    3.80    3.90
   6 -12   0    0.50    3.50
   6 -12   0    1.00    1.90
   6 -12   0    2.70    2.20
   6  12   0   -2.60    2.60
  -6  12   0    1.80    2.20
  -6  12   0    1.70    2.80
  -6  12   0   -0.40    2.10
   7 -12   0   -0.90    1.80
  -7 -12   0    3.60    3.90
   7 -12   0    1.10    3.70
   7  12   0    1.30    3.20
  -7  12   0   -1.80    2.60
  -7  12   0    3.70    2.80
  -7  12   0    5.90    2.70
  -8 -12   0    1.70    4.40
   8 -12   0    7.90    4.60
   8  12   0    0.40    3.40
  -8  12   0   -4.20    2.90
   0 -13   0    5.50    2.10
   0 -13   0    0.00    1.20
   0 -13   0   -0.60    2.10
   0  13   0   -0.40    2.00
   0  13   0   -0.50    1.80
   0  13   0   -0.20    2.10
  -1 -13   0    8.00    3.80
  -1 -13   0   10.90    2.70
  -1 -13   0   10.80    2.20
   1 -13   0   10.30    2.60
   1 -13   0    7.40    3.50
   1  13   0    7.40    2.30
  -1  13   0    7.90    2.80
  -1  13   0    6.50    2.50
  -1  13   0   12.90    3.10
   1  13   0    8.30    2.90
   1  13   0   10.80    2.90
   2 -13   0  248.38   11.40
  -2 -13   0  246.48   11.00
  -2 -13   0  229.08   13.80
  -2 -13   0  235.98   11.10
   2 -13   0  254.57   13.90
   2  13   0  257.87   12.10
  -2  13   0  264.57   12.50
   2  13   0  277.07   12.00
  -2  13   0  239.98   11.90
   2  13   0  270.37   13.00
  -2  13   0  229.28   12.00
  -3 -13   0    0.30    1.70
   3 -13   0   -0.60    2.90
  -3 -13   0    3.20    4.00
  -3 -13   0   -1.90    1.40
   3 -13   0   -3.30    1.70
  -3  13   0    0.10    2.10
   3  13   0   -3.30    1.70
   3  13   0   -0.10    2.50
  -3  13   0    0.20    2.20
  -3  13   0   -0.80    2.00
   3  13   0    1.10    2.00
   4 -13   0    8.70    4.30
   4 -13   0   13.00    3.00
  -4 -13   0   14.70    5.20
  -4  13   0   17.40    3.60
  -4  13   0   13.90    3.40
  -4  13   0   18.30    3.60
   4  13   0    7.70    3.20
   5 -13   0    0.10    3.30
  -5 -13   0    3.30    4.40
   5 -13   0    3.50    2.00
  -5  13   0    3.20    2.50
  -5  13   0    2.30    2.40
   5  13   0    5.10    3.30
   6 -13   0    2.30    3.90
   6 -13   0    1.00    2.10
  -6 -13   0    0.10    3.90
  -6  13   0   -0.40    2.20
  -6  13   0   -0.10    2.70
  -6  13   0   -1.30    2.10
   6  13   0    1.80    3.40
   7 -13   0   -1.90    2.00
   7 -13   0    0.10    3.80
  -7 -13   0    2.00    3.90
  -7  13   0    1.00    2.50
   7  13   0   -4.70    3.10
  -7  13   0   -3.00    2.60
  -7  13   0    3.70    2.90
  -8 -13   0    2.70    4.50
   8 -13   0    1.80    5.20
   8  13   0   -0.80    3.40
   0 -14   0   68.59    5.00
   0 -14   0   41.20    6.60
   0 -14   0   62.59    4.90
   0  14   0   56.79    5.90
   0  14   0   56.39    5.30
   0  14   0   63.09    5.40
  -1 -14   0   24.90    3.50
   1 -14   0   28.60    3.90
   1 -14   0   20.20    5.00
  -1 -14   0   25.10    5.00
  -1 -14   0   30.00    3.80
  -1  14   0   28.50    4.30
   1  14   0   22.50    4.00
   1  14   0   29.10    4.30
  -1  14   0   33.40    4.80
   1  14   0   27.50    4.50
  -1  14   0   16.20    3.60
  -2 -14   0   55.49    4.60
   2 -14   0   66.59    5.10
  -2 -14   0   53.19    7.70
   2 -14   0   51.69    7.20
  -2 -14   0   70.39    4.90
  -2  14   0   60.09    6.30
   2  14   0   62.59    5.40
  -2  14   0   56.59    5.90
  -2  14   0   51.09    5.90
   2  14   0   58.49    6.40
   2  14   0   64.89    5.40
  -3 -14   0   28.80    3.70
   3 -14   0   18.60    3.50
   3 -14   0   18.40    5.10
  -3 -14   0   20.70    3.30
  -3 -14   0   10.90    5.20
  -3  14   0   27.10    4.50
   3  14   0   20.30    3.90
   3  14   0   18.90    3.80
  -3  14   0   25.50    4.30
   3  14   0   23.50    3.90
  -3  14   0   21.00    3.90
  -4 -14   0   -1.60    4.20
   4 -14   0   -0.40    2.20
   4 -14   0    6.20    3.90
   4  14   0    2.10    3.00
  -4  14   0   -0.90    2.30
  -4  14   0    1.80    2.80
  -4  14   0    7.10    3.20
   5 -14   0   14.60    5.20
   5 -14   0   28.80    4.20
  -5 -14   0   39.30    7.20
  -5  14   0   26.70    4.70
  -5  14   0   22.60    4.20
   5  14   0   28.10    5.20
   6 -14   0   36.60    4.70
   6 -14   0   36.90    6.80
  -6 -14   0   32.90    7.30
  -6  14   0   30.70    4.80
   6  14   0   37.20    5.60
  -6  14   0   40.60    5.50
   7 -14   0   19.60    3.80
  -7 -14   0   20.30    6.10
   7 -14   0   15.70    3.70
   7 -14   0    9.70    5.00
  -7  14   0   17.30    6.50
   7  14   0   16.40    4.80
  -7  14   0   16.80    4.90
  -7  14   0   18.00    4.20
   0 -15   0    1.40    2.20
   0 -15   0   -0.70    2.00
   0 -15   0   -2.90    3.30
   0  15   0   -1.50    1.90
   0  15   0    2.00    2.60
   0  15   0    0.60    2.50
   1 -15   0   31.40    4.20
  -1 -15   0   15.80    5.20
  -1 -15   0   22.10    3.70
   1 -15   0   14.10    4.20
  -1 -15   0   25.80    3.70
   1 -15   0   23.20    3.70
   1  15   0   26.50    4.40
  -1  15   0   23.20    4.20
   1  15   0   18.70    4.30
  -1  15   0   21.30    4.20
  -1  15   0   22.60    4.40
   1  15   0   19.10    3.90
  -2 -15   0   15.70    5.50
   2 -15   0   18.80    5.10
   2 -15   0   14.80    3.40
  -2 -15   0   14.40    3.10
   2 -15   0   17.60    3.30
  -2 -15   0   15.00    3.20
   2  15   0   14.10    3.60
  -2  15   0   20.90    4.20
   2  15   0    9.90    3.30
   2  15   0   17.30    4.20
  -2  15   0   16.20    3.80
  -2  15   0   12.60    3.50
   3 -15   0    4.70    4.10
   3 -15   0    8.40    2.90
  -3 -15   0   12.40    3.00
  -3 -15   0   -2.00    4.30
   3  15   0    9.40    3.40
   3  15   0    6.20    3.50
  -3  15   0   -0.40    2.30
  -3  15   0   10.90    3.50
   3  15   0   10.90    3.30
  -3  15   0    8.30    3.40
  -4 -15   0   16.60    6.10
   4 -15   0    9.00    4.90
   4 -15   0    8.10    3.00
  -4  15   0   14.70    3.90
   4  15   0   15.60    4.30
  -4  15   0    9.30    3.70
  -4  15   0   19.20    5.00
   5 -15   0   -0.80    3.80
   5 -15   0   -1.70    2.20
  -5 -15   0   -0.40    4.90
   5 -15   0   -0.70    2.10
  -5  15   0    2.80    2.90
  -5  15   0    0.00    2.70
   5  15   0    3.10    2.90
   6 -15   0    0.40    4.30
   6 -15   0    1.00    2.30
  -6 -15   0    2.60    5.10
  -6  15   0    6.70    3.50
   6  15   0    4.10    3.80
   0 -16   0    8.00    4.60
   0 -16   0    2.40    2.50
   0 -16   0    1.40    2.40
   0  16   0    7.30    3.20
   0  16   0    0.00    2.40
   0  16   0    4.50    3.40
  -1 -16   0   14.40    5.70
   1 -16   0   22.60    3.90
   1 -16   0   21.30    3.90
   1 -16   0   16.70    5.40
  -1 -16   0   20.80    3.60
  -1 -16   0   23.30    3.80
  -1  16   0   22.40    4.70
  -1  16   0   20.90    4.40
   1  16   0   11.10    4.10
  -1  16   0   15.00    3.80
   1  16   0   13.80    3.90
   1  16   0   19.40    4.20
  -2 -16   0   18.40    3.50
  -2 -16   0   19.30    3.60
   2 -16   0   12.80    3.20
  -2 -16   0   10.90    5.90
   2 -16   0    8.40    4.70
   2 -16   0   17.10    3.60
  -2  16   0   18.30    4.10
  -2  16   0   11.60    4.00
   2  16   0   12.40    3.60
  -2  16   0   24.40    4.50
   2  16   0   12.70    4.10
   2  16   0   21.00    4.10
  -3 -16   0   66.79    9.80
   3 -16   0   88.49    6.60
   3 -16   0   67.39    9.00
   3 -16   0   88.49    6.60
  -3  16   0   93.49    7.40
  -3  16   0   91.29    7.50
  -3  16   0   63.59    7.20
   3  16   0   83.39    6.70
   3  16   0   80.49    8.40
   4 -16   0    7.50    4.70
  -4 -16   0    4.20    4.40
   4 -16   0    0.60    3.00
   4 -16   0   -0.40    2.10
  -4  16   0    2.60    2.90
   4  16   0    6.50    3.90
  -4  16   0   -1.90    4.20
   5 -16   0    6.60    4.90
   5 -16   0    8.90    3.10
  -5 -16   0    5.50    5.60
   5  16   0    8.60    4.20
  -5  16   0    7.40    3.50
   0 -17   0    0.50    2.60
   0 -17   0    2.30    2.50
   0 -17   0   -3.40    4.10
   0  17   0    6.00    3.50
   0  17   0    2.40    3.00
   0  17   0    4.20    3.50
  -1 -17   0   41.10    5.00
   1 -17   0   45.60    5.40
  -1 -17   0   45.20    5.30
   1 -17   0   44.40    5.30
   1 -17   0   39.10    7.60
  -1 -17   0   21.50    7.00
   1  17   0   45.60    6.20
  -1  17   0   32.50    5.60
  -1  17   0   44.40    5.90
  -1  17   0   50.39    6.20
   1  17   0   39.40    5.70
   1  17   0   42.40    5.80
   2 -17   0    2.80    2.60
   2 -17   0    5.70    4.60
  -2 -17   0    1.30    3.90
  -2 -17   0    3.60    2.60
  -2 -17   0    9.30    3.00
  -2  17   0    3.00    2.80
   2  17   0    2.80    3.10
   2  17   0    3.80    3.10
   2  17   0    7.40    3.20
  -2  17   0    2.40    3.40
  -3 -17   0   -6.10    4.70
   3 -17   0    1.00    2.40
   3 -17   0    3.20    4.20
  -3  17   0    1.00    2.90
  -3  17   0    5.80    3.40
   3  17   0   -0.10    3.50
   4 -17   0   10.50    3.20
   4 -17   0    7.50    4.70
  -4 -17   0   -2.90    5.00
  -4  17   0    6.10    3.70
   4  17   0   12.40    4.70
   0 -18   0   28.30    4.70
   0 -18   0   26.50    7.30
   0  18   0   31.60    5.80
   0  18   0   19.10    4.50
   1 -18   0   42.50    5.50
  -1 -18   0   45.50    5.60
   1 -18   0   44.00    8.20
  -1 -18   0   34.30    8.10
   1  18   0   38.10    6.10
  -1  18   0   34.20    5.90
  -1  18   0   45.40    6.40
   1  18   0   30.70    5.40
  -2 -18   0   -3.50    2.50
  -2 -18   0   -3.40    5.40
   2 -18   0   -1.30    4.60
   2 -18   0    0.10    2.80
  -2  18   0    0.10    3.40
   2  18   0   -0.50    2.60
  -2  18   0    0.00    2.80
   2  18   0    1.20    3.60
  11   0  -1   20.10    4.70
 -11   0   1   25.40    6.10
 -11   0   1   22.40    4.50
  10   0  -1   -0.50    2.10
 -10   0   1   -1.80    3.20
 -10   0   1   -0.70    2.20
 -10   0   1    0.30    2.00
  -9   0   1    0.40    1.60
  -9   0   1    3.00    3.00
   9   0  -1    0.00    2.40
  -9   0   1    2.20    2.40
  -9   0   1   -0.10    2.10
  -8   0   1   -0.40    2.10
   8   0  -1   -3.70    1.90
  -8   0   1   -1.90    1.50
  -8   0   1   -1.10    1.10
   8   0  -1    2.40    2.20
  -8   0   1    1.00    1.90
  -7   0   1   10.00    2.20
  -7   0   1    9.40    2.80
  -7   0   1    6.40    1.90
   7   0  -1    7.80    2.00
   7   0  -1    4.60    1.90
  -7   0   1    6.00    1.80
  -6   0   1   -0.50    1.30
  -6   0   1    0.40    0.90
   6   0  -1    1.20    1.00
  -6   0   1   -0.20    1.20
  -6   0   1   -1.00    0.80
   6   0  -1   -0.60    1.10
   5   0  -1  198.38    8.20
  -5   0   1  191.18    8.30
  -5   0   1  184.78    8.70
  -5   0   1  195.58    8.10
  -5   0   1  190.88    8.10
   5   0  -1  176.88    6.50
   5   0  -1  183.78    8.00
  -4   0   1    1.60    1.10
  -4   0   1    0.50    0.70
   4   0  -1   -0.50    0.20
  -4   0   1   -0.90    0.50
   4   0  -1   -0.70    0.60
  -4   0   1    0.80    0.90
   4   0  -1    0.40    0.80
  -3   0   1  970.80   35.80
  -3   0   1 1054.79   36.20
   3   0  -1 1041.10   35.80
  -3   0   1 1036.00   36.00
   3   0  -1 1044.10   34.90
  -3   0   1 1077.29   35.80
  -2   0   1   -0.50    0.60
   2   0  -1    0.50    0.50
  -2   0   1    1.00    0.60
  -2   0   1    0.50    0.40
  -2   0   1    0.30    0.40
   2   0  -1    0.50    0.20
  -1   0   1  236.78    8.30
   1   0  -1  235.48    8.10
   0   0  -1    2.00    0.30
   0   0   1    1.90    0.30
   1   0   1 2616.04  102.09
  -1   0  -1 3079.99  102.39
  -1   0  -1 3400.26  102.59
   2   0   1    0.00    0.60
  -2   0  -1    0.70    0.40
  -2   0  -1    0.10    0.10
  -2   0  -1   -0.10    0.70
  -2   0  -1   -0.60    0.50
  -2   0  -1    0.00    0.10
  -3   0  -1   44.10    2.10
  -3   0  -1   40.10    2.40
   3   0   1   44.70    2.30
  -3   0  -1   44.60    3.10
  -3   0  -1   44.80    2.60
  -3   0  -1   45.80    2.10
   3   0   1   42.20    2.50
  -3   0  -1   46.70    2.50
  -4   0  -1   -0.60    0.70
  -4   0  -1   -0.20    0.40
  -4   0  -1    0.10    1.00
  -4   0  -1    0.40    0.50
  -4   0  -1    0.70    0.70
   4   0   1    1.70    0.80
   4   0   1    0.20    0.80
  -4   0  -1    0.60    0.80
  -5   0  -1   18.30    3.00
   5   0   1   16.50    2.30
  -5   0  -1   16.10    2.00
  -5   0  -1   18.10    1.40
  -5   0  -1   16.30    1.30
  -5   0  -1   14.50    2.00
   5   0   1   18.80    2.00
  -6   0  -1   -1.10    1.10
   6   0   1   -1.40    0.80
  -6   0  -1    0.60    1.30
  -6   0  -1   -0.80    1.10
   6   0   1   -1.30    1.10
  -7   0  -1   22.10    3.20
  -7   0  -1   27.70    4.50
  -7   0  -1   26.40    3.20
   7   0   1   30.10    3.50
  -8   0  -1    0.10    1.80
  -8   0  -1    3.90    2.90
   8   0   1   -2.40    1.40
  -8   0  -1   -0.90    1.30
  -9   0  -1   41.50    6.30
   9   0   1   35.80    4.80
  -9   0  -1   29.40    4.20
  -9   0  -1   29.50    4.20
  10   0   1   -0.30    2.90
 -10   0  -1    2.20    2.90
 -10   0  -1    0.40    3.60
 -10   0  -1   -3.80    2.00
  11   0   1   17.80    4.50
 -11   0  -1   25.60    6.30
 -11   0  -1   13.00    4.00
 -11  -1   1    2.00    3.10
 -11  -1   1   -4.00    3.40
  11  -1  -1    3.50    3.60
  11   1  -1    6.80    3.90
 -11   1   1    2.40    2.80
 -11   1   1    1.50    3.80
 -10  -1   1   19.50    3.80
 -10  -1   1   26.60    5.60
 -10  -1   1   27.30    4.40
  10  -1  -1   28.70    4.70
 -10   1   1   13.90    3.60
 -10   1   1   19.90    3.60
 -10   1   1   22.70    5.10
  10   1  -1   24.30    4.50
  -9  -1   1    7.20    2.50
  -9  -1   1    9.00    2.50
  -9  -1   1   10.40    3.70
   9  -1  -1    8.70    2.60
  -9   1   1    3.80    2.20
   9   1  -1    5.50    2.40
  -9   1   1    2.80    2.40
  -9   1   1    9.00    2.50
  -9   1   1    7.90    2.60
   8  -1  -1  131.89    7.00
  -8  -1   1  124.79    7.20
  -8  -1   1  126.09    8.40
  -8  -1   1  125.69    7.60
   8  -1  -1  121.09    7.20
  -8  -1   1  130.69    7.40
  -8   1   1  115.69    7.20
   8   1  -1  137.79    7.40
   8   1  -1  128.59    7.60
  -8   1   1  113.59    6.90
  -8   1   1  125.59    8.30
  -8   1   1  138.39    7.50
   7  -1  -1   32.70    3.70
  -7  -1   1   26.90    3.00
  -7  -1   1   27.00    3.40
  -7  -1   1   26.60    4.00
   7  -1  -1   39.80    3.50
  -7  -1   1   25.70    3.30
   7   1  -1   31.00    3.50
  -7   1   1   30.30    3.70
  -7   1   1   30.10    3.30
   7   1  -1   29.70    3.30
  -7   1   1   28.10    4.00
  -7   1   1   29.10    3.30
   6  -1  -1   30.80    2.70
  -6  -1   1   34.20    3.50
  -6  -1   1   24.80    2.90
   6  -1  -1   27.30    3.00
  -6  -1   1   25.80    3.60
  -6  -1   1   22.40    2.60
   6   1  -1   28.50    3.10
  -6   1   1   27.60    2.90
   6   1  -1   29.80    3.10
  -6   1   1   22.10    2.70
  -6   1   1   29.30    3.60
  -6   1   1   27.10    3.10
  -5  -1   1  114.89    6.30
   5  -1  -1  112.69    5.50
  -5  -1   1  115.39    5.50
  -5  -1   1  115.99    5.80
   5  -1  -1  112.69    4.30
   5  -1  -1  111.99    5.40
  -5  -1   1  119.99    5.60
   5   1  -1  115.99    5.60
  -5   1   1  123.59    5.60
  -5   1   1  106.69    5.40
  -5   1   1  112.29    4.40
  -5   1   1  112.09    6.10
   5   1  -1  106.89    5.60
  -5   1   1  112.29    4.50
  -5   1   1  107.79    5.60
  -4  -1   1  132.99    5.80
  -4  -1   1  138.99    6.50
  -4  -1   1  128.89    5.80
   4  -1  -1  129.89    5.70
   4  -1  -1  123.59    4.80
  -4  -1   1  123.29    5.90
   4   1  -1  134.39    5.90
  -4   1   1  138.89    6.30
  -4   1   1  123.79    5.70
  -4   1   1  133.49    5.70
   4   1  -1  133.09    5.80
  -4   1   1  130.19    5.00
  -4   1   1  134.29    5.00
  -4   1   1  128.09    6.00
  -3  -1   1  233.18    8.80
   3  -1  -1  220.78    8.70
   3  -1  -1  225.28    8.00
  -3  -1   1  231.18    8.70
  -3  -1   1  224.78    8.80
  -3  -1   1  217.18    9.10
  -3   1   1  231.28    8.10
  -3   1   1  228.98    8.80
  -3   1   1  228.68    9.00
  -3   1   1  228.38    8.60
  -3   1   1  234.58    8.70
   3   1  -1  225.58    8.80
   3   1  -1  229.78    8.70
  -3   1   1  229.98    8.90
  -2  -1   1 1043.10   35.40
  -2  -1   1 1035.50   35.70
  -2  -1   1 1015.70   35.40
   2  -1  -1 1008.50   35.40
   2  -1  -1 1042.10   35.00
  -2  -1   1 1046.40   35.50
   2   1  -1  971.60   35.40
  -2   1   1 1074.89   35.60
  -2   1   1  937.61   35.00
  -2   1   1 1046.10   35.30
  -2   1   1 1089.59   35.60
  -2   1   1 1081.39   35.30
  -2   1   1 1059.59   35.50
   1  -1  -1  223.58    7.90
  -1  -1   1  232.88    8.10
   1   1  -1  218.18    7.80
  -1   1   1  229.78    7.90
  -1   1   1  232.68    8.00
   0  -1  -1  173.28    6.20
   0  -1   1  175.08    6.20
   0   1  -1  175.88    6.20
   1  -1   1  531.45   18.10
  -1  -1  -1  525.05   18.00
  -1  -1  -1  522.95   18.50
  -1  -1  -1  505.25   18.00
  -1   1  -1  508.45   18.40
  -1   1  -1  536.75   18.10
   1   1   1  535.25   18.20
  -1   1  -1  533.15   18.10
  -1   1  -1  531.15   18.10
   2  -1   1   58.49    2.80
  -2  -1  -1   60.29    2.70
  -2  -1  -1   46.90    2.30
  -2  -1  -1   56.99    2.70
  -2  -1  -1   61.39    3.30
   2   1   1   56.19    2.60
  -2   1  -1   60.99    2.60
  -2   1  -1   58.79    3.20
  -2   1  -1   64.99    2.60
   2   1   1   62.09    2.90
  -2   1  -1   58.59    2.70
  -2   1  -1   60.49    2.80
  -2   1  -1   60.99    2.90
  -3  -1  -1  227.38    8.90
   3  -1   1  227.48    8.40
  -3  -1  -1  229.28    8.80
   3  -1   1  233.88    9.00
  -3  -1  -1  231.78    8.30
  -3  -1  -1  231.28    8.30
  -3  -1  -1  224.78    9.60
  -3   1  -1  241.08    9.10
   3   1   1  233.78    9.10
   3   1   1  245.28    8.80
  -3   1  -1  231.98    8.90
  -3   1  -1  226.38    8.90
  -3   1  -1  229.68    9.60
   4  -1   1    0.00    0.60
  -4  -1  -1   -1.30    1.00
  -4  -1  -1    0.70    0.70
  -4  -1  -1    0.10    0.40
  -4  -1  -1    0.30    0.90
  -4  -1  -1    0.10    0.40
   4  -1   1    0.30    0.60
   4   1   1   -1.30    0.70
  -4   1  -1    0.50    0.70
  -4   1  -1    0.30    1.10
  -4   1  -1   -0.10    0.60
  -4   1  -1    0.10    0.50
  -4   1  -1    0.70    0.50
   4   1   1   -0.20    0.80
  -4   1  -1    0.00    0.80
   5  -1   1  308.17   11.50
  -5  -1  -1  288.67   12.00
   5  -1   1  305.57   12.30
  -5  -1  -1  288.47   11.90
  -5  -1  -1  308.37   10.80
  -5  -1  -1  301.87   13.20
  -5   1  -1  303.47   12.30
   5   1   1  293.27   11.70
   5   1   1  324.47   12.40
  -5   1  -1  308.47   11.10
  -5   1  -1  295.67   12.00
  -5   1  -1  303.07   11.10
  -5   1  -1  296.67   13.10
  -5   1  -1  293.67   11.80
  -6  -1  -1    1.80    1.40
   6  -1   1    3.40    1.60
  -6  -1  -1    3.10    1.50
  -6  -1  -1    4.30    2.30
   6  -1   1   -0.10    1.10
  -6   1  -1    2.60    1.40
   6   1   1    3.60    1.40
  -6   1  -1    2.10    1.70
  -6   1  -1    3.70    1.40
   6   1   1    1.90    1.50
  -7  -1  -1    9.60    2.70
  -7  -1  -1    6.50    2.10
  -7  -1  -1    6.40    2.10
   7  -1   1    4.40    2.10
   7   1   1    6.10    1.90
  -7   1  -1    5.00    1.90
  -7   1  -1    6.70    2.10
  -7   1  -1    8.00    3.00
  -8  -1  -1    1.60    2.60
   8  -1   1   -0.70    1.90
  -8  -1  -1    3.80    2.00
  -8  -1  -1    2.40    2.00
  -8   1  -1   -3.30    0.90
  -8   1  -1    0.70    2.60
   8   1   1    1.30    1.60
  -8   1  -1    1.10    1.90
  -9  -1  -1    9.00    4.10
  -9  -1  -1   14.40    3.20
   9  -1   1   17.80    3.80
  -9  -1  -1   16.10    3.40
  -9   1  -1   11.40    3.00
   9   1   1   16.10    3.20
  -9   1  -1    8.70    2.90
  -9   1  -1   13.30    4.20
  10  -1   1   11.40    3.30
 -10  -1  -1   16.60    3.90
 -10  -1  -1   12.30    3.40
 -10  -1  -1   15.10    5.20
 -10   1  -1   12.00    3.70
 -10   1  -1   15.10    5.00
  10   1   1   15.30    3.70
 -10   1  -1   22.90    4.00
 -11  -1  -1   -0.60    2.90
 -11  -1  -1    6.20    4.60
  11  -1   1   12.80    4.60
 -11   1  -1   11.20    3.50
  11   1   1    3.60    3.80
 -11   1  -1   13.60    5.40
 -11  -2   1   -1.20    3.00
  11  -2  -1    5.10    3.10
 -11  -2   1   -4.90    3.60
 -11   2   1    2.10    3.10
 -11   2   1   -2.00    3.60
  11   2  -1    2.30    2.80
 -10  -2   1   -0.40    2.50
 -10  -2   1    1.10    2.30
 -10  -2   1    2.40    3.50
  10  -2  -1    0.70    2.80
 -10   2   1    7.00    3.80
 -10   2   1   -3.80    2.00
 -10   2   1   -0.90    2.40
  10   2  -1    7.20    3.40
  -9  -2   1   51.89    5.40
  -9  -2   1   54.69    6.80
   9  -2  -1   61.19    6.10
  -9  -2   1   48.20    5.20
  -9   2   1   56.59    6.00
  -9   2   1   48.50    5.20
   9   2  -1   58.29    5.70
  -9   2   1   54.79    5.30
  -9   2   1   57.09    6.90
   8  -2  -1    0.70    1.90
  -8  -2   1   -0.30    1.70
  -8  -2   1    0.00    2.20
   8  -2  -1   -0.60    2.00
  -8  -2   1   -2.10    1.50
  -8  -2   1   -0.20    1.80
  -8   2   1   -4.80    1.20
  -8   2   1    0.70    1.60
  -8   2   1   -1.00    2.00
  -8   2   1    0.80    1.80
   8   2  -1   -3.80    2.10
   8   2  -1    0.90    2.10
  -7  -2   1    3.30    1.80
  -7  -2   1    2.80    1.60
  -7  -2   1    1.90    1.40
   7  -2  -1    2.00    1.70
  -7  -2   1    1.40    2.00
   7  -2  -1   -1.90    1.40
   7   2  -1    1.60    1.40
  -7   2   1    1.00    1.70
  -7   2   1   -1.00    1.70
   7   2  -1   -2.00    1.60
  -7   2   1    0.70    1.20
  -7   2   1    1.10    1.60
  -6  -2   1   36.60    3.70
   6  -2  -1   38.80    3.40
  -6  -2   1   44.00    4.20
  -6  -2   1   35.50    3.00
   6  -2  -1   41.30    3.10
  -6  -2   1   32.60    3.40
  -6   2   1   41.60    3.50
   6   2  -1   36.20    3.60
  -6   2   1   40.00    3.10
  -6   2   1   35.70    3.10
  -6   2   1   38.60    3.80
   6   2  -1   44.60    3.50
  -5  -2   1  153.28    7.90
  -5  -2   1  166.68    7.30
  -5  -2   1  159.28    7.30
   5  -2  -1  155.28    7.10
  -5  -2   1  163.78    7.20
   5  -2  -1  160.18    7.00
   5  -2  -1  159.18    6.10
  -5   2   1  158.18    6.30
  -5   2   1  162.08    6.30
  -5   2   1  158.58    7.30
  -5   2   1  167.48    7.20
  -5   2   1  155.08    7.70
   5   2  -1  158.18    7.20
   5   2  -1  156.78    7.30
  -5   2   1  166.38    7.10
   4  -2  -1  262.27   10.40
  -4  -2   1  270.37   10.70
  -4  -2   1  267.17   10.60
  -4  -2   1  274.17   11.40
  -4  -2   1  254.97   10.60
  -4   2   1  264.97   10.70
  -4   2   1  270.67   10.40
   4   2  -1  285.87   10.60
  -4   2   1  272.07   11.10
  -4   2   1  267.87    9.90
  -4   2   1  273.47   10.70
   4   2  -1  265.07   10.70
  -4   2   1  284.17   10.00
  -4   2   1  276.47   10.50
  -3  -2   1  267.27   10.50
   3  -2  -1  253.47    9.80
  -3  -2   1  255.17    9.90
  -3  -2   1  265.07   10.00
  -3  -2   1  254.77    9.80
  -3   2   1  259.87    9.70
  -3   2   1  253.87    9.90
   3   2  -1  256.07   10.00
  -3   2   1  252.57   10.00
  -3   2   1  260.87    9.70
  -3   2   1  267.97   10.20
   3   2  -1  267.37    9.80
  -2  -2   1 1804.12   62.79
  -2  -2   1 1779.92   62.59
  -2  -2   1 1937.91   63.29
  -2  -2   1 1838.02   62.69
   2  -2  -1 1816.62   62.39
  -2   2   1 1867.01   62.79
   2   2  -1 1772.32   62.09
  -2   2   1 1887.11   62.49
  -2   2   1 1881.01   62.49
   2   2  -1 1789.42   62.89
  -2   2   1 1952.60   62.69
   2   2  -1 1795.92   62.59
  -2   2   1 1820.82   62.49
  -2   2   1 1896.51   62.99
  -2   2   1 1885.01   62.89
  -1  -2   1  285.27   10.90
   1  -2  -1  304.77   10.80
  -1  -2   1  304.47   10.90
   1  -2  -1  322.07   10.90
  -1  -2   1  323.37   11.30
  -1   2   1  302.17   11.10
  -1   2   1  316.27   10.90
   1   2  -1  299.57   10.70
   1   2  -1  280.07   11.00
  -1   2   1  320.67   11.00
  -1   2   1  327.07   11.00
   0  -2   1   62.69    2.70
   0  -2   1   57.29    3.00
   0  -2   1   62.29    2.60
   0  -2  -1   65.79    2.60
   0  -2  -1   61.19    2.30
   0  -2  -1   69.09    2.70
   0   2  -1   66.59    2.70
   0   2   1   61.79    2.70
   0   2  -1   64.89    3.00
   0   2   1   64.09    2.70
   0   2   1   60.79    2.80
   0   2  -1   68.19    2.70
  -1  -2  -1 1264.67   43.10
   1  -2   1 1232.68   43.20
  -1  -2  -1 1280.37   43.00
  -1  -2  -1 1290.67   43.60
  -1  -2  -1 1279.27   43.10
   1  -2   1 1231.88   43.10
  -1   2  -1 1285.57   43.60
  -1   2  -1 1298.87   43.20
   1   2   1 1193.58   43.30
  -1   2  -1 1296.17   43.20
  -1   2  -1 1305.07   43.20
  -1   2  -1 1296.67   43.20
   1   2   1 1265.87   43.20
  -2  -2  -1  251.37    9.70
  -2  -2  -1  238.28    8.90
   2  -2   1  241.68    9.00
  -2  -2  -1  234.68    8.90
  -2   2  -1  249.38    9.10
  -2   2  -1  248.98    9.00
   2   2   1  232.68    9.00
  -2   2  -1  247.18    8.90
  -2   2  -1  253.77    9.00
  -2   2  -1  215.88    8.90
   2   2   1  253.47    9.10
  -2   2  -1  243.68    9.60
   3  -2   1   -0.10    0.70
  -3  -2  -1    1.50    0.80
  -3  -2  -1    0.50    0.50
  -3  -2  -1   -0.80    1.00
  -3  -2  -1    0.60    0.40
  -3  -2  -1    2.00    0.80
   3  -2   1   -0.20    0.50
  -3   2  -1   -1.10    0.60
  -3   2  -1    1.10    0.60
  -3   2  -1   -0.10    0.70
  -3   2  -1   -0.20    0.70
  -3   2  -1   -0.40    0.90
  -3   2  -1    0.30    0.60
  -3   2  -1    0.80    0.60
   3   2   1    0.20    0.80
   3   2   1    0.00    0.60
   4  -2   1   28.60    1.90
  -4  -2  -1   30.20    1.60
  -4  -2  -1   28.70    2.80
  -4  -2  -1   27.50    2.30
  -4  -2  -1   32.60    2.40
  -4  -2  -1   28.60    1.60
   4  -2   1   32.10    2.30
   4   2   1   32.60    2.40
   4   2   1   32.00    2.40
  -4   2  -1   35.00    2.50
  -4   2  -1   34.40    2.40
  -4   2  -1   30.60    2.80
  -4   2  -1   32.00    2.40
   5  -2   1  100.09    5.30
  -5  -2  -1   93.19    4.90
  -5  -2  -1  103.49    6.30
   5  -2   1   94.79    4.60
  -5  -2  -1   96.49    5.20
   5   2   1  105.99    5.50
  -5   2  -1  103.79    4.50
  -5   2  -1  101.49    5.10
  -5   2  -1  100.59    6.10
  -5   2  -1  104.69    4.60
   5   2   1   96.59    5.00
  -5   2  -1  101.89    5.40
  -5   2  -1  101.69    5.20
  -6  -2  -1  277.37   12.80
  -6  -2  -1  251.57   11.10
   6  -2   1  272.87   10.50
   6  -2   1  260.97   11.40
  -6  -2  -1  268.57   11.10
  -6   2  -1  271.37   11.60
  -6   2  -1  263.37   11.10
   6   2   1  264.17   11.00
  -6   2  -1  248.48   11.10
  -6   2  -1  264.37   12.50
   6   2   1  262.87   11.40
  -7  -2  -1    7.90    2.90
   7  -2   1    7.30    2.00
  -7  -2  -1   12.10    2.40
  -7  -2  -1   11.30    2.50
  -7   2  -1   15.80    3.60
   7   2   1   12.00    2.30
  -7   2  -1   11.00    2.20
  -7   2  -1   12.00    2.50
   7   2   1   11.90    2.40
  -8  -2  -1    4.00    2.10
   8  -2   1    0.90    1.70
  -8  -2  -1    2.20    1.90
  -8  -2  -1   -0.10    2.40
   8   2   1   -0.70    2.10
  -8   2  -1    2.90    1.70
  -8   2  -1   -0.70    2.40
  -8   2  -1    0.30    1.90
  -9  -2  -1    0.50    2.00
   9  -2   1    0.80    2.60
  -9  -2  -1    0.40    3.10
  -9  -2  -1   -3.50    1.90
  -9   2  -1    1.20    2.20
  -9   2  -1    0.80    3.10
  -9   2  -1   -0.50    1.60
   9   2   1    2.00    2.60
 -10  -2  -1    6.70    4.50
 -10  -2  -1    8.70    3.40
 -10  -2  -1    7.00    2.80
  10  -2   1    6.40    3.50
 -10   2  -1    8.00    3.10
  10   2   1    6.90    3.50
 -10   2  -1   -0.30    3.60
 -10   2  -1    3.40    2.40
 -11  -2  -1    3.70    3.20
  11  -2   1   -5.90    3.10
 -11  -2  -1   -0.40    3.90
 -11   2  -1    0.10    4.00
 -11   2  -1    5.20    3.60
  11   2   1   -0.10    2.70
 -11  -3   1   -0.50    3.00
 -11  -3   1   -1.10    3.60
  11  -3  -1    2.00    3.60
 -11   3   1    6.00    3.60
  11   3  -1   -0.30    3.20
 -11   3   1    2.20    3.90
 -10  -3   1   11.10    3.40
  10  -3  -1   10.40    3.20
 -10  -3   1   17.80    4.50
 -10  -3   1   15.60    3.60
 -10   3   1    8.70    3.00
 -10   3   1    9.90    4.00
 -10   3   1   14.80    3.70
 -10   3   1   11.90    3.60
  10   3  -1   23.90    4.50
  -9  -3   1    4.80    2.50
  -9  -3   1    3.10    3.00
   9  -3  -1   -0.20    1.80
  -9  -3   1    0.10    2.30
  -9   3   1   -0.90    2.60
   9   3  -1   -0.30    2.40
  -9   3   1    1.60    1.80
  -9   3   1    1.40    2.20
   9   3  -1   -0.70    1.80
  -9   3   1   -2.30    1.80
  -8  -3   1    4.70    2.30
   8  -3  -1    6.30    2.10
  -8  -3   1    7.80    3.10
  -8  -3   1    5.90    2.40
  -8   3   1    3.30    2.00
  -8   3   1    7.80    2.40
  -8   3   1    4.00    2.50
   8   3  -1    4.90    2.50
   8   3  -1    8.50    2.70
  -8   3   1    5.50    2.50
  -7  -3   1    7.20    2.50
   7  -3  -1   11.40    2.30
   7  -3  -1    6.10    1.90
  -7  -3   1    7.50    2.30
  -7  -3   1   10.90    2.30
  -7  -3   1    8.30    2.30
   7   3  -1    5.90    2.50
  -7   3   1    6.40    2.20
  -7   3   1    7.10    2.50
   7   3  -1    8.80    2.10
  -7   3   1    9.50    2.20
  -7   3   1    8.50    2.00
  -6  -3   1   -1.00    0.80
  -6  -3   1   -0.60    1.20
   6  -3  -1    0.30    1.20
  -6  -3   1    1.30    1.30
   6  -3  -1   -0.90    0.90
  -6  -3   1   -2.20    1.30
   6  -3  -1    0.30    0.70
  -6   3   1    0.90    1.00
  -6   3   1   -1.00    1.20
   6   3  -1   -0.20    1.50
  -6   3   1   -0.50    1.30
  -6   3   1   -0.50    1.10
   6   3  -1   -2.20    0.80
  -5  -3   1  110.99    5.60
   5  -3  -1  103.49    5.40
  -5  -3   1   99.29    5.40
   5  -3  -1  102.19    5.20
  -5  -3   1  104.79    5.50
  -5  -3   1  105.69    6.20
  -5   3   1  113.59    5.30
  -5   3   1  107.89    4.90
  -5   3   1  111.59    5.40
  -5   3   1  105.49    5.40
  -5   3   1  108.09    4.80
   5   3  -1  110.49    5.50
   5   3  -1  113.79    5.80
  -5   3   1  118.29    6.10
  -5   3   1  112.99    5.70
  -4  -3   1  139.79    5.40
  -4  -3   1  152.38    6.80
  -4  -3   1  158.98    6.80
  -4  -3   1  157.98    7.60
  -4  -3   1  168.58    7.00
   4  -3  -1  156.88    6.70
  -4   3   1  159.98    7.30
   4   3  -1  148.99    7.00
  -4   3   1  162.58    6.70
   4   3  -1  166.38    6.80
  -4   3   1  165.28    7.00
  -4   3   1  159.38    6.60
  -4   3   1  161.08    6.90
  -3  -3   1 1853.21   63.29
  -3  -3   1 1840.92   62.19
  -3  -3   1 1742.83   63.09
  -3  -3   1 1844.82   63.09
  -3  -3   1 1772.62   63.89
  -3   3   1 1859.31   62.89
  -3   3   1 1878.81   63.19
  -3   3   1 1828.82   62.89
  -3   3   1 1925.01   63.59
  -3   3   1 1885.71   62.99
   3   3  -1 1789.32   63.39
  -3   3   1 1964.30   63.09
   3   3  -1 1789.72   62.29
   3   3  -1 1873.31   62.99
  -3   3   1 1874.11   63.39
  -2  -3   1  130.29    5.70
  -2  -3   1  115.19    5.00
  -2  -3   1  117.89    4.70
  -2  -3   1  112.79    4.90
   2   3  -1  114.99    4.70
  -2   3   1  117.19    4.90
   2   3  -1  122.89    5.30
  -2   3   1  120.79    4.90
  -2   3   1  123.59    4.70
  -2   3   1  120.99    4.90
  -2   3   1  125.19    5.20
  -2   3   1  128.19    5.20
   2   3  -1  113.79    4.50
   2   3  -1  101.99    4.90
  -2   3   1  121.19    4.70
   1  -3  -1  981.80   33.90
  -1  -3   1  963.80   34.00
   1  -3  -1 1097.39   34.40
  -1  -3   1  978.60   34.00
  -1  -3   1 1053.29   34.70
   1  -3  -1  957.80   33.60
  -1   3   1  953.10   33.90
  -1   3   1  948.81   34.20
   1   3  -1  962.90   33.90
   1   3  -1 1001.30   33.90
  -1   3   1  978.30   34.10
  -1   3   1 1026.40   34.20
   1   3  -1 1009.60   34.30
  -1   3   1  991.70   34.10
   0  -3  -1 1279.07   43.30
   0  -3   1 1241.88   43.30
   0  -3   1 1224.18   43.30
   0  -3  -1 1361.26   43.70
   0  -3  -1 1349.86   43.40
   0  -3  -1 1202.98   42.90
   0   3   1 1308.37   43.50
   0   3   1 1246.68   43.40
   0   3  -1 1196.68   43.30
   0   3  -1 1303.07   43.40
   0   3  -1 1283.07   43.50
   0   3   1 1270.67   43.60
   0   3  -1 1286.87   43.80
  -1  -3  -1 9904.91  294.07
  -1  -3  -1 8672.93  294.27
   1  -3   1 7878.21  293.87
  -1  -3  -1 7986.70  293.67
  -1  -3  -1 8646.63  295.37
   1  -3   1 8280.17  294.37
  -1  -3  -1 8719.73  293.47
   1   3   1 9446.35  293.57
  -1   3  -1 8092.79  294.47
  -1   3  -1 8605.84  293.77
   1   3   1 9999.00  294.17
  -1   3  -1 8468.15  294.57
  -1   3  -1 8807.22  294.07
   1   3   1 9154.78  294.67
  -1   3  -1 8128.29  294.57
   2  -3   1  786.92   27.60
  -2  -3  -1  792.32   27.70
   2  -3   1  775.82   27.70
  -2  -3  -1  782.32   28.60
  -2  -3  -1  771.72   27.60
  -2   3  -1  834.72   27.90
  -2   3  -1  800.32   28.50
  -2   3  -1  817.22   27.70
  -2   3  -1  820.52   27.90
  -2   3  -1  797.62   27.80
  -2   3  -1  812.02   27.60
  -2   3  -1  821.72   27.80
   2   3   1  812.82   27.90
   2   3   1  774.82   28.00
  -3  -3  -1  161.28    6.60
  -3  -3  -1  156.28    6.60
   3  -3   1  164.98    6.70
  -3  -3  -1  164.48    7.70
  -3  -3  -1  155.78    6.10
  -3  -3  -1  163.88    6.20
   3   3   1  163.48    6.80
  -3   3  -1  157.08    6.70
  -3   3  -1  160.58    6.40
  -3   3  -1  161.68    6.50
  -3   3  -1  174.88    6.70
  -3   3  -1  167.18    6.80
  -3   3  -1  166.28    6.70
   3   3   1  167.98    6.90
  -3   3  -1  150.68    7.30
  -4  -3  -1   -0.60    0.80
   4  -3   1    0.70    0.90
  -4  -3  -1    1.10    0.50
  -4  -3  -1    0.70    0.70
   4  -3   1   -0.20    0.60
  -4  -3  -1    0.30    0.50
  -4  -3  -1    0.00    1.00
  -4   3  -1    0.20    0.60
  -4   3  -1    0.30    0.70
  -4   3  -1    0.00    0.60
  -4   3  -1    0.20    0.90
   4   3   1    0.70    1.00
   4   3   1    1.20    1.00
  -4   3  -1    0.00    0.80
  -4   3  -1    0.50    0.80
  -4   3  -1    1.80    0.80
  -5  -3  -1   93.29    6.00
  -5  -3  -1   98.39    5.10
   5  -3   1   94.89    4.50
   5  -3   1  100.29    5.20
  -5  -3  -1   96.09    5.10
  -5   3  -1  100.29    6.00
  -5   3  -1   99.19    5.20
   5   3   1   93.79    5.30
  -5   3  -1   95.59    5.20
  -5   3  -1  105.29    5.20
   5   3   1   94.39    5.10
  -6  -3  -1    0.70    2.00
   6  -3   1   -0.10    1.90
  -6  -3  -1    0.20    1.30
  -6  -3  -1    1.40    1.10
   6  -3   1   -1.50    1.30
  -6   3  -1   -0.40    1.40
   6   3   1    1.20    1.40
  -6   3  -1    0.90    1.90
  -6   3  -1    2.40    1.50
   6   3   1   -1.30    1.40
  -6   3  -1   -1.40    0.90
  -7  -3  -1   52.99    4.30
   7  -3   1   46.50    4.60
  -7  -3  -1   43.90    5.60
  -7  -3  -1   56.99    4.30
  -7   3  -1   49.30    4.30
   7   3   1   54.79    4.30
  -7   3  -1   43.60    4.30
   7   3   1   51.99    4.30
  -7   3  -1   43.50    4.70
  -8  -3  -1    1.50    1.60
  -8  -3  -1   -0.10    1.70
  -8  -3  -1   -0.30    2.40
   8  -3   1   -4.50    1.80
  -8   3  -1   -0.40    2.40
   8   3   1    0.90    2.20
  -8   3  -1    0.60    1.90
  -8   3  -1    0.60    1.90
  -9  -3  -1    3.10    2.50
  -9  -3  -1    7.80    3.70
   9  -3   1    0.90    1.90
  -9  -3  -1    2.20    2.20
  -9   3  -1    0.80    2.50
  -9   3  -1    0.10    2.10
   9   3   1   -4.00    2.60
  -9   3  -1    3.30    3.40
 -10  -3  -1    1.00    3.80
 -10  -3  -1    3.30    2.50
 -10  -3  -1   -0.70    2.60
  10  -3   1    1.30    3.00
 -10   3  -1    1.50    3.70
 -10   3  -1    1.50    1.90
  10   3   1    3.80    3.70
 -10   3  -1    0.50    2.90
 -11  -3  -1    5.10    4.70
 -11  -3  -1   -1.90    2.70
  11  -3   1    3.40    2.70
  11   3   1   -5.50    3.30
 -11   3  -1    0.00    4.00
 -11   3  -1   -6.80    3.00
 -11  -4   1    7.80    3.40
 -11  -4   1   16.80    5.40
  11  -4  -1   10.50    4.20
  11   4  -1    2.70    3.80
 -11   4   1    2.30    3.30
 -11   4   1   11.90    4.80
 -10  -4   1    2.00    2.50
 -10  -4   1    2.60    2.80
 -10  -4   1   -3.20    3.00
  10  -4  -1    2.70    3.10
  10   4  -1   -0.60    2.80
 -10   4   1   -0.40    2.50
 -10   4   1    3.40    2.70
 -10   4   1    1.60    3.00
 -10   4   1    2.20    3.10
   9  -4  -1   41.30    5.00
  -9  -4   1   31.90    4.60
  -9  -4   1   33.80    4.50
  -9  -4   1   41.40    6.40
  -9   4   1   37.30    5.60
  -9   4   1   31.80    4.70
   9   4  -1   38.80    4.60
  -9   4   1   37.40    4.40
   9   4  -1   33.30    4.60
  -9   4   1   33.80    4.30
   8  -4  -1    5.50    2.20
  -8  -4   1    6.10    2.50
  -8  -4   1    6.70    3.30
  -8  -4   1    8.70    2.30
  -8   4   1    5.00    2.10
  -8   4   1    4.70    2.70
  -8   4   1    5.30    2.10
   8   4  -1    5.00    2.60
  -8   4   1    6.40    2.30
   8   4  -1    3.30    2.50
   7  -4  -1   11.20    2.20
  -7  -4   1   11.10    2.50
  -7  -4   1   15.00    3.30
  -7  -4   1   14.90    2.70
   7  -4  -1   10.80    2.30
  -7   4   1   14.60    2.50
  -7   4   1   13.20    2.50
   7   4  -1   15.70    2.80
   7   4  -1   11.10    2.80
  -7   4   1   13.30    2.50
  -7   4   1   15.20    3.10
   6  -4  -1    4.00    1.10
  -6  -4   1   -0.50    1.20
   6  -4  -1    6.10    1.80
  -6  -4   1    2.00    1.50
  -6  -4   1    2.10    1.60
   6  -4  -1    2.50    1.20
  -6  -4   1    0.10    1.30
   6   4  -1    1.50    1.60
  -6   4   1    0.70    1.40
   6   4  -1    0.30    1.70
  -6   4   1    1.40    1.20
  -6   4   1    0.20    0.80
  -6   4   1    1.20    1.30
  -6   4   1    1.40    1.40
  -6   4   1    1.10    1.60
   5  -4  -1  120.59    5.80
  -5  -4   1  125.69    7.20
  -5  -4   1  125.39    6.10
   5  -4  -1  127.49    6.00
  -5  -4   1  123.29    6.10
  -5  -4   1  118.39    6.00
  -5   4   1  127.19    6.20
  -5   4   1  117.59    6.50
  -5   4   1  127.89    6.20
  -5   4   1  121.39    5.90
   5   4  -1  121.99    6.40
  -5   4   1  122.19    5.80
   5   4  -1  122.09    6.00
  -4  -4   1   87.39    4.60
  -4  -4   1   90.09    5.40
  -4  -4   1   83.49    4.40
   4  -4  -1   84.49    4.30
  -4  -4   1   90.89    4.40
  -4  -4   1   83.99    3.30
   4   4  -1   75.99    4.50
  -4   4   1   84.09    4.20
  -4   4   1   84.59    4.10
  -4   4   1   87.29    4.30
  -4   4   1   82.59    4.10
  -4   4   1   81.39    4.30
   4   4  -1   88.09    4.30
  -4   4   1   89.09    4.90
  -4   4   1   89.59    4.60
  -3  -4   1  314.77   12.60
  -3  -4   1  301.97   10.80
  -3  -4   1  312.07   11.50
  -3  -4   1  308.87   11.70
  -3  -4   1  301.67   11.70
  -3   4   1  318.67   12.10
   3   4  -1  308.17   12.10
  -3   4   1  316.67   11.70
  -3   4   1  311.77   12.00
  -3   4   1  276.87   11.30
  -3   4   1  306.17   11.60
   3   4  -1  313.77   11.50
  -3   4   1  306.87   11.60
  -3   4   1  308.97   11.30
   3   4  -1  316.07   11.00
   3   4  -1  301.67   11.00
  -2  -4   1    2.90    1.10
   2  -4  -1    0.40    0.90
   2  -4  -1    1.60    0.50
  -2  -4   1    3.10    0.90
  -2  -4   1    1.50    0.80
  -2  -4   1    1.20    0.50
   2   4  -1    2.40    0.70
  -2   4   1    2.10    0.70
  -2   4   1    1.50    0.60
  -2   4   1    2.30    0.90
   2   4  -1    2.20    0.80
  -2   4   1    1.80    0.80
  -2   4   1    2.90    0.90
   2   4  -1    1.40    0.60
  -2   4   1    1.20    0.60
  -2   4   1    2.10    0.90
   1  -4  -1  184.08    7.10
  -1  -4   1  151.98    6.40
  -1  -4   1  175.68    7.30
   1  -4  -1  164.98    6.10
  -1  -4   1  160.18    6.50
   1  -4  -1  168.28    6.50
   1  -4  -1  157.08    6.10
  -1   4   1  170.28    6.80
   1   4  -1  165.58    6.50
   1   4  -1  164.58    6.40
  -1   4   1  173.48    6.80
   1   4  -1  169.78    6.90
  -1   4   1  165.18    6.80
  -1   4   1  170.78    6.70
   0  -4   1  464.65   17.30
   0  -4  -1  520.75   17.90
   0  -4  -1  509.65   17.30
   0  -4  -1  480.05   16.90
   0  -4   1  476.45   17.30
   0  -4  -1  502.25   17.40
   0   4  -1  498.45   17.40
   0   4  -1  513.05   17.60
   0   4   1  483.35   17.50
   0   4  -1  504.35   17.50
   0   4   1  502.35   17.60
   0   4   1  445.56   17.60
   1  -4   1    0.10    0.60
   1  -4   1    0.20    0.60
  -1  -4  -1    0.00    0.80
  -1  -4  -1    0.10    0.50
  -1  -4  -1    0.00    0.60
  -1  -4  -1   -0.20    0.40
  -1  -4  -1   -0.20    0.50
   1  -4   1    2.00    1.00
   1   4   1   -0.40    0.60
  -1   4  -1    0.80    0.60
   1   4   1    0.30    0.50
  -1   4  -1   -0.10    0.60
   1   4   1    0.20    0.60
   1   4   1   -0.10    0.60
  -1   4  -1    0.40    0.60
  -1   4  -1    0.20    0.60
  -1   4  -1    0.30    0.60
   2  -4   1   54.89    2.60
   2  -4   1   49.60    2.80
  -2  -4  -1   52.19    3.50
  -2  -4  -1   56.29    2.70
  -2  -4  -1   53.89    2.60
   2  -4   1   51.79    2.80
  -2  -4  -1   52.39    2.70
  -2  -4  -1   54.49    2.60
  -2   4  -1   52.59    2.80
  -2   4  -1   55.79    2.90
  -2   4  -1   50.59    3.30
   2   4   1   54.99    2.80
  -2   4  -1   54.29    2.90
   2   4   1   55.19    3.20
  -2   4  -1   56.39    3.00
   3  -4   1   11.30    1.40
  -3  -4  -1    8.40    1.30
  -3  -4  -1   10.00    1.10
  -3  -4  -1   10.70    1.20
  -3  -4  -1    9.10    2.00
  -3  -4  -1    8.40    1.30
   3  -4   1    8.90    1.40
  -3   4  -1    9.40    1.40
  -3   4  -1    9.90    1.90
  -3   4  -1   11.20    1.60
   3   4   1    6.40    1.50
  -3   4  -1    7.10    1.30
  -3   4  -1   10.80    1.40
  -3   4  -1   12.60    1.60
  -3   4  -1    9.40    1.30
   3   4   1    6.00    1.20
  -4  -4  -1   87.19    3.90
  -4  -4  -1   92.59    5.80
   4  -4   1   93.99    4.60
  -4  -4  -1   89.69    4.60
  -4  -4  -1   86.99    4.50
   4  -4   1   90.99    4.20
  -4  -4  -1   84.79    3.80
  -4   4  -1   92.39    5.50
  -4   4  -1   89.39    4.60
  -4   4  -1   91.09    4.60
   4   4   1   96.79    4.80
  -4   4  -1   86.59    4.60
  -4   4  -1   96.29    4.60
  -4   4  -1   90.09    4.40
  -4   4  -1   99.69    4.60
   4   4   1   91.79    4.90
  -5  -4  -1   -1.90    1.40
  -5  -4  -1    0.50    1.20
   5  -4   1    1.30    1.10
   5  -4   1    0.10    0.80
  -5  -4  -1    3.90    1.40
   5   4   1   -0.40    1.10
  -5   4  -1    2.20    1.30
  -5   4  -1   -0.90    0.90
   5   4   1    1.20    1.30
  -5   4  -1    0.40    1.00
  -5   4  -1    1.10    1.60
  -5   4  -1   -0.60    1.10
  -5   4  -1   -0.30    0.80
  -5   4  -1   -0.70    0.80
  -6  -4  -1  173.08    7.70
  -6  -4  -1  157.48    9.20
   6  -4   1  144.39    7.50
  -6  -4  -1  161.28    7.60
  -6   4  -1  164.38    7.90
  -6   4  -1  161.68    8.90
  -6   4  -1  152.28    7.50
   6   4   1  153.28    7.90
   6   4   1  151.48    7.70
  -6   4  -1  153.78    7.70
  -7  -4  -1   17.50    2.70
  -7  -4  -1   15.70    2.70
  -7  -4  -1   15.40    3.80
   7  -4   1   17.20    3.00
   7   4   1   16.80    3.00
   7   4   1   12.90    2.60
  -7   4  -1   19.50    3.90
  -7   4  -1   23.00    3.10
  -7   4  -1   18.70    3.10
  -8  -4  -1    0.80    1.80
   8  -4   1   -1.30    2.00
  -8  -4  -1    4.30    2.70
  -8  -4  -1    1.80    2.10
  -8   4  -1   -1.10    2.60
  -8   4  -1    3.40    2.20
   8   4   1    2.40    2.40
  -8   4  -1    2.70    2.40
  -9  -4  -1    3.00    2.40
  -9  -4  -1   10.20    4.00
  -9  -4  -1    7.30    2.90
   9  -4   1    5.10    2.30
   9   4   1    3.20    3.00
  -9   4  -1    8.70    4.00
  -9   4  -1    4.30    2.30
  -9   4  -1    5.60    2.60
 -10  -4  -1    4.00    2.50
 -10  -4  -1    5.50    3.10
  10  -4   1    3.60    3.10
 -10  -4  -1   10.50    4.70
  10   4   1    4.90    3.80
 -10   4  -1    3.00    3.90
 -10   4  -1    5.60    3.00
 -10   4  -1    2.60    3.20
 -11  -5   1    1.80    3.10
 -11  -5   1   15.60    5.00
  11  -5  -1    4.90    3.70
  11   5  -1    4.70    3.90
 -11   5   1    4.20    3.70
  10  -5  -1    8.10    3.50
 -10  -5   1    6.80    2.90
 -10  -5   1   10.30    4.60
 -10  -5   1    7.40    3.30
 -10   5   1    4.20    3.40
  10   5  -1    3.30    3.10
 -10   5   1    3.50    2.60
 -10   5   1   11.10    3.60
 -10   5   1    6.80    3.80
  -9  -5   1    5.20    3.80
  -9  -5   1    4.80    2.80
  -9  -5   1    5.90    2.70
   9  -5  -1    4.90    2.80
  -9   5   1    9.10    3.30
  -9   5   1    6.80    3.40
   9   5  -1    3.10    2.70
   9   5  -1    6.70    2.90
  -9   5   1    8.40    2.70
  -9   5   1    9.40    3.00
  -8  -5   1   16.20    3.20
  -8  -5   1   14.60    3.60
  -8  -5   1   10.40    2.90
   8  -5  -1   12.20    2.90
  -8   5   1    6.30    2.20
   8   5  -1    9.90    3.00
  -8   5   1   15.00    3.00
  -8   5   1   14.00    3.50
  -8   5   1   10.60    3.00
   8   5  -1    8.50    2.30
  -7  -5   1    0.00    2.30
  -7  -5   1   -2.30    1.50
   7  -5  -1   -0.60    1.60
  -7  -5   1    1.70    1.80
   7  -5  -1    0.60    1.60
  -7   5   1   -2.00    1.60
  -7   5   1    0.20    1.50
  -7   5   1    1.70    1.70
   7   5  -1    0.90    1.50
  -7   5   1    1.50    1.70
   7   5  -1   -1.30    1.90
  -6  -5   1    4.20    1.80
   6  -5  -1    4.20    1.30
   6  -5  -1    3.40    1.50
  -6  -5   1    4.00    2.10
  -6  -5   1    3.40    1.70
   6  -5  -1    0.80    1.60
  -6   5   1    4.60    1.70
  -6   5   1    2.80    1.60
   6   5  -1    5.20    2.10
   6   5  -1    2.30    1.60
  -6   5   1    1.80    1.70
  -6   5   1    1.00    0.50
  -6   5   1    4.40    1.70
  -6   5   1    0.90    1.50
   5  -5  -1   18.00    2.30
  -5  -5   1   12.90    2.10
  -5  -5   1   14.10    3.00
  -5  -5   1   17.80    2.40
   5   5  -1   15.10    2.10
  -5   5   1   13.10    2.50
  -5   5   1   15.10    2.10
  -5   5   1   16.10    2.30
   5   5  -1   15.70    2.60
  -5   5   1   13.10    1.80
  -5   5   1   14.10    2.00
  -5   5   1   20.40    2.50
  -5   5   1   14.00    2.00
  -4  -5   1    1.90    0.60
  -4  -5   1    1.60    1.10
  -4  -5   1    2.00    0.60
  -4  -5   1    2.00    1.40
  -4  -5   1    0.60    1.10
  -4   5   1    3.20    1.30
  -4   5   1    2.00    1.30
  -4   5   1    2.30    1.20
  -4   5   1    1.20    0.90
  -4   5   1    2.60    1.10
   4   5  -1    2.60    1.20
  -4   5   1    1.70    0.90
  -4   5   1    2.40    1.00
   4   5  -1    2.50    0.70
   4   5  -1    2.10    1.00
  -3  -5   1  277.47   10.90
   3  -5  -1  281.37   10.50
  -3  -5   1  273.57   10.90
  -3  -5   1  276.47   10.10
  -3  -5   1  270.07   11.90
  -3   5   1  280.87   10.50
   3   5  -1  272.27   10.30
   3   5  -1  265.07   11.30
  -3   5   1  290.27   10.80
  -3   5   1  293.37   11.10
   3   5  -1  276.57   10.40
   3   5  -1  283.97   10.60
  -3   5   1  280.27   10.90
  -3   5   1  287.77   11.20
  -3   5   1  292.17   11.50
  -3   5   1  280.57   10.60
  -2  -5   1    1.70    1.40
  -2  -5   1   -0.10    0.80
  -2  -5   1    0.40    0.80
   2  -5  -1    0.20    0.50
   2  -5  -1    0.30    1.00
   2  -5  -1   -0.40    0.50
   2   5  -1    1.10    0.50
   2   5  -1   -0.30    0.60
  -2   5   1    0.20    0.60
   2   5  -1   -0.60    0.60
  -2   5   1    0.20    0.80
  -2   5   1    1.20    0.60
  -2   5   1    2.30    1.00
  -2   5   1    0.80    0.80
  -2   5   1   -0.10    0.60
   2   5  -1   -0.10    0.90
  -2   5   1    2.80    1.00
  -1  -5   1  166.58    7.40
   1  -5  -1  159.28    6.00
  -1  -5   1  150.88    6.40
   1  -5  -1  154.68    6.00
   1  -5  -1  164.68    7.10
  -1  -5   1  142.99    6.30
   1  -5  -1  154.38    6.30
  -1   5   1  174.48    6.90
   1   5  -1  161.68    6.50
  -1   5   1  171.48    6.90
   1   5  -1  168.58    6.50
  -1   5   1  161.18    6.10
   1   5  -1  156.88    6.80
  -1   5   1  152.68    6.60
   0  -5  -1  536.45   18.50
   0  -5   1  518.75   19.50
   0  -5  -1  499.45   18.00
   0  -5   1  501.25   18.40
   0  -5  -1  509.95   18.00
   0  -5  -1  541.05   18.60
   0  -5   1  514.95   18.50
   0  -5  -1  527.65   19.20
   0   5   1  530.75   18.10
   0   5  -1  535.05   18.90
   0   5   1  512.75   18.90
   0   5   1  511.55   18.80
   0   5  -1  503.55   18.70
   0   5   1  533.65   18.70
   0   5  -1  526.85   18.70
   1  -5   1  611.84   24.20
  -1  -5  -1  649.64   22.90
  -1  -5  -1  620.64   24.00
   1  -5   1  658.33   23.20
  -1  -5  -1  676.53   23.20
   1  -5   1  652.33   23.20
  -1  -5  -1  681.43   23.20
  -1  -5  -1  657.53   22.90
  -1   5  -1  683.93   24.10
   1   5   1  664.33   23.40
   1   5   1  687.33   23.50
  -1   5  -1  670.63   23.60
  -1   5  -1  669.23   23.50
  -1   5  -1  668.13   23.50
   1   5   1  660.93   23.80
  -2  -5  -1  895.81   31.40
  -2  -5  -1  895.11   31.50
  -2  -5  -1  893.11   32.80
   2  -5   1  908.11   31.70
  -2  -5  -1  908.81   31.40
  -2  -5  -1  919.61   31.50
   2  -5   1  884.61   31.60
   2  -5   1  898.81   31.20
   2   5   1  896.11   32.20
  -2   5  -1  936.61   31.90
   2   5   1  873.11   31.70
  -2   5  -1  922.21   31.60
  -2   5  -1  947.61   31.80
  -2   5  -1  945.01   32.10
  -2   5  -1  924.51   31.30
  -2   5  -1  930.61   31.70
   2   5   1  896.01   31.50
  -2   5  -1  874.41   32.60
  -3  -5  -1   -0.10    0.70
  -3  -5  -1   -1.00    0.70
  -3  -5  -1    0.70    1.20
   3  -5   1    0.30    0.60
   3  -5   1    1.00    0.90
  -3  -5  -1    0.50    0.50
   3  -5   1   -1.40    0.70
  -3  -5  -1    0.60    0.40
  -3   5  -1    1.60    1.00
   3   5   1   -1.20    0.70
  -3   5  -1   -1.30    1.00
  -3   5  -1    0.40    0.60
  -3   5  -1    1.30    0.90
  -3   5  -1   -0.90    0.70
   3   5   1    0.60    1.10
  -3   5  -1    0.90    0.90
  -3   5  -1    0.30    0.40
   4  -5   1    5.30    1.20
  -4  -5  -1    3.00    0.90
  -4  -5  -1    3.70    1.20
  -4  -5  -1    4.70    0.90
   4  -5   1    3.90    1.30
  -4  -5  -1    2.60    1.50
  -4  -5  -1    1.60    1.00
  -4   5  -1    1.20    1.10
   4   5   1    2.90    1.20
  -4   5  -1    1.70    1.50
  -4   5  -1    1.40    1.10
   4   5   1    5.40    1.60
  -4   5  -1    1.90    1.00
  -4   5  -1    1.90    0.90
  -4   5  -1    1.60    1.00
  -4   5  -1    0.70    0.90
   5  -5   1  748.63   27.60
   5  -5   1  764.12   27.00
   5  -5   1  763.12   27.60
  -5  -5  -1  720.23   27.40
  -5  -5  -1  749.23   27.60
  -5  -5  -1  750.02   29.40
  -5   5  -1  796.92   29.20
   5   5   1  742.83   28.00
  -5   5  -1  781.32   27.60
  -5   5  -1  761.92   27.70
  -5   5  -1  735.33   27.50
   5   5   1  769.22   27.90
  -5   5  -1  762.92   27.40
  -5   5  -1  788.22   27.80
  -5   5  -1  761.02   27.30
  -6  -5  -1   85.49    5.00
   6  -5   1   77.69    4.90
   6  -5   1   70.09    4.80
  -6  -5  -1   79.19    6.50
  -6  -5  -1   87.09    5.20
  -6   5  -1   79.99    4.60
   6   5   1   82.39    5.40
   6   5   1   77.39    5.20
  -6   5  -1   77.69    4.60
  -6   5  -1   77.49    6.10
  -6   5  -1   79.59    5.10
  -6   5  -1   76.09    4.70
  -6   5  -1   82.99    5.20
   7  -5   1   12.60    2.60
  -7  -5  -1    7.10    2.20
  -7  -5  -1    8.20    2.30
  -7  -5  -1   10.80    3.10
   7   5   1   13.10    2.90
  -7   5  -1    2.80    2.10
  -7   5  -1    9.80    3.10
   7   5   1    8.10    2.50
  -7   5  -1    9.60    2.50
   8  -5   1    4.90    2.00
   8  -5   1    1.80    2.40
  -8  -5  -1    6.20    3.60
  -8  -5  -1    4.30    2.30
  -8  -5  -1    0.00    1.90
   8   5   1    2.40    2.00
  -8   5  -1    0.40    2.40
  -8   5  -1    0.10    2.60
  -8   5  -1    3.40    2.30
   9  -5   1   71.59    6.50
  -9  -5  -1   72.09    5.60
  -9  -5  -1   61.59    6.00
  -9  -5  -1   56.69    7.70
   9  -5   1   50.49    5.60
  -9   5  -1   63.49    7.80
  -9   5  -1   49.70    5.70
   9   5   1   55.39    6.00
  -9   5  -1   43.30    5.10
  10  -5   1   18.10    4.30
  10  -5   1   26.10    4.30
 -10  -5  -1   25.70    4.40
 -10  -5  -1   31.60    6.50
 -10  -5  -1   27.20    4.40
 -10   5  -1   26.90    5.90
 -10   5  -1   16.00    3.80
 -10   5  -1   29.90    5.20
  10   5   1   15.60    4.40
 -10  -6   1    9.60    3.20
 -10  -6   1    6.00    4.40
 -10  -6   1    5.40    2.80
  10  -6  -1    5.70    3.30
 -10   6   1    5.90    3.90
  10   6  -1    5.40    3.40
 -10   6   1    8.30    3.70
 -10   6   1    4.70    2.80
 -10   6   1    6.30    3.20
  -9  -6   1   -1.10    2.10
  -9  -6   1    4.70    2.80
  -9  -6   1    0.00    3.30
   9  -6  -1   -4.30    2.10
  -9   6   1    2.40    2.60
   9   6  -1    2.10    3.10
  -9   6   1   -3.90    2.30
   9   6  -1    0.10    2.60
  -9   6   1    0.10    2.20
  -9   6   1    1.20    2.70
  -8  -6   1    6.90    2.70
   8  -6  -1    3.30    2.30
  -8  -6   1    1.30    3.10
  -8  -6   1    5.70    2.10
  -8   6   1   11.10    3.40
   8   6  -1    4.90    2.50
   8   6  -1    5.00    2.70
  -8   6   1    1.00    2.10
  -8   6   1    5.60    2.50
  -8   6   1    8.70    2.50
  -7  -6   1   -0.60    2.40
   7  -6  -1    0.20    1.50
   7  -6  -1    0.20    1.80
  -7  -6   1   -3.60    1.40
  -7  -6   1    4.10    2.00
  -7   6   1   -1.70    1.40
   7   6  -1   -3.40    1.60
  -7   6   1   -0.80    1.50
  -7   6   1   -1.20    1.60
  -7   6   1   -0.60    1.80
   7   6  -1   -1.50    2.00
   6  -6  -1    0.60    1.50
   6  -6  -1    1.30    1.60
   6  -6  -1    1.50    1.30
  -6  -6   1    2.60    1.60
  -6  -6   1    3.30    1.70
  -6  -6   1    0.50    2.20
  -6   6   1   -1.10    1.20
  -6   6   1   -0.30    1.50
  -6   6   1   -1.50    1.50
  -6   6   1    1.80    1.40
   6   6  -1    1.30    1.50
  -6   6   1   -1.50    1.40
  -6   6   1    1.60    1.60
   6   6  -1   -0.90    2.00
  -6   6   1   -0.40    1.30
   5  -6  -1   63.79    3.90
  -5  -6   1   63.39    4.30
  -5  -6   1   65.69    5.50
  -5  -6   1   64.09    4.00
  -5   6   1   65.19    4.10
   5   6  -1   64.09    4.00
  -5   6   1   67.39    4.00
  -5   6   1   62.19    4.60
  -5   6   1   63.69    4.30
  -5   6   1   60.49    4.00
  -5   6   1   64.49    4.20
  -5   6   1   62.09    3.90
   5   6  -1   55.79    4.60
  -4  -6   1  174.98    6.80
  -4  -6   1  178.88    6.90
  -4  -6   1  182.58    9.30
  -4  -6   1  186.08    8.10
   4  -6  -1  175.58    7.50
  -4  -6   1  176.48    7.80
   4   6  -1  173.48    7.10
  -4   6   1  184.08    7.80
   4   6  -1  172.78    7.50
   4   6  -1  173.78    7.00
   4   6  -1  178.38    8.40
  -4   6   1  182.58    7.60
  -4   6   1  176.58    8.50
  -4   6   1  182.78    7.50
  -4   6   1  180.28    8.20
  -4   6   1  174.48    7.90
  -4   6   1  182.68    7.80
   3  -6  -1    9.60    2.10
  -3  -6   1    3.70    1.20
   3  -6  -1    5.80    1.10
   3  -6  -1    7.50    1.20
  -3  -6   1    4.50    1.40
  -3  -6   1    4.00    0.80
  -3  -6   1    7.40    2.20
  -3   6   1    5.50    1.50
  -3   6   1    6.50    1.20
   3   6  -1    3.50    1.10
   3   6  -1    2.80    0.80
  -3   6   1    6.80    1.60
  -3   6   1    5.70    1.20
  -3   6   1    4.80    1.40
  -3   6   1    7.30    1.50
  -3   6   1    6.80    1.20
   3   6  -1    4.30    1.10
   3   6  -1    6.00    1.60
  -2  -6   1  436.16   16.00
   2  -6  -1  438.46   15.60
  -2  -6   1  472.05   17.50
   2  -6  -1  485.45   17.20
  -2  -6   1  415.16   16.00
   2  -6  -1  395.56   15.80
   2  -6  -1  447.56   15.60
   2   6  -1  419.96   16.50
  -2   6   1  414.56   16.40
   2   6  -1  439.86   16.00
  -2   6   1  452.45   15.60
   2   6  -1  422.26   15.80
  -2   6   1  409.56   16.10
  -2   6   1  435.66   16.60
  -2   6   1  458.25   16.50
   2   6  -1  420.16   15.30
   1  -6  -1  130.19    5.40
  -1  -6   1  140.59    7.10
  -1  -6   1  135.39    5.90
   1  -6  -1  135.79    5.50
  -1  -6   1  139.99    5.90
   1  -6  -1  150.18    6.00
   1  -6  -1  136.29    6.70
   1   6  -1  144.69    6.20
  -1   6   1  140.79    5.50
  -1   6   1  143.89    6.30
  -1   6   1  146.49    6.40
   1   6  -1  153.38    6.60
  -1   6   1  137.19    6.30
   1   6  -1  138.29    6.00
   0  -6   1    1.60    0.80
   0  -6  -1    1.00    0.80
   0  -6  -1    0.80    0.60
   0  -6  -1    1.10    1.20
   0  -6   1    0.20    0.70
   0  -6  -1    1.80    0.60
   0  -6   1    1.10    1.40
   0   6  -1    3.30    1.10
   0   6   1    0.80    0.50
   0   6   1    2.30    1.00
   0   6  -1   -0.10    0.80
   0   6   1    1.20    1.10
   0   6  -1    3.60    1.00
   0   6   1   -0.30    0.90
  -1  -6  -1  524.55   18.20
  -1  -6  -1  508.95   18.20
   1  -6   1  515.65   19.60
  -1  -6  -1  511.55   19.40
   1  -6   1  495.25   18.20
  -1  -6  -1  503.45   17.80
   1  -6   1  487.95   18.10
  -1  -6  -1  496.25   17.90
   1   6   1  505.85   18.40
  -1   6  -1  508.25   18.60
   1   6   1  496.65   18.50
   1   6   1  497.95   18.90
  -1   6  -1  498.45   19.20
  -1   6  -1  522.85   18.70
   1   6   1  501.55   17.90
  -1   6  -1  523.95   18.60
  -2  -6  -1  905.41   30.80
  -2  -6  -1  900.51   30.90
  -2  -6  -1  906.41   30.70
   2  -6   1  882.91   31.00
   2  -6   1  903.61   30.40
  -2  -6  -1  874.11   32.30
  -2  -6  -1  913.51   30.80
   2  -6   1  893.51   32.60
   2  -6   1  896.61   31.00
   2   6   1  874.11   31.00
  -2   6  -1  894.01   31.30
   2   6   1  870.91   31.10
  -2   6  -1  866.21   31.40
  -2   6  -1  880.41   31.20
   2   6   1  868.01   31.70
  -2   6  -1  851.61   32.00
  -2   6  -1  893.01   30.40
  -2   6  -1  907.71   31.00
   2   6   1  779.02   30.60
   3  -6   1  314.77   12.50
   3  -6   1  340.67   12.50
  -3  -6  -1  290.37   13.60
  -3  -6  -1  322.97   12.30
  -3  -6  -1  321.67   12.10
  -3  -6  -1  316.97   12.20
  -3  -6  -1  327.77   12.10
   3  -6   1  323.07   12.00
  -3   6  -1  315.97   12.40
  -3   6  -1  324.87   12.60
   3   6   1  329.87   12.40
  -3   6  -1  327.77   13.60
   3   6   1  331.77   13.20
  -3   6  -1  324.07   12.80
  -3   6  -1  336.87   12.60
  -3   6  -1  327.67   12.60
   4  -6   1  114.89    5.60
  -4  -6  -1   99.09    6.50
  -4  -6  -1  111.09    5.40
   4  -6   1  111.89    5.20
  -4  -6  -1  104.79    4.90
  -4  -6  -1  111.89    5.40
   4  -6   1  109.49    5.40
  -4  -6  -1  105.89    4.80
  -4   6  -1  106.49    5.60
   4   6   1  111.99    6.00
  -4   6  -1  112.19    5.50
  -4   6  -1  102.89    5.30
  -4   6  -1  116.09    5.40
  -4   6  -1  104.39    5.50
  -4   6  -1  108.79    6.50
   4   6   1  115.59    5.60
  -5  -6  -1    9.50    2.00
  -5  -6  -1    9.60    2.00
   5  -6   1   11.60    1.90
  -5  -6  -1   14.50    3.30
   5  -6   1    5.20    1.60
   5  -6   1    9.90    2.00
  -5   6  -1    8.90    2.50
   5   6   1   11.80    2.50
  -5   6  -1   11.20    2.10
  -5   6  -1   10.30    2.00
   5   6   1    8.40    2.00
  -5   6  -1   11.70    2.30
  -5   6  -1   14.90    2.30
  -5   6  -1   11.90    2.20
  -5   6  -1    8.50    2.10
  -6  -6  -1   32.20    3.50
   6  -6   1   22.40    3.10
  -6  -6  -1   29.50    3.30
   6  -6   1   27.60    3.20
  -6  -6  -1   25.40    4.40
  -6   6  -1   29.40    3.30
  -6   6  -1   20.70    2.90
   6   6   1   30.60    3.40
  -6   6  -1   27.80    3.30
  -6   6  -1   29.90    4.40
  -6   6  -1   27.40    3.10
  -6   6  -1   26.30    3.20
   6   6   1   25.00    3.40
   7  -6   1   81.89    5.40
   7  -6   1   81.99    5.50
  -7  -6  -1   75.99    5.30
  -7  -6  -1   81.59    7.30
  -7  -6  -1   93.49    5.80
  -7   6  -1   76.29    5.60
   7   6   1   72.39    5.50
  -7   6  -1   86.39    6.90
   7   6   1   66.69    5.40
  -7   6  -1   79.79    5.50
  -8  -6  -1    3.70    2.60
   8  -6   1    4.90    2.30
  -8  -6  -1    5.70    2.30
  -8  -6  -1    5.00    2.40
   8  -6   1    6.60    2.60
   8   6   1    4.30    3.00
  -8   6  -1    8.90    3.00
  -8   6  -1    4.80    3.20
  -8   6  -1    6.10    2.50
   8   6   1    2.10    2.60
  -9  -6  -1    1.90    2.40
  -9  -6  -1    7.40    2.90
  -9  -6  -1   10.80    4.50
   9  -6   1    4.80    2.60
   9  -6   1    3.40    2.80
  -9   6  -1    6.00    2.30
   9   6   1    7.00    3.40
  -9   6  -1    9.00    4.20
  -9   6  -1    5.90    3.20
 -10  -6  -1    2.60    3.90
 -10  -6  -1    1.60    2.80
  10  -6   1   -1.30    2.80
 -10  -6  -1   -1.30    2.30
 -10   6  -1    3.50    4.10
 -10   6  -1   -1.50    3.00
  10   6   1    1.10    3.50
 -10  -7   1   11.10    3.70
 -10  -7   1    3.70    3.40
 -10  -7   1    7.50    4.70
  10  -7  -1    5.00    3.40
  10  -7  -1    7.70    2.90
 -10   7   1    3.30    2.80
 -10   7   1    7.80    3.60
 -10   7   1    3.80    3.30
  10   7  -1    5.90    3.60
   9  -7  -1    4.30    2.60
  -9  -7   1   10.50    3.20
  -9  -7   1   11.30    3.20
  -9  -7   1    0.90    2.80
   9  -7  -1   12.40    3.30
  -9   7   1   11.00    3.20
   9   7  -1    6.00    3.20
  -9   7   1    1.60    2.60
  -9   7   1    3.90    2.80
   9   7  -1    7.60    3.40
  -9   7   1    3.90    3.10
  -8  -7   1  130.89    7.80
   8  -7  -1  113.29    7.20
   8  -7  -1  117.29    7.00
  -8  -7   1  116.49    7.30
  -8  -7   1  118.69    9.30
  -8   7   1  111.89    7.10
  -8   7   1  119.09    7.30
  -8   7   1  124.59    8.50
   8   7  -1  125.59    7.40
   8   7  -1  121.49    7.90
  -8   7   1  114.99    7.20
  -7  -7   1   16.90    4.10
   7  -7  -1   13.20    2.70
  -7  -7   1   10.60    2.60
   7  -7  -1   18.30    3.00
  -7  -7   1   12.00    2.70
   7  -7  -1   13.50    2.60
  -7   7   1   14.50    2.60
  -7   7   1   16.50    3.50
  -7   7   1    9.60    2.40
   7   7  -1   13.90    3.20
  -7   7   1   13.80    2.80
   7   7  -1   12.40    2.70
   6  -7  -1   19.90    2.60
  -6  -7   1   16.60    2.80
  -6  -7   1   17.50    2.70
  -6  -7   1   14.30    3.40
   6  -7  -1   17.10    2.60
   6  -7  -1   16.30    2.70
   6  -7  -1   17.60    2.50
  -6   7   1   19.60    2.70
  -6   7   1   21.10    3.10
  -6   7   1   16.30    2.70
  -6   7   1   17.60    3.30
   6   7  -1   16.70    3.10
  -6   7   1   15.10    2.50
   6   7  -1   17.10    2.60
  -6   7   1   16.00    2.50
  -6   7   1   15.40    2.50
  -5  -7   1   21.90    2.80
   5  -7  -1   25.00    2.70
   5  -7  -1   19.70    2.50
  -5  -7   1   20.70    2.80
  -5  -7   1   21.50    4.10
  -5   7   1   20.80    2.60
  -5   7   1   23.60    3.40
   5   7  -1   19.20    3.20
  -5   7   1   20.10    2.60
  -5   7   1   17.50    2.60
  -5   7   1   17.70    2.40
   5   7  -1   19.80    2.50
  -5   7   1   20.90    2.80
  -5   7   1   24.00    3.20
  -4  -7   1   17.30    1.80
  -4  -7   1   15.00    2.30
   4  -7  -1   19.80    2.20
  -4  -7   1   26.30    4.00
  -4  -7   1   15.50    1.70
   4  -7  -1   21.40    2.20
  -4  -7   1   21.50    2.50
   4  -7  -1   18.90    3.20
  -4   7   1   19.00    2.10
  -4   7   1   16.40    2.50
   4   7  -1   16.80    2.60
  -4   7   1   20.80    2.20
   4   7  -1   22.70    2.20
  -4   7   1   15.20    2.40
  -4   7   1   17.10    2.20
  -4   7   1   16.90    2.70
   4   7  -1   18.10    2.00
  -4   7   1   21.10    2.60
   4   7  -1   16.60    1.90
  -3  -7   1    8.50    1.70
  -3  -7   1    4.50    1.10
   3  -7  -1    5.70    1.90
  -3  -7   1    4.70    1.40
   3  -7  -1    6.40    1.20
  -3  -7   1    8.00    2.50
   3  -7  -1    5.90    1.20
   3   7  -1    6.60    1.10
  -3   7   1    6.70    1.20
  -3   7   1    4.60    1.60
  -3   7   1    6.10    1.60
  -3   7   1    4.50    1.50
  -3   7   1    5.50    1.20
   3   7  -1    5.60    1.70
  -3   7   1    3.60    1.20
   3   7  -1    4.50    1.30
   3   7  -1    6.30    1.40
  -3   7   1    6.80    1.30
   2  -7  -1    0.30    1.00
  -2  -7   1    2.70    1.20
   2  -7  -1    3.10    1.50
   2  -7  -1    2.40    0.80
  -2  -7   1    1.60    1.30
   2  -7  -1    1.00    0.80
  -2  -7   1    1.30    1.00
   2   7  -1    0.20    0.90
  -2   7   1    1.20    0.70
   2   7  -1    0.70    0.60
  -2   7   1    3.10    1.20
  -2   7   1    0.90    1.20
  -2   7   1   -0.50    1.10
  -2   7   1    3.30    1.30
   2   7  -1    1.80    1.40
   2   7  -1    0.90    1.00
   1  -7  -1  163.48    6.80
  -1  -7   1  149.19    7.80
   1  -7  -1  152.78    6.20
  -1  -7   1  159.28    6.70
  -1  -7   1  159.68    6.60
   1  -7  -1  152.38    6.20
   1  -7  -1  155.28    7.70
  -1   7   1  159.38    7.10
   1   7  -1  158.28    7.30
  -1   7   1  164.28    6.20
   1   7  -1  154.28    6.80
  -1   7   1  157.48    7.30
   1   7  -1  155.58    7.00
  -1   7   1  160.08    7.20
   0  -7  -1  169.18    6.60
   0  -7   1  163.38    7.00
   0  -7  -1  166.28    6.70
   0  -7   1  178.98    8.60
   0  -7  -1  174.28    7.10
   0  -7   1  172.38    7.00
   0  -7  -1  167.18    8.10
   0   7   1  169.08    6.50
   0   7   1  167.98    7.80
   0   7   1  162.28    7.40
   0   7  -1  176.58    7.70
   0   7   1  174.48    7.60
   0   7  -1  170.88    7.50
   0   7  -1  169.88    7.40
  -1  -7  -1   46.40    2.50
   1  -7   1   41.70    2.70
   1  -7   1   32.60    3.30
  -1  -7  -1   43.30    2.60
  -1  -7  -1   46.10    2.80
  -1  -7  -1   42.20    2.40
   1  -7   1   40.50    2.60
  -1  -7  -1   37.70    3.60
   1   7   1   40.00    2.30
   1   7   1   44.00    3.30
  -1   7  -1   40.30    3.30
  -1   7  -1   43.80    2.90
  -1   7  -1   37.40    2.90
   1   7   1   41.30    2.80
   1   7   1   43.00    3.00
  -1   7  -1   33.80    2.80
  -2  -7  -1   37.50    2.50
   2  -7   1   31.70    1.90
  -2  -7  -1   33.50    2.30
  -2  -7  -1   39.00    3.90
  -2  -7  -1   30.10    2.40
  -2  -7  -1   31.60    2.50
   2  -7   1   32.80    2.50
   2  -7   1   36.40    2.50
   2   7   1   34.00    2.60
  -2   7  -1   37.00    3.30
   2   7   1   37.10    2.70
  -2   7  -1   36.90    2.00
  -2   7  -1   34.10    2.70
  -2   7  -1   35.70    2.70
  -2   7  -1   36.00    2.90
   2   7   1   26.10    2.10
   2   7   1   31.30    2.80
  -3  -7  -1   10.10    1.60
   3  -7   1    5.90    1.20
  -3  -7  -1    8.90    1.40
  -3  -7  -1    7.90    2.60
   3  -7   1    3.00    2.10
   3  -7   1    8.80    1.70
  -3  -7  -1    4.90    1.30
   3  -7   1    7.20    1.50
  -3  -7  -1    6.60    1.30
  -3   7  -1    7.00    2.10
   3   7   1    7.90    2.00
   3   7   1    7.50    1.40
   3   7   1    7.60    1.40
  -3   7  -1    7.50    1.60
  -3   7  -1    6.40    1.10
  -3   7  -1    6.90    1.70
  -3   7  -1    5.80    1.60
  -3   7  -1    8.60    1.60
  -4  -7  -1    9.10    1.50
  -4  -7  -1    8.60    1.70
   4  -7   1    5.80    1.70
  -4  -7  -1    4.10    1.20
   4  -7   1    5.30    1.40
   4  -7   1    6.50    1.30
  -4  -7  -1    6.00    1.50
  -4  -7  -1    6.80    2.70
  -4   7  -1    5.20    1.40
  -4   7  -1    6.60    1.60
  -4   7  -1    9.10    1.90
  -4   7  -1    8.00    1.90
  -4   7  -1    7.10    2.30
  -4   7  -1    5.90    1.30
   4   7   1    5.60    2.10
   4   7   1    5.90    1.50
  -4   7  -1    6.60    1.80
  -5  -7  -1   68.19    6.00
   5  -7   1   69.49    4.50
   5  -7   1   68.19    4.20
  -5  -7  -1   65.69    4.30
  -5  -7  -1   66.39    4.30
   5  -7   1   70.19    4.40
  -5   7  -1   77.59    4.70
  -5   7  -1   60.69    4.40
   5   7   1   58.89    4.40
  -5   7  -1   65.29    5.50
   5   7   1   67.39    5.00
  -5   7  -1   61.19    4.30
  -5   7  -1   57.99    4.40
  -5   7  -1   68.99    4.30
  -6  -7  -1   14.00    2.50
  -6  -7  -1   17.90    2.70
  -6  -7  -1   16.10    3.90
   6  -7   1   14.30    2.50
   6  -7   1   13.30    2.40
   6  -7   1   14.60    2.60
  -6   7  -1   16.20    2.60
  -6   7  -1   13.60    2.60
  -6   7  -1   13.60    2.40
  -6   7  -1   13.10    2.50
  -6   7  -1   14.30    3.20
  -6   7  -1   12.70    2.50
   6   7   1   11.50    2.50
   6   7   1    7.80    2.50
   7  -7   1   12.50    2.70
   7  -7   1   13.60    2.70
   7  -7   1   16.20    3.10
  -7  -7  -1   12.70    2.80
  -7  -7  -1   11.00    2.60
  -7  -7  -1   12.60    4.00
  -7   7  -1   12.60    2.80
   7   7   1   11.90    3.10
   7   7   1    8.70    2.70
  -7   7  -1   14.30    3.00
  -7   7  -1   14.30    3.90
   8  -7   1    7.70    2.70
  -8  -7  -1    4.00    2.20
  -8  -7  -1    3.00    2.40
  -8  -7  -1    0.20    3.20
   8  -7   1    3.80    2.20
   8  -7   1    1.50    1.60
  -8   7  -1    1.10    2.80
  -8   7  -1    4.10    2.30
   8   7   1    3.80    2.60
  -8   7  -1    6.90    2.60
   8   7   1    5.70    2.80
  -9  -7  -1   17.80    5.50
   9  -7   1   12.30    3.30
  -9  -7  -1   10.70    3.30
  -9  -7  -1   13.90    3.30
   9  -7   1   13.30    3.30
   9  -7   1   12.60    3.50
  -9   7  -1   10.50    3.50
   9   7   1   14.10    3.40
  -9   7  -1   19.70    3.70
  -9   7  -1   13.90    4.70
  10  -7   1    5.30    3.20
  10  -7   1   -3.20    2.70
 -10  -7  -1   10.40    3.50
 -10  -7  -1    7.00    4.50
 -10   7  -1    7.60    4.50
  10   7   1   10.90    4.00
 -10   7  -1    6.70    3.60
 -10  -8   1    2.90    4.10
 -10  -8   1    1.50    3.00
  10  -8  -1    2.70    2.90
  10  -8  -1    1.30    2.80
  10   8  -1   -1.00    3.10
 -10   8   1   -0.80    2.80
   9  -8  -1   46.50    5.10
  -9  -8   1   36.30    5.10
  -9  -8   1   35.50    6.40
   9  -8  -1   42.90    5.10
  -9  -8   1   46.20    5.40
   9   8  -1   39.40    5.10
  -9   8   1   32.90    4.80
  -9   8   1   35.30    4.90
  -9   8   1   47.80    6.60
   9   8  -1   41.10    5.50
  -9   8   1   38.50    4.50
  -8  -8   1   60.39    6.00
   8  -8  -1   51.29    5.10
  -8  -8   1   55.39    5.40
  -8  -8   1   53.09    7.30
   8  -8  -1   52.19    5.20
   8   8  -1   54.09    5.30
  -8   8   1   50.39    5.00
   8   8  -1   65.09    5.90
  -8   8   1   56.99    6.80
  -8   8   1   61.29    5.30
  -8   8   1   53.69    5.40
  -7  -8   1   -0.60    2.60
   7  -8  -1   -0.20    1.60
  -7  -8   1   -2.20    1.60
   7  -8  -1    1.60    1.70
  -7  -8   1    1.10    1.90
  -7   8   1   -1.00    1.50
  -7   8   1    0.80    1.70
  -7   8   1   -0.30    1.80
  -7   8   1   -2.00    1.70
   7   8  -1   -0.60    2.20
   7   8  -1   -0.30    1.70
   6  -8  -1   -1.90    1.30
  -6  -8   1   -0.80    1.50
   6  -8  -1    0.70    1.80
   6  -8  -1   -0.60    1.40
  -6  -8   1    4.00    2.60
  -6  -8   1   -0.30    1.60
   6  -8  -1    0.10    1.30
   6  -8  -1   -0.20    1.30
  -6   8   1   -0.10    1.50
  -6   8   1   -0.90    1.70
  -6   8   1   -0.30    1.70
   6   8  -1   -4.00    1.80
  -6   8   1   -1.20    1.30
  -6   8   1    0.60    1.40
   6   8  -1   -0.40    1.40
  -6   8   1    3.20    1.70
  -6   8   1   -0.30    1.50
  -5  -8   1   37.40    3.90
   5  -8  -1   42.90    3.50
  -5  -8   1   35.40    5.30
   5  -8  -1   45.40    3.40
   5  -8  -1   47.30    3.40
  -5  -8   1   46.20    3.90
   5  -8  -1   38.90    5.10
   5  -8  -1   42.30    3.40
  -5   8   1   45.60    4.30
  -5   8   1   43.60    3.70
  -5   8   1   46.20    3.50
  -5   8   1   40.80    3.40
   5   8  -1   44.20    3.40
  -5   8   1   45.90    4.00
   5   8  -1   34.50    4.20
  -5   8   1   43.30    3.70
  -5   8   1   42.10    3.40
  -4  -8   1  341.67   13.90
   4  -8  -1  349.17   13.60
  -4  -8   1  345.57   12.90
  -4  -8   1  353.06   13.80
  -4  -8   1  339.27   13.00
   4  -8  -1  379.86   13.70
  -4  -8   1  357.76   15.90
   4  -8  -1  340.67   13.30
   4  -8  -1  327.27   15.20
   4   8  -1  350.66   13.20
   4   8  -1  337.67   13.30
  -4   8   1  359.06   14.40
   4   8  -1  334.77   13.20
  -4   8   1  349.27   14.30
   4   8  -1  339.47   14.70
  -4   8   1  330.77   14.00
  -4   8   1  328.67   14.60
  -4   8   1  348.87   13.30
  -4   8   1  356.66   13.50
  -4   8   1  343.37   13.50
   3  -8  -1   13.50    2.70
   3  -8  -1   15.20    1.90
  -3  -8   1   15.10    1.80
   3  -8  -1   13.50    1.80
   3  -8  -1   11.20    1.90
  -3  -8   1   10.00    3.00
  -3  -8   1   12.90    2.10
  -3  -8   1   12.00    2.00
  -3   8   1   13.30    1.80
  -3   8   1   14.10    2.40
   3   8  -1   14.60    2.00
  -3   8   1   16.80    2.40
  -3   8   1   15.10    1.80
   3   8  -1   18.10    2.20
  -3   8   1   14.60    2.50
  -3   8   1   11.20    2.20
   3   8  -1   12.40    2.30
   3   8  -1   12.10    1.50
   2  -8  -1   25.00    2.00
   2  -8  -1   24.80    2.20
   2  -8  -1   28.20    2.00
  -2  -8   1   26.40    2.70
  -2  -8   1   28.40    3.90
  -2  -8   1   32.80    2.60
   2  -8  -1   25.60    3.40
  -2   8   1   27.50    3.10
   2   8  -1   27.40    2.80
  -2   8   1   29.10    3.00
   2   8  -1   24.10    2.60
  -2   8   1   26.80    1.90
   2   8  -1   28.20    3.20
  -2   8   1   25.70    3.00
   1  -8  -1    7.30    1.20
   1  -8  -1    5.10    1.10
  -1  -8   1    4.20    2.00
  -1  -8   1    5.90    1.30
   1  -8  -1    7.00    1.30
   1  -8  -1    4.40    1.80
  -1  -8   1    4.40    1.20
   1   8  -1    4.30    1.40
   1   8  -1    5.20    1.50
   1   8  -1    5.00    1.70
  -1   8   1    5.90    1.50
  -1   8   1    5.00    0.90
  -1   8   1    4.10    1.50
  -1   8   1    2.90    1.40
   0  -8   1  214.48   10.60
   0  -8  -1  222.78   10.50
   0  -8   1  229.98    9.20
   0  -8   1  224.28    9.30
   0  -8  -1  226.68    8.80
   0  -8  -1  230.08    9.40
   0  -8  -1  237.58    9.40
   0  -8  -1  231.38    8.80
   0   8   1  229.18    8.60
   0   8   1  237.38    9.80
   0   8  -1  231.08    9.80
   0   8  -1  251.67   10.10
   0   8  -1  233.98    9.70
   0   8   1  229.28    9.80
   0   8   1  226.48   10.00
  -1  -8  -1  241.48    9.30
  -1  -8  -1  246.48    9.80
   1  -8   1  241.88    9.70
  -1  -8  -1  224.58   10.90
  -1  -8  -1  239.88    9.30
  -1  -8  -1  239.88    9.60
   1  -8   1  228.78   11.20
   1  -8   1  236.38    9.60
   1   8   1  242.58    9.10
  -1   8  -1  248.28   10.20
  -1   8  -1  223.68   10.10
   1   8   1  248.98   10.20
   1   8   1  244.38   10.60
   1   8   1  233.88    9.90
  -1   8  -1  261.47   10.40
  -2  -8  -1   52.29    3.20
   2  -8   1   49.00    2.40
  -2  -8  -1   39.50    4.00
   2  -8   1   50.09    3.20
  -2  -8  -1   48.70    3.10
   2  -8   1   36.80    3.90
   2  -8   1   50.79    3.20
  -2  -8  -1   49.70    3.10
  -2  -8  -1   51.39    3.10
  -2   8  -1   54.39    4.20
   2   8   1   60.49    4.20
  -2   8  -1   48.80    3.50
  -2   8  -1   51.79    3.70
   2   8   1   51.69    3.50
  -2   8  -1   48.00    3.40
   2   8   1   49.50    2.90
   2   8   1   44.80    3.30
   3  -8   1  243.38   12.70
   3  -8   1  282.77   11.10
   3  -8   1  280.87   11.00
  -3  -8  -1  262.47   10.80
  -3  -8  -1  283.37   10.80
  -3  -8  -1  268.47   12.90
   3  -8   1  266.57   10.30
  -3  -8  -1  268.17   10.70
  -3  -8  -1  282.57   10.80
  -3   8  -1  276.17   11.30
  -3   8  -1  269.77   11.60
   3   8   1  269.17   12.00
  -3   8  -1  260.57   11.30
  -3   8  -1  259.37   10.90
  -3   8  -1  286.37   11.10
   3   8   1  275.57   11.10
  -3   8  -1  265.37   12.30
  -4  -8  -1 1061.49   40.40
   4  -8   1 1063.99   37.60
  -4  -8  -1 1077.89   38.00
   4  -8   1 1087.59   38.40
  -4  -8  -1 1087.99   38.10
   4  -8   1 1022.60   40.60
   4  -8   1 1133.19   38.30
  -4   8  -1 1084.79   38.90
  -4   8  -1 1056.99   38.10
   4   8   1 1063.49   39.30
  -4   8  -1 1090.09   38.50
  -4   8  -1 1038.90   38.50
  -4   8  -1 1061.79   37.80
  -4   8  -1 1115.49   40.00
  -4   8  -1 1071.99   38.30
   4   8   1 1063.29   38.00
  -5  -8  -1   22.60    2.90
   5  -8   1   22.60    2.70
   5  -8   1   22.80    3.00
  -5  -8  -1   22.60    4.00
  -5  -8  -1   20.30    2.70
   5  -8   1   26.70    3.10
  -5   8  -1   23.70    3.10
   5   8   1   23.80    2.90
   5   8   1   26.00    3.70
  -5   8  -1   25.60    2.80
  -5   8  -1   27.40    3.30
  -5   8  -1   22.20    2.90
  -5   8  -1   28.10    4.30
  -5   8  -1   19.80    2.90
   6  -8   1    6.70    1.90
   6  -8   1    6.30    2.10
   6  -8   1    7.80    2.20
  -6  -8  -1    6.30    2.00
  -6  -8  -1    2.20    2.90
  -6  -8  -1    4.50    1.80
  -6   8  -1    4.30    1.90
  -6   8  -1   10.10    2.60
   6   8   1    4.90    2.00
   6   8   1    2.50    2.30
  -6   8  -1    4.00    1.80
  -6   8  -1    7.10    2.10
  -6   8  -1    8.10    2.20
  -6   8  -1    8.80    3.10
   7  -8   1  109.49    6.70
   7  -8   1   95.09    6.10
  -7  -8  -1   98.79    8.00
  -7  -8  -1  103.09    6.50
  -7  -8  -1   96.29    6.20
   7  -8   1   93.39    6.00
  -7   8  -1  106.09    6.40
   7   8   1  101.39    7.00
  -7   8  -1   98.29    6.60
  -7   8  -1   94.89    7.80
   7   8   1  100.99    6.50
  -8  -8  -1   77.59    6.20
   8  -8   1   81.69    6.00
   8  -8   1   83.09    6.30
  -8  -8  -1   79.09    8.30
   8  -8   1   90.09    6.30
  -8  -8  -1   89.69    6.10
  -8   8  -1   82.39    7.80
   8   8   1   77.19    6.50
  -8   8  -1   90.59    6.30
   8   8   1   76.29    6.20
  -8   8  -1   81.59    6.30
  -9  -8  -1   78.49    6.20
   9  -8   1   70.99    6.20
  -9  -8  -1   87.99    9.20
  -9  -8  -1   78.99    6.60
   9  -8   1   86.49    6.80
   9  -8   1   72.69    6.30
   9   8   1   88.09    7.00
  -9   8  -1   78.39    6.40
  -9   8  -1   76.29    8.10
  -9   8  -1   80.49    6.70
  10  -8   1    2.80    3.00
  10  -8   1   -1.30    3.70
 -10  -8  -1    4.20    4.70
 -10  -8  -1    4.50    2.90
 -10   8  -1    2.60    3.90
  10   8   1    0.40    2.60
 -10   8  -1   -3.50    2.70
 -10  -9   1   10.10    3.90
  10  -9  -1   17.00    4.00
 -10  -9   1   18.30    6.10
 -10   9   1   18.70    4.00
   9  -9  -1   -2.40    2.20
  -9  -9   1    0.30    2.90
  -9  -9   1    2.00    3.00
  -9  -9   1    2.30    2.60
   9  -9  -1   -1.40    2.10
   9  -9  -1    4.60    2.80
  -9   9   1    3.20    2.60
  -9   9   1    1.60    2.60
   9   9  -1   -2.00    3.30
   8  -9  -1    8.20    2.70
  -8  -9   1   12.00    4.40
  -8  -9   1    8.20    2.90
   8  -9  -1    7.90    2.60
   8  -9  -1    6.60    2.50
  -8  -9   1    9.90    3.20
   8   9  -1    7.30    3.40
  -8   9   1   10.10    3.50
  -8   9   1    5.60    2.50
  -8   9   1    5.20    2.90
  -8   9   1    6.70    2.60
  -7  -9   1    9.80    2.70
   7  -9  -1   10.90    2.30
   7  -9  -1   11.70    2.70
  -7  -9   1   12.20    4.20
   7  -9  -1   12.40    2.60
   7  -9  -1    9.90    2.60
  -7  -9   1    9.30    2.70
   7  -9  -1    5.10    3.40
  -7   9   1    6.20    2.40
  -7   9   1   10.50    3.20
  -7   9   1    9.80    2.60
   7   9  -1   10.50    3.40
  -7   9   1    7.40    2.30
   6  -9  -1    6.50    2.10
  -6  -9   1    7.30    2.30
  -6  -9   1    3.00    2.00
   6  -9  -1    6.00    2.00
  -6  -9   1    6.40    3.10
   6  -9  -1   -1.70    2.50
   6  -9  -1    5.40    1.90
   6  -9  -1    3.30    1.60
  -6   9   1    5.00    2.10
  -6   9   1    3.30    1.70
  -6   9   1    5.30    2.10
   6   9  -1    5.40    2.70
  -6   9   1    6.20    2.30
  -6   9   1   12.30    2.50
  -6   9   1    4.60    2.10
  -6   9   1    6.10    2.60
   5  -9  -1   14.90    2.40
  -5  -9   1   16.20    2.70
   5  -9  -1   10.60    2.30
   5  -9  -1   10.50    2.20
  -5  -9   1    9.90    3.80
   5  -9  -1   11.40    3.50
  -5  -9   1   13.00    2.60
   5  -9  -1   13.60    2.20
  -5   9   1   11.50    2.10
  -5   9   1   13.90    2.90
  -5   9   1   10.80    2.80
  -5   9   1    9.70    2.40
   5   9  -1    7.40    2.80
  -5   9   1   10.70    2.20
  -5   9   1   15.90    2.80
  -5   9   1   12.00    2.20
  -4  -9   1   11.40    2.30
  -4  -9   1    5.40    1.30
  -4  -9   1    5.90    1.40
  -4  -9   1    8.80    3.40
   4  -9  -1   15.00    2.30
   4  -9  -1   11.00    3.10
   4  -9  -1   10.90    1.90
  -4  -9   1   18.40    2.70
   4  -9  -1   13.30    2.10
   4   9  -1   10.60    2.80
  -4   9   1    8.90    2.30
  -4   9   1    9.90    2.20
  -4   9   1   12.30    2.60
  -4   9   1   14.10    2.80
   4   9  -1   10.80    2.00
  -4   9   1   10.50    2.00
   4   9  -1   11.30    2.00
  -3  -9   1  119.89    5.70
   3  -9  -1  125.09    6.10
   3  -9  -1  122.99    7.60
  -3  -9   1  124.19    6.30
   3  -9  -1  134.39    5.90
  -3  -9   1  131.89    8.30
  -3  -9   1  127.79    6.30
   3  -9  -1  128.19    5.90
   3   9  -1  135.59    6.20
   3   9  -1  114.09    7.00
  -3   9   1  128.79    6.90
   3   9  -1  115.09    6.20
  -3   9   1  128.19    7.10
  -3   9   1  119.39    6.70
  -3   9   1  121.69    6.50
  -2  -9   1   76.49    4.10
   2  -9  -1   67.79    4.20
  -2  -9   1   69.99    5.80
   2  -9  -1   74.29    3.90
   2  -9  -1   76.79    5.50
  -2  -9   1   77.59    4.30
   2  -9  -1   71.89    3.80
  -2  -9   1   77.19    4.40
  -2   9   1   67.19    4.60
   2   9  -1   76.79    4.50
  -2   9   1   70.79    4.60
   2   9  -1   66.59    4.70
  -2   9   1   64.49    4.50
   2   9  -1   72.39    4.30
   1  -9  -1   26.80    2.20
   1  -9  -1   28.30    2.90
  -1  -9   1   25.50    3.70
  -1  -9   1   26.50    2.60
  -1  -9   1   30.80    2.50
   1  -9  -1   28.60    3.80
   1  -9  -1   28.30    2.10
  -1   9   1   23.70    3.00
  -1   9   1   30.70    3.40
  -1   9   1   28.00    3.20
   1   9  -1   28.70    3.00
   1   9  -1   30.90    3.20
   1   9  -1   29.60    3.30
   0  -9  -1   19.80    2.30
   0  -9  -1   13.60    1.60
   0  -9  -1   17.00    1.80
   0  -9   1   15.00    2.00
   0  -9  -1   14.50    2.70
   0  -9   1   15.60    2.90
   0  -9  -1   17.90    2.30
   0  -9   1   15.00    2.00
   0   9  -1   17.80    2.40
   0   9   1   16.60    2.60
   0   9  -1   19.90    2.70
   0   9   1   18.20    2.70
   0   9   1   15.50    2.30
   0   9  -1   13.00    2.30
  -1  -9  -1    1.50    1.50
   1  -9   1    0.80    1.00
  -1  -9  -1    0.00    1.00
   1  -9   1    1.20    2.00
  -1  -9  -1    0.30    1.10
  -1  -9  -1    1.30    1.00
   1  -9   1    0.50    1.00
  -1  -9  -1   -0.40    0.90
  -1   9  -1   -1.60    0.70
   1   9   1   -1.50    1.00
   1   9   1    0.30    1.20
   1   9   1    1.50    1.60
  -1   9  -1    0.50    1.00
  -1   9  -1   -0.50    1.10
  -2  -9  -1   81.89    6.20
  -2  -9  -1   73.69    4.30
   2  -9   1   79.79    6.10
  -2  -9  -1   84.69    4.20
   2  -9   1   68.39    4.20
   2  -9   1   80.49    4.30
  -2  -9  -1   78.39    4.10
  -2  -9  -1   79.29    4.30
   2   9   1   74.59    5.20
   2   9   1   72.99    4.50
  -2   9  -1   70.59    4.70
  -2   9  -1   79.89    5.50
   2   9   1   76.09    4.70
  -2   9  -1   78.59    4.90
  -2   9  -1   73.69    4.80
  -3  -9  -1   56.49    3.70
  -3  -9  -1   66.79    3.80
   3  -9   1   65.99    5.90
   3  -9   1   61.59    4.00
   3  -9   1   58.69    3.90
  -3  -9  -1   61.79    3.80
  -3  -9  -1   60.29    3.80
  -3  -9  -1   61.29    6.00
   3   9   1   61.19    4.10
  -3   9  -1   60.99    5.00
   3   9   1   59.79    4.90
  -3   9  -1   64.79    4.60
  -3   9  -1   62.59    4.50
  -3   9  -1   54.79    4.20
   3   9   1   61.69    3.70
  -4  -9  -1   21.30    2.50
  -4  -9  -1   17.60    2.40
  -4  -9  -1   20.20    4.20
  -4  -9  -1   19.00    2.50
   4  -9   1   18.30    2.70
   4  -9   1   19.80    4.20
  -4  -9  -1   19.20    2.50
   4  -9   1   19.10    2.60
  -4   9  -1   21.80    3.10
   4   9   1   12.60    3.00
  -4   9  -1   18.50    2.70
   4   9   1   19.80    2.40
  -4   9  -1   20.40    2.70
  -4   9  -1   17.10    3.40
  -4   9  -1   15.00    2.70
  -5  -9  -1    6.20    2.80
   5  -9   1   10.00    2.20
   5  -9   1    3.10    3.20
  -5  -9  -1    6.40    1.90
  -5  -9  -1    6.40    1.90
   5  -9   1    5.50    2.00
   5   9   1    2.50    2.30
  -5   9  -1    4.40    2.10
  -5   9  -1    3.00    2.00
   5   9   1    5.20    2.00
  -5   9  -1    1.30    2.30
  -5   9  -1    5.30    1.90
  -5   9  -1    8.00    2.10
  -6  -9  -1   33.50    3.90
   6  -9   1   32.40    4.00
  -6  -9  -1   36.70    5.80
   6  -9   1   45.50    4.40
  -6  -9  -1   36.60    3.90
   6  -9   1   38.90    6.00
  -6   9  -1   37.70    4.10
   6   9   1   31.30    3.70
  -6   9  -1   41.20    4.10
   6   9   1   34.60    4.70
  -6   9  -1   34.30    4.20
  -6   9  -1   39.20    5.50
  -6   9  -1   35.90    4.10
  -7  -9  -1    3.00    2.10
   7  -9   1    7.00    2.40
   7  -9   1    0.20    2.00
  -7  -9  -1    1.30    2.50
  -7  -9  -1    0.50    1.90
  -7   9  -1    0.70    2.50
   7   9   1   -0.10    2.30
  -7   9  -1    2.50    2.30
   7   9   1    2.70    2.60
  -7   9  -1    0.50    2.30
  -8  -9  -1   16.50    4.90
  -8  -9  -1   21.50    3.60
   8  -9   1   25.80    4.00
  -8  -9  -1   23.80    4.00
   8  -9   1   22.50    4.00
   8   9   1   21.40    4.30
  -8   9  -1   16.30    3.50
   8   9   1   17.60    3.70
  -8   9  -1   22.40    4.10
  -9  -9  -1    6.30    2.90
  -9  -9  -1    3.80    2.90
  -9  -9  -1    1.40    4.10
   9  -9   1    1.70    2.40
   9  -9   1   -2.90    2.20
  -9   9  -1    2.60    2.70
   9   9   1    1.70    3.10
  -9   9  -1   -0.70    3.10
  -9   9  -1    3.90    3.90
  -9 -10   1   39.90    7.50
  -9 -10   1   21.20    4.20
  -9 -10   1   32.80    5.00
   9 -10  -1   22.20    4.10
  -9  10   1   33.60    4.90
   9  10  -1   32.30    5.60
   8 -10  -1   56.59    5.80
   8 -10  -1   45.50    7.30
  -8 -10   1   65.49    8.60
  -8 -10   1   58.19    5.80
  -8 -10   1   54.99    6.10
   8 -10  -1   73.19    5.50
  -8  10   1   56.99    5.70
  -8  10   1   59.19    7.10
   8  10  -1   67.79    7.20
  -8  10   1   59.59    5.80
   7 -10  -1    6.70    2.50
   7 -10  -1    4.90    2.20
  -7 -10   1    5.90    2.40
  -7 -10   1    9.50    2.80
   7 -10  -1    5.00    2.20
   7 -10  -1    4.40    2.20
   7 -10  -1    5.80    3.80
  -7 -10   1   10.80    4.30
  -7  10   1    4.40    2.20
  -7  10   1   13.40    3.20
  -7  10   1    4.70    2.90
  -7  10   1    9.60    2.70
   7  10  -1    8.00    3.50
   6 -10  -1   25.90    3.40
  -6 -10   1   21.30    5.10
   6 -10  -1   26.70    3.20
   6 -10  -1   25.70    3.40
  -6 -10   1   28.10    3.70
  -6 -10   1   25.40    3.70
   6 -10  -1   23.60    5.00
  -6  10   1   22.90    3.10
   6  10  -1   21.50    4.10
  -6  10   1   26.20    3.80
  -6  10   1   25.90    3.40
  -6  10   1   23.50    4.10
  -6  10   1   26.80    3.80
  -6  10   1   21.40    3.30
  -5 -10   1   27.80    5.30
  -5 -10   1   22.10    3.10
   5 -10  -1   25.50    4.70
   5 -10  -1   22.80    3.00
  -5 -10   1   22.10    3.40
   5 -10  -1   28.10    3.50
   5 -10  -1   27.30    3.20
  -5  10   1   24.30    3.90
  -5  10   1   29.90    3.90
  -5  10   1   22.90    3.00
  -5  10   1   28.60    3.70
   5  10  -1   21.60    3.60
  -5  10   1   27.50    4.00
  -4 -10   1   81.49    5.20
   4 -10  -1   85.39    4.80
   4 -10  -1   83.39    6.70
   4 -10  -1   81.49    5.00
   4 -10  -1   85.49    4.90
  -4 -10   1   84.09    5.20
  -4 -10   1   74.29    6.60
   4  10  -1   80.19    4.80
  -4  10   1   67.49    5.10
  -4  10   1   91.49    5.90
   4  10  -1   70.39    5.50
  -4  10   1   77.69    5.40
  -4  10   1   78.29    5.80
   4  10  -1   81.99    4.90
   3 -10  -1   30.90    2.60
   3 -10  -1   26.20    4.00
  -3 -10   1   26.70    2.70
  -3 -10   1   33.40    5.10
  -3 -10   1   33.80    3.40
  -3 -10   1   28.70    2.90
   3 -10  -1   31.00    2.90
   3 -10  -1   28.50    3.30
  -3 -10   1   28.80    3.30
  -3  10   1   27.80    3.60
  -3  10   1   29.70    3.70
  -3  10   1   24.80    3.50
   3  10  -1   29.80    3.30
   3  10  -1   26.90    3.30
   3  10  -1   34.30    4.20
   2 -10  -1   31.90    2.60
  -2 -10   1   37.20    3.20
   2 -10  -1   39.90    2.70
  -2 -10   1   36.90    4.80
   2 -10  -1   29.20    4.30
   2 -10  -1   35.90    3.50
  -2 -10   1   36.30    3.50
  -2 -10   1   35.20    2.90
  -2  10   1   28.60    3.60
   2  10  -1   33.30    3.60
  -2  10   1   32.70    3.70
   2  10  -1   37.80    3.70
   2  10  -1   29.20    3.80
  -2  10   1   29.90    3.70
  -1 -10   1  146.19    6.80
   1 -10  -1  136.89    6.20
   1 -10  -1  135.99    6.10
   1 -10  -1  138.49    8.10
  -1 -10   1  141.79    8.60
  -1 -10   1  144.59    6.60
   1 -10  -1  133.39    6.60
   1  10  -1  151.08    7.80
   1  10  -1  143.99    7.30
  -1  10   1  146.69    7.20
   1  10  -1  139.79    7.00
  -1  10   1  137.39    7.40
  -1  10   1  137.39    7.50
   0 -10  -1    3.80    1.50
   0 -10   1    3.60    1.40
   0 -10  -1    1.20    2.00
   0 -10   1   -0.70    2.00
   0 -10  -1    2.50    1.40
   0 -10   1    5.10    1.50
   0 -10  -1    3.60    1.20
   0 -10  -1    4.10    1.20
   0  10   1    1.00    1.50
   0  10   1    3.30    1.80
   0  10  -1    2.50    1.70
   0  10  -1    3.30    1.80
   0  10   1    0.30    1.60
   0  10  -1    3.80    1.80
  -1 -10  -1    9.20    2.70
  -1 -10  -1   13.80    2.20
  -1 -10  -1   13.70    1.90
   1 -10   1   14.60    2.20
  -1 -10  -1   17.60    2.40
   1 -10   1    9.10    2.70
   1 -10   1   12.90    2.00
  -1 -10  -1   12.80    1.90
  -1  10  -1   10.40    2.30
   1  10   1   16.10    2.60
  -1  10  -1   15.20    2.60
   1  10   1   15.50    2.90
   1  10   1   15.50    2.70
  -1  10  -1   10.40    2.30
   2 -10   1   49.10    3.60
  -2 -10  -1   51.19    3.40
   2 -10   1   53.89    3.70
  -2 -10  -1   48.10    3.50
   2 -10   1   45.10    4.80
  -2 -10  -1   44.60    5.50
  -2 -10  -1   55.29    3.50
  -2 -10  -1   52.49    3.60
   2  10   1   41.70    4.60
   2  10   1   46.20    3.80
  -2  10  -1   49.50    3.90
   2  10   1   50.39    3.90
  -2  10  -1   45.50    4.00
  -2  10  -1   61.29    4.30
  -3 -10  -1  282.27   11.80
   3 -10   1  282.77   11.80
  -3 -10  -1  305.67   11.70
  -3 -10  -1  292.77   14.40
   3 -10   1  320.97   14.80
  -3 -10  -1  294.77   11.80
  -3 -10  -1  286.47   11.70
   3 -10   1  269.17   11.90
  -3  10  -1  283.67   12.50
   3  10   1  279.47   12.20
   3  10   1  297.07   13.30
  -3  10  -1  283.87   12.60
  -3  10  -1  288.07   13.50
  -3  10  -1  263.27   12.50
   4 -10   1   -1.80    1.20
  -4 -10  -1   -1.60    1.10
   4 -10   1    3.40    2.40
  -4 -10  -1    0.20    2.40
   4 -10   1   -1.60    1.20
  -4 -10  -1    1.60    1.50
  -4  10  -1    0.70    1.90
   4  10   1    1.70    1.80
  -4  10  -1    3.20    1.80
  -4  10  -1   -0.40    1.90
  -4  10  -1    0.60    1.60
   5 -10   1   21.70    4.60
  -5 -10  -1   24.80    5.00
   5 -10   1   28.80    3.60
  -5 -10  -1   22.80    3.00
  -5 -10  -1   28.10    3.30
   5 -10   1   25.70    3.40
   5  10   1   34.60    4.40
  -5  10  -1   28.00    4.40
  -5  10  -1   30.90    3.50
  -5  10  -1   26.00    3.60
  -5  10  -1   31.80    4.10
   6 -10   1   25.40    3.70
   6 -10   1   24.70    3.50
  -6 -10  -1   24.40    3.30
  -6 -10  -1   21.80    3.20
   6 -10   1   19.50    5.30
  -6 -10  -1   22.80    5.10
  -6  10  -1   30.90    5.00
  -6  10  -1   24.20    3.80
   6  10   1   12.70    3.40
  -6  10  -1   20.80    3.30
  -6  10  -1   19.00    3.20
  -7 -10  -1   -0.50    2.10
   7 -10   1    0.20    3.70
  -7 -10  -1    4.50    2.20
  -7 -10  -1    4.00    3.80
   7 -10   1    3.50    2.40
   7 -10   1    1.50    2.10
  -7  10  -1    2.10    2.10
   7  10   1    2.70    2.70
  -7  10  -1    0.80    2.30
  -7  10  -1    2.30    2.50
  -7  10  -1    2.90    3.20
  -8 -10  -1   10.80    3.10
  -8 -10  -1    5.80    3.60
   8 -10   1   19.40    5.50
   8 -10   1   19.40    3.80
   8 -10   1    9.80    3.00
  -8 -10  -1    6.20    2.80
  -8  10  -1    8.50    4.10
  -8  10  -1   10.10    3.30
   8  10   1    9.20    3.60
  -8  10  -1    7.80    2.80
   9 -10   1   20.70    4.20
  -9 -10  -1   13.20    5.20
  -9 -10  -1    9.30    3.60
   9 -10   1    7.80    5.10
  -9  10  -1   17.70    5.30
  -9  10  -1   10.90    3.80
  -9 -11   1    1.60    2.60
  -9 -11   1   -2.10    3.90
   9  11  -1    3.90    3.60
  -8 -11   1   15.90    5.40
  -8 -11   1   17.70    3.60
  -8 -11   1   28.80    4.40
   8  11  -1   22.30    4.80
   7 -11  -1   44.80    4.70
   7 -11  -1   41.60    7.00
  -7 -11   1   45.00    5.00
  -7 -11   1   41.70    5.10
  -7 -11   1   46.90    7.20
   7 -11  -1   58.79    4.70
   7  11  -1   47.20    6.00
  -7  11   1   54.19    6.70
  -7  11   1   50.79    6.00
  -7  11   1   40.80    5.00
   6 -11  -1    2.60    2.00
   6 -11  -1    7.10    3.70
  -6 -11   1    4.90    2.50
  -6 -11   1    3.00    3.60
  -6 -11   1    3.40    2.10
   6 -11  -1    3.00    2.10
  -6  11   1    1.00    2.00
  -6  11   1    2.60    2.10
   6  11  -1    5.90    2.60
  -6  11   1    3.10    2.50
   5 -11  -1    0.90    1.90
   5 -11  -1    0.60    2.50
   5 -11  -1   -2.30    1.50
  -5 -11   1   -0.60    1.70
  -5 -11   1   -2.40    3.00
  -5 -11   1   -2.10    1.50
  -5  11   1   -0.20    1.80
  -5  11   1    0.40    1.90
   5  11  -1    2.90    2.70
  -5  11   1   -1.00    1.80
  -5  11   1    0.50    2.00
   4 -11  -1    7.80    3.20
   4 -11  -1    7.90    2.30
  -4 -11   1    5.10    2.10
   4 -11  -1    4.50    2.20
   4 -11  -1    6.70    1.80
  -4 -11   1    5.20    3.00
  -4 -11   1    7.30    2.20
  -4  11   1    3.60    2.20
  -4  11   1    7.40    2.50
  -4  11   1    8.80    2.60
   4  11  -1    5.40    2.60
   4  11  -1    1.40    2.40
   3 -11  -1  209.38   10.00
   3 -11  -1  237.68   10.00
  -3 -11   1  222.08    9.70
  -3 -11   1  225.58   10.00
  -3 -11   1  207.48   12.20
  -3 -11   1  244.28    9.80
   3 -11  -1  239.78   10.20
  -3 -11   1  238.48   10.10
   3 -11  -1  211.18   11.80
  -3  11   1  207.08   10.60
   3  11  -1  226.98   10.20
   3  11  -1  213.88   10.10
   3  11  -1  197.48   10.70
  -3  11   1  221.08   10.60
  -3  11   1  213.98   10.80
   2 -11  -1   45.90    5.70
  -2 -11   1   43.60    3.70
  -2 -11   1   52.89    3.90
  -2 -11   1   37.60    5.60
   2 -11  -1   47.40    3.60
   2 -11  -1   45.00    3.20
  -2 -11   1   46.80    3.50
   2 -11  -1   46.10    3.60
   2  11  -1   40.20    4.30
  -2  11   1   43.30    4.50
  -2  11   1   49.90    4.30
  -2  11   1   51.29    5.00
   2  11  -1   50.69    4.40
   2  11  -1   43.70    4.30
   1 -11  -1   25.70    2.50
   1 -11  -1   16.40    3.70
  -1 -11   1   23.10    2.80
  -1 -11   1   30.20    3.20
   1 -11  -1   23.90    3.00
  -1 -11   1   24.90    2.90
   1 -11  -1   27.30    3.10
  -1 -11   1   23.60    4.40
   1  11  -1   24.20    3.30
   1  11  -1   25.70    3.70
   1  11  -1   22.20    3.30
  -1  11   1   26.20    3.50
  -1  11   1   29.60    3.60
  -1  11   1   25.20    3.60
   0 -11   1   -3.40    2.00
   0 -11  -1   -2.50    1.10
   0 -11  -1    2.20    1.20
   0 -11   1   -1.10    1.00
   0 -11  -1   -0.40    0.90
   0 -11   1    1.00    1.50
   0 -11  -1    1.50    2.30
   0  11  -1   -0.50    1.60
   0  11  -1   -0.20    1.20
   0  11   1   -0.90    1.50
   0  11  -1   -0.50    1.60
   0  11   1   -1.00    1.10
   0  11   1    0.50    1.50
  -1 -11  -1   54.69    5.80
  -1 -11  -1   55.59    3.60
   1 -11   1   57.09    4.00
  -1 -11  -1   52.39    3.90
   1 -11   1   60.59    3.80
  -1 -11  -1   56.29    3.90
   1 -11   1   43.60    5.70
  -1  11  -1   48.10    4.10
  -1  11  -1   52.59    4.40
  -1  11  -1   47.70    4.40
   1  11   1   55.59    4.40
   1  11   1   61.99    5.10
   1  11   1   63.69    4.60
  -2 -11  -1  210.88    9.40
   2 -11   1  216.28    9.40
  -2 -11  -1  208.78    9.20
  -2 -11  -1  192.68   11.40
   2 -11   1  188.98   11.40
  -2 -11  -1  189.68    9.40
   2 -11   1  216.38    9.30
  -2 -11  -1  217.18    9.00
   2  11   1  209.08   10.60
   2  11   1  225.88    9.90
  -2  11  -1  205.48   10.20
   2  11   1  215.48   10.00
  -2  11  -1  193.98    9.70
  -2  11  -1  212.08   10.10
   3 -11   1  204.38    9.40
  -3 -11  -1  209.28    9.40
  -3 -11  -1  213.18    9.50
  -3 -11  -1  202.58   11.60
   3 -11   1  214.28   12.10
  -3 -11  -1  200.48    9.30
   3 -11   1  223.08    9.50
  -3 -11  -1  217.38    9.50
  -3  11  -1  201.48   11.00
  -3  11  -1  212.28   10.20
  -3  11  -1  210.18   10.20
   3  11   1  198.08    9.80
   3  11   1  213.38   10.90
  -3  11  -1  192.88   10.20
   4 -11   1  100.39    6.00
   4 -11   1  103.49    6.00
   4 -11   1   85.99    8.00
  -4 -11  -1  101.59    5.80
  -4 -11  -1  105.19    6.10
  -4 -11  -1  112.69    8.80
   4  11   1   99.69    7.20
  -4  11  -1  114.49    6.70
  -4  11  -1   93.29    6.20
  -4  11  -1  104.89    7.40
  -4  11  -1   98.89    6.60
   5 -11   1   23.40    5.20
   5 -11   1   34.30    3.90
  -5 -11  -1   45.90    4.00
  -5 -11  -1   41.90    6.50
   5 -11   1   42.70    4.30
  -5  11  -1   33.80    4.30
  -5  11  -1   34.40    4.40
   5  11   1   33.60    4.90
  -5  11  -1   40.20    5.60
  -6 -11  -1    2.50    3.30
  -6 -11  -1    1.20    2.10
   6 -11   1   -3.10    1.90
   6 -11   1   -3.50    3.20
   6 -11   1    1.40    2.00
  -6  11  -1   -1.10    1.90
  -6  11  -1    3.40    2.20
   6  11   1   -2.70    2.50
  -6  11  -1    3.10    2.30
  -6  11  -1   -1.60    2.60
   7 -11   1   28.90    4.30
   7 -11   1   30.30    6.60
  -7 -11  -1   22.60    5.70
   7 -11   1   24.20    4.10
  -7  11  -1   27.40    4.30
  -7  11  -1   30.60    4.60
  -7  11  -1   38.10    5.90
   7  11   1   25.20    4.70
  -7  11  -1   31.40    4.30
   8 -11   1   42.10    8.00
  -8 -11  -1   57.89    8.80
   8 -11   1   60.69    6.30
   8 -11   1   49.50    5.40
   8  11   1   43.50    6.20
  -8  11  -1   49.50    5.80
  -8  11  -1   60.19    7.90
  -8 -12   1   -0.20    2.60
  -8 -12   1   -0.60    2.20
  -8 -12   1   -5.90    3.60
   8  12  -1   -2.80    3.20
  -7 -12   1    2.60    2.60
   7 -12  -1   -1.30    3.40
   7 -12  -1    1.10    2.00
   7 -12  -1    3.10    2.30
  -7 -12   1    0.00    3.80
  -7 -12   1   -0.40    2.00
  -7  12   1    1.30    2.30
   7  12  -1   -0.30    3.10
  -7  12   1    0.10    2.20
   6 -12  -1    3.10    3.60
  -6 -12   1    3.40    2.30
   6 -12  -1    4.10    2.30
  -6 -12   1    1.30    3.80
  -6 -12   1    9.10    2.70
   6 -12  -1    3.30    2.30
   6  12  -1    3.10    3.30
  -6  12   1    0.50    2.30
  -6  12   1    5.20    2.70
  -6  12   1    0.30    2.40
  -5 -12   1    1.20    3.60
   5 -12  -1   10.50    2.70
  -5 -12   1    5.50    2.30
  -5 -12   1    6.10    2.40
   5 -12  -1    8.90    3.90
  -5  12   1    9.50    2.80
  -5  12   1    9.20    2.90
  -5  12   1    7.10    2.90
  -5  12   1    8.20    2.80
   5  12  -1    9.10    3.40
  -4 -12   1    0.90    1.90
   4 -12  -1   -0.40    1.80
  -4 -12   1    1.20    2.00
  -4 -12   1   -2.60    3.00
   4 -12  -1    1.70    2.80
  -4  12   1    2.50    2.30
  -4  12   1   -0.30    2.00
  -4  12   1    4.30    2.40
   4  12  -1    3.80    2.60
  -3 -12   1   18.90    2.80
  -3 -12   1   11.70    2.50
  -3 -12   1   17.40    3.00
  -3 -12   1   14.20    2.40
   3 -12  -1   16.80    3.00
   3 -12  -1   11.70    3.70
  -3 -12   1   16.90    4.50
   3  12  -1   16.60    3.30
  -3  12   1   13.90    3.20
   3  12  -1   19.90    3.20
  -3  12   1   17.60    3.40
  -3  12   1   15.30    3.20
   3  12  -1   18.30    3.60
  -2 -12   1   23.90    3.20
   2 -12  -1   22.70    4.30
   2 -12  -1   24.30    3.20
  -2 -12   1   29.50    3.30
   2 -12  -1   25.10    3.40
  -2 -12   1   25.40    3.40
  -2 -12   1   14.00    4.20
  -2  12   1   24.20    3.70
  -2  12   1   22.10    3.80
   2  12  -1   23.80    3.60
   2  12  -1   27.30    3.70
  -2  12   1   25.80    3.70
   2  12  -1   19.60    3.60
  -1 -12   1    1.70    2.10
  -1 -12   1    1.30    1.60
   1 -12  -1    0.80    1.70
  -1 -12   1    0.10    1.60
   1 -12  -1    2.40    2.70
  -1 -12   1   -2.00    1.40
   1 -12  -1    2.80    1.70
  -1  12   1    1.00    1.90
   1  12  -1    1.10    1.60
  -1  12   1    1.90    2.10
  -1  12   1    2.80    2.10
   1  12  -1   -1.30    1.70
   1  12  -1    1.40    2.00
   0 -12   1    1.00    1.40
   0 -12  -1    0.50    1.10
   0 -12  -1    0.60    1.60
   0 -12   1   -1.10    2.50
   0 -12   1    0.20    1.30
   0 -12  -1    0.10    1.90
   0  12   1   -1.80    1.80
   0  12  -1    1.40    2.20
   0  12   1    1.70    2.00
   0  12  -1    3.20    2.10
   0  12   1    1.10    1.40
   0  12  -1    0.20    1.80
  -1 -12  -1    0.80    1.60
   1 -12   1   -1.50    2.60
   1 -12   1    0.10    1.40
   1 -12   1    0.90    1.30
  -1 -12  -1    1.00    1.60
  -1 -12  -1    1.80    2.90
  -1  12  -1    2.10    1.60
  -1  12  -1    1.30    1.90
   1  12   1    0.00    1.80
  -1  12  -1    0.30    1.80
   1  12   1   -0.20    1.60
   1  12   1    2.50    1.90
   2 -12   1    1.60    2.80
  -2 -12  -1    6.80    2.10
   2 -12   1    6.80    2.00
  -2 -12  -1    4.10    3.70
   2 -12   1    8.30    2.20
  -2 -12  -1    6.80    2.20
  -2  12  -1    2.40    2.40
  -2  12  -1    5.00    2.40
   2  12   1    5.90    2.40
  -2  12  -1    6.50    2.60
   2  12   1    6.70    2.40
   2  12   1    9.70    2.80
   3 -12   1    1.10    3.10
  -3 -12  -1    2.50    1.70
  -3 -12  -1    0.40    1.60
   3 -12   1    1.70    1.60
   3 -12   1    1.40    1.60
  -3 -12  -1    1.70    2.80
  -3  12  -1    0.10    1.90
  -3  12  -1   -1.10    1.40
   3  12   1    1.10    1.80
  -3  12  -1    4.10    2.50
   3  12   1   -0.30    1.70
   4 -12   1    1.40    1.80
   4 -12   1    4.10    2.00
   4 -12   1    6.80    3.70
  -4 -12  -1   -0.90    3.40
  -4  12  -1    3.00    2.40
  -4  12  -1    5.50    2.60
  -4  12  -1    0.80    2.20
   4  12   1    2.70    2.60
  -4  12  -1    2.50    2.50
   5 -12   1    0.20    3.10
  -5 -12  -1    0.10    3.50
   5 -12   1   -2.20    1.50
   5 -12   1   -1.20    1.60
  -5  12  -1   -0.50    2.40
  -5  12  -1   -1.00    1.40
  -5  12  -1    0.90    2.30
   5  12   1   -2.30    2.50
   6 -12   1   -1.10    1.70
   6 -12   1    0.20    3.80
  -6 -12  -1    1.80    3.60
   6 -12   1   -0.20    2.20
  -6  12  -1    1.00    2.30
  -6  12  -1    1.60    3.10
   6  12   1    0.90    2.90
  -6  12  -1    5.50    2.80
   7 -12   1    0.60    2.20
  -7 -12  -1    4.00    4.20
   7 -12   1   10.00    4.60
   7 -12   1    0.30    2.10
   7 -12   1    1.00    2.50
  -7  12  -1    2.00    2.80
  -7  12  -1   -0.80    2.40
  -7  12  -1    2.10    3.30
  -7  12  -1    3.00    2.50
   7  12   1   -0.90    3.30
   8 -12   1   -1.70    2.80
   8 -12   1    0.10    4.30
   8 -12   1   -0.60    2.50
  -8 -12  -1    0.20    4.00
  -8  12  -1    0.20    3.60
  -8  12  -1   -3.60    2.60
   8  12   1   -0.70    3.20
  -8 -13   1    4.50    3.50
   8  13  -1   -4.80    3.20
   7 -13  -1   17.30    3.40
  -7 -13   1   16.90    5.60
   7 -13  -1   14.80    3.30
  -7  13   1    9.70    3.10
   7  13  -1   16.70    4.60
  -7  13   1   15.00    3.70
   6 -13  -1   11.70    2.90
   6 -13  -1   10.40    2.90
   6 -13  -1   10.00    4.40
  -6 -13   1    7.80    3.30
  -6 -13   1   12.90    5.40
  -6  13   1    8.90    3.40
  -6  13   1    9.20    3.10
   6  13  -1    6.40    3.00
  -6  13   1   11.90    3.50
   5 -13  -1    2.50    2.10
  -5 -13   1   -0.30    2.90
  -5 -13   1    4.30    2.40
  -5 -13   1    4.20    3.30
   5 -13  -1    7.40    2.60
   5 -13  -1    3.00    3.40
  -5  13   1   -0.90    2.20
  -5  13   1    0.50    2.30
   5  13  -1    2.60    3.00
  -5  13   1    5.60    2.90
  -4 -13   1   24.40    5.90
   4 -13  -1   24.60    3.80
   4 -13  -1   30.10    5.60
  -4 -13   1   28.10    3.90
  -4 -13   1   28.40    3.80
   4 -13  -1   28.70    3.80
  -4  13   1   27.00    4.40
   4  13  -1   31.90    4.90
  -4  13   1   25.10    3.90
  -4  13   1   30.90    4.50
   3 -13  -1    5.40    3.60
  -3 -13   1    7.00    4.20
   3 -13  -1    8.20    2.60
  -3 -13   1    4.70    2.30
  -3 -13   1    5.30    2.20
  -3 -13   1   12.00    2.50
   3 -13  -1    4.30    2.00
  -3 -13   1    4.90    2.00
   3  13  -1    4.90    2.40
  -3  13   1    3.40    2.50
   3  13  -1    4.50    2.40
   3  13  -1    2.20    2.20
  -3  13   1    6.70    2.40
  -3  13   1    3.10    2.50
   2 -13  -1    1.20    1.70
  -2 -13   1    1.00    2.00
   2 -13  -1   -0.40    2.70
   2 -13  -1    1.70    2.00
  -2 -13   1    2.10    1.80
  -2 -13   1    2.00    2.70
  -2 -13   1    2.10    1.70
  -2 -13   1   -0.20    1.60
  -2  13   1    4.40    2.50
   2  13  -1    1.70    2.00
   2  13  -1    1.70    2.20
   2  13  -1    3.70    2.20
  -2  13   1    1.50    2.10
  -2  13   1    3.30    2.50
   1 -13  -1   12.40    4.00
   1 -13  -1   17.20    3.00
  -1 -13   1   14.40    2.60
  -1 -13   1   20.70    2.90
  -1 -13   1   16.30    2.90
   1 -13  -1   27.70    3.60
  -1 -13   1   10.00    4.10
   1  13  -1   16.70    3.50
  -1  13   1    9.10    3.10
  -1  13   1   13.90    3.10
  -1  13   1   17.00    3.30
   1  13  -1   16.70    3.20
   1  13  -1   19.00    3.60
   0 -13  -1   -0.10    1.70
   0 -13   1    0.00    1.60
   0 -13  -1   -0.80    2.80
   0 -13  -1   -1.80    1.50
   0 -13   1    1.90    1.70
   0 -13   1    0.00    2.80
   0 -13   1   -0.20    1.40
   0  13  -1    1.00    2.10
   0  13  -1   -2.40    1.90
   0  13  -1    0.40    2.00
   0  13   1    1.00    2.30
   0  13   1    1.50    2.10
   0  13   1    4.00    2.30
   1 -13   1    4.90    2.70
   1 -13   1    3.40    1.70
   1 -13   1    4.00    1.90
   1 -13   1    6.20    1.80
  -1 -13  -1    5.00    2.10
  -1 -13  -1    2.40    3.50
  -1 -13  -1    4.40    2.20
  -1  13  -1    6.50    2.20
  -1  13  -1    4.50    2.30
  -1  13  -1    5.30    2.10
   1  13   1    1.30    1.90
   1  13   1    4.00    2.40
   1  13   1    4.60    2.40
  -2 -13  -1   16.20    2.90
  -2 -13  -1   10.50    4.30
   2 -13   1   15.60    2.80
   2 -13   1   23.40    4.70
  -2 -13  -1   13.40    2.60
   2 -13   1   14.90    2.60
   2  13   1   11.80    3.00
  -2  13  -1   13.70    3.20
  -2  13  -1   19.70    3.50
   2  13   1   13.60    3.20
  -2  13  -1   17.70    3.50
   2  13   1   15.60    3.30
   3 -13   1   67.49    4.70
  -3 -13  -1   55.49    4.50
   3 -13   1   69.59    4.80
  -3 -13  -1   49.60    7.00
   3 -13   1   48.20    7.20
  -3 -13  -1   68.69    4.80
  -3  13  -1   66.89    5.50
   3  13   1   56.59    4.90
   3  13   1   58.59    6.30
  -3  13  -1   63.99    5.50
  -3  13  -1   48.00    5.60
   4 -13   1   37.60    6.20
  -4 -13  -1   40.40    7.10
   4 -13   1   46.70    5.20
   4 -13   1   53.39    4.50
   4  13   1   39.60    5.30
  -4  13  -1   36.70    5.00
  -4  13  -1   51.89    5.60
   5 -13   1    1.70    3.70
   5 -13   1   -0.10    2.10
  -5 -13  -1    0.90    3.70
  -5  13  -1    4.20    2.60
  -5  13  -1    0.90    3.00
  -5  13  -1   -3.10    2.00
   5  13   1   -2.00    2.00
  -6 -13  -1   18.70    5.30
   6 -13   1   19.40    3.60
   6 -13   1   16.00    4.70
   6 -13   1   11.90    4.70
  -6  13  -1   19.70    4.00
   6  13   1   18.00    4.60
  -6  13  -1   11.90    3.50
  -6  13  -1   23.40    5.00
   7 -13   1    8.20    4.90
   7 -13   1    1.00    2.40
  -7 -13  -1   -1.20    3.70
  -7  13  -1   -2.10    3.00
   7  13   1   -1.90    3.10
  -7  13  -1    7.10    3.10
  -7  13  -1    0.40    2.60
   7 -14  -1   11.10    3.20
   7 -14  -1   16.30    3.60
  -7 -14   1   16.80    5.10
  -7  14   1   14.80    4.10
   7  14  -1   12.20    4.40
  -7  14   1   12.20    3.80
   6 -14  -1   23.30    5.70
   6 -14  -1   25.60    4.10
  -6 -14   1   11.20    4.80
   6 -14  -1   21.30    3.90
  -6  14   1   21.20    4.10
  -6  14   1   19.70    4.30
   6  14  -1   24.40    5.00
   5 -14  -1    0.30    1.50
  -5 -14   1   -1.30    2.90
   5 -14  -1    0.00    3.60
   5 -14  -1    2.80    2.30
   5  14  -1   -1.10    3.00
  -5  14   1    1.20    2.80
  -5  14   1    2.20    2.20
  -5  14   1    1.50    2.60
  -4 -14   1   -1.40    3.00
   4 -14  -1    1.80    2.10
   4 -14  -1    0.20    2.20
   4 -14  -1    1.50    3.40
  -4  14   1    2.00    2.50
   4  14  -1    4.80    3.10
  -4  14   1   -1.70    1.60
  -4  14   1   -0.40    2.40
   3 -14  -1   25.70    3.90
  -3 -14   1   21.30    5.70
  -3 -14   1   26.00    3.40
  -3 -14   1   20.30    3.20
   3 -14  -1   19.10    3.70
   3 -14  -1   17.90    4.90
  -3  14   1   25.10    4.30
   3  14  -1   19.40    4.40
  -3  14   1   17.20    3.70
  -3  14   1   24.90    4.30
   3  14  -1   20.70    3.60
   3  14  -1   15.10    3.40
  -2 -14   1  199.58   13.00
   2 -14  -1  197.18    9.90
   2 -14  -1  192.98   12.10
  -2 -14   1  198.98    9.70
   2 -14  -1  176.48    9.80
  -2 -14   1  209.78    9.60
   2  14  -1  215.38   10.60
   2  14  -1  206.68   10.60
   2  14  -1  194.38   11.10
  -2  14   1  183.28   10.80
  -2  14   1  201.38   10.60
  -2  14   1  194.48   10.70
   1 -14  -1    5.00    2.30
  -1 -14   1    3.50    3.70
   1 -14  -1    6.50    2.20
   1 -14  -1    1.80    3.40
  -1 -14   1    4.50    2.20
   1  14  -1    1.70    2.70
   1  14  -1    6.50    2.70
  -1  14   1    3.90    2.10
   1  14  -1    1.70    2.30
  -1  14   1    7.00    2.80
  -1  14   1    7.30    2.60
   0 -14  -1    0.40    1.50
   0 -14  -1   -1.30    1.80
   0 -14   1    0.20    1.50
   0 -14   1    0.00    3.30
   0 -14  -1   -1.60    3.10
   0  14   1   -2.20    1.90
   0  14  -1   -0.30    1.50
   0  14   1    0.00    2.40
   0  14  -1    1.10    2.30
   0  14   1   -3.10    1.30
   0  14  -1    1.80    2.60
  -1 -14  -1   42.70    6.80
  -1 -14  -1   48.80    4.90
   1 -14   1   40.60    6.40
  -1 -14  -1   54.49    4.60
   1 -14   1   45.70    4.00
  -1  14  -1   49.90    5.60
   1  14   1   44.00    5.50
  -1  14  -1   48.00    5.10
  -1  14  -1   45.20    5.40
   1  14   1   54.79    5.80
   1  14   1   56.09    5.70
   2 -14   1  108.99    9.40
  -2 -14  -1  117.09    6.70
  -2 -14  -1  104.09    8.80
  -2 -14  -1   94.79    6.40
   2 -14   1  112.99    6.90
   2  14   1  112.39    7.40
  -2  14  -1  116.89    7.70
  -2  14  -1  113.79    7.50
  -2  14  -1   96.49    7.20
   2  14   1  108.29    7.70
   2  14   1  107.89    7.10
  -3 -14  -1   13.20    2.90
  -3 -14  -1    7.90    5.00
   3 -14   1   14.30    4.30
  -3 -14  -1   16.40    3.10
   3 -14   1   11.70    3.20
   3  14   1   20.60    4.40
   3  14   1   20.90    3.80
  -3  14  -1   14.60    3.50
  -3  14  -1   13.20    3.40
  -3  14  -1    7.30    3.00
   4 -14   1    6.40    4.40
  -4 -14  -1    1.00    4.00
   4 -14   1    0.40    2.50
   4  14   1    7.30    3.60
  -4  14  -1    4.20    2.70
  -4  14  -1    2.50    2.70
   5 -14   1    3.40    3.90
   5 -14   1    3.80    2.60
  -5 -14  -1    5.70    4.10
  -5  14  -1   -1.50    2.50
  -5  14  -1   -0.60    2.50
   5  14   1    1.30    3.40
   6 -14   1    1.90    4.10
  -6 -14  -1    7.70    4.70
   6 -14   1    1.40    2.50
  -6  14  -1   10.40    3.60
  -6  14  -1    2.60    3.00
  -6  14  -1    5.50    3.70
   6  14   1   13.50    4.40
   7 -14   1    5.20    4.50
  -7 -14  -1    1.70    4.50
  -7  14  -1   -0.70    2.70
   7  14   1   -0.80    3.60
  -7  14  -1   -1.20    3.40
   6 -15  -1   11.90    3.40
  -6 -15   1    5.80    4.50
   6  15  -1    5.50    3.30
  -6  15   1   13.50    4.10
   5 -15  -1    0.50    2.30
   5 -15  -1    0.30    3.70
   5 -15  -1    1.30    2.30
  -5 -15   1    0.30    4.80
  -5  15   1    2.40    2.80
   5  15  -1    1.70    3.30
  -5  15   1    2.20    2.90
   4 -15  -1   -3.70    3.10
   4 -15  -1   -0.10    2.50
  -4 -15   1   -2.00    4.20
   4 -15  -1    3.80    2.10
  -4  15   1    0.50    2.90
  -4  15   1   -2.50    2.50
  -4  15   1    4.60    3.10
   4  15  -1    3.00    3.30
   3 -15  -1   -0.60    3.30
  -3 -15   1   -1.90    4.40
  -3 -15   1   -0.10    1.90
   3 -15  -1    0.00    2.40
   3 -15  -1   -1.30    1.40
   3  15  -1   -1.60    2.70
  -3  15   1   -3.10    2.20
  -3  15   1    1.80    2.00
   3  15  -1   -2.60    2.40
  -3  15   1    3.70    3.20
   3  15  -1    1.10    2.30
   2 -15  -1    4.60    3.90
   2 -15  -1    9.60    2.70
   2 -15  -1    9.10    2.70
  -2 -15   1   11.40    2.90
  -2 -15   1    9.40    2.80
  -2 -15   1   -0.40    4.20
   2  15  -1    5.30    2.80
  -2  15   1    8.50    3.20
   2  15  -1    9.00    3.60
  -2  15   1    9.10    2.70
   2  15  -1    8.30    3.00
  -2  15   1    3.40    3.10
   1 -15  -1    0.20    1.50
   1 -15  -1    2.60    2.30
  -1 -15   1   -0.70    3.80
  -1 -15   1    8.40    2.70
   1 -15  -1    2.30    3.60
  -1 -15   1    3.40    2.30
   1  15  -1    4.80    2.70
  -1  15   1    2.40    2.10
  -1  15   1   -1.20    2.80
   1  15  -1    1.40    2.50
   1  15  -1    3.20    3.20
  -1  15   1    3.50    2.90
   0 -15  -1   24.00    3.70
   0 -15   1   22.80    5.70
   0 -15  -1   30.80    4.20
   0 -15  -1   16.40    5.10
   0 -15   1   36.90    4.20
   0  15  -1   26.10    4.50
   0  15  -1   38.80    5.20
   0  15   1   28.20    4.60
   0  15   1   35.90    5.30
   0  15  -1   27.00    4.10
   0  15   1   25.80    4.30
  -1 -15  -1   -0.30    2.00
  -1 -15  -1    5.00    4.70
   1 -15   1   -1.00    2.20
   1 -15   1    1.00    3.70
  -1 -15  -1    0.80    2.10
   1  15   1    1.10    2.30
  -1  15  -1   -0.90    2.20
  -1  15  -1    2.80    2.90
  -1  15  -1    1.70    2.50
   1  15   1   -1.10    2.30
   1  15   1    2.00    2.50
  -2 -15  -1   19.40    3.60
  -2 -15  -1   13.60    3.00
   2 -15   1   14.30    3.30
   2 -15   1   20.40    5.50
  -2 -15  -1   12.00    5.40
  -2  15  -1   21.20    4.20
   2  15   1   14.00    3.50
   2  15   1   13.70    4.20
   2  15   1   18.90    3.90
  -2  15  -1   19.00    4.00
  -2  15  -1   12.70    3.20
   3 -15   1   -2.20    3.70
   3 -15   1   -1.80    2.30
  -3 -15  -1   -1.30    4.70
  -3 -15  -1   -1.20    1.90
  -3  15  -1    1.40    2.50
   3  15   1    3.00    2.60
   3  15   1   -3.50    2.80
  -3  15  -1   -1.30    2.50
  -3  15  -1    4.70    2.90
   4 -15   1    2.70    2.60
   4 -15   1    2.90    4.40
  -4 -15  -1    2.20    4.80
   4  15   1    6.10    3.70
  -4  15  -1    6.10    3.20
  -4  15  -1    5.80    3.10
   5 -15   1   -1.20    2.20
  -5 -15  -1   -3.70    3.10
   5 -15   1    2.70    4.70
  -5  15  -1   -1.60    2.50
   5  15   1   -1.40    3.30
  -5  15  -1    4.10    3.00
   6 -15   1    1.70    4.30
  -6 -15  -1    2.90    4.50
   6  15   1   -0.70    3.40
  -6  15  -1    2.00    3.00
   5 -16  -1   35.90    4.80
  -5 -16   1   36.90    8.10
  -5  16   1   31.60    5.20
   5  16  -1   33.00    5.40
   4 -16  -1    3.40    2.90
   4 -16  -1   -0.70    2.20
  -4 -16   1   -2.10    5.10
   4 -16  -1   -0.10    3.70
   4  16  -1    1.00    3.10
  -4  16   1   -0.10    3.00
  -4  16   1   -1.40    2.50
  -4  16   1    2.60    3.50
   3 -16  -1   -0.30    2.10
  -3 -16   1   -1.70    4.70
   3 -16  -1    0.10    2.60
   3 -16  -1    1.10    3.70
  -3  16   1   -1.60    2.60
  -3  16   1    1.20    3.00
  -3  16   1    0.80    2.60
   3  16  -1    4.10    3.60
   3  16  -1    4.80    3.10
  -2 -16   1   23.30    3.80
   2 -16  -1   12.50    5.00
  -2 -16   1   14.10    3.10
  -2 -16   1    8.30    5.20
   2 -16  -1   18.10    3.60
   2 -16  -1   12.10    3.40
  -2  16   1   19.10    4.10
  -2  16   1   13.00    3.80
   2  16  -1   16.20    3.90
   2  16  -1    7.90    3.90
   2  16  -1   11.10    3.30
  -2  16   1   12.20    3.90
  -1 -16   1   52.89    5.30
   1 -16  -1   36.60    4.80
   1 -16  -1   53.09    7.80
  -1 -16   1   33.60    4.50
  -1 -16   1   37.90    6.90
   1 -16  -1   40.40    4.90
  -1  16   1   36.50    5.40
  -1  16   1   34.00    5.30
  -1  16   1   45.60    5.90
   1  16  -1   51.39    5.70
   1  16  -1   42.50    5.60
   1  16  -1   36.60    5.70
   0 -16  -1   12.50    5.40
   0 -16   1    6.40    4.50
   0 -16  -1    9.70    3.20
   0 -16  -1   16.10    3.40
   0 -16   1   14.00    3.20
   0 -16   1   17.00    3.60
   0  16  -1   12.80    3.90
   0  16  -1   12.00    3.40
   0  16   1   13.00    3.70
   0  16   1   13.90    3.70
   0  16  -1   15.50    3.80
   0  16   1   12.00    3.50
   1 -16   1   13.70    5.30
  -1 -16  -1   16.30    3.40
   1 -16   1   15.40    3.50
  -1 -16  -1   20.30    3.70
  -1 -16  -1   19.20    6.00
  -1  16  -1   18.60    4.00
   1  16   1   12.90    3.60
   1  16   1   14.50    4.00
  -1  16  -1   20.90    4.30
   1  16   1   17.30    4.20
  -1  16  -1   20.60    4.50
  -2 -16  -1    9.50    3.20
  -2 -16  -1    2.80    5.00
   2 -16   1    8.60    4.90
  -2 -16  -1   11.50    3.10
   2 -16   1    3.50    2.70
  -2  16  -1    9.80    3.50
   2  16   1   10.50    4.00
   2  16   1    7.20    3.20
  -2  16  -1    6.50    3.50
  -2  16  -1    6.70    3.30
   3 -16   1   10.30    5.10
  -3 -16  -1   -0.80    5.00
   3 -16   1    4.50    3.00
  -3  16  -1    8.30    3.60
   3  16   1    4.90    3.70
   3  16   1    4.50    3.10
  -3  16  -1   10.60    3.40
  -4 -16  -1   -1.00    4.80
   4 -16   1    0.10    4.40
  -4  16  -1   -2.70    1.80
   4  16   1   -2.50    3.30
   5 -16   1    6.60    5.10
  -5 -16  -1    2.10    5.20
   5  16   1    9.40    4.30
  -5  16  -1    3.10    3.30
   4 -17  -1   11.90    3.50
  -4 -17   1   13.20    6.00
   4 -17  -1    1.60    6.10
  -4  17   1   12.60    4.10
  -4  17   1   21.50    4.80
   4  17  -1   21.40    5.30
   3 -17  -1    4.20    4.40
   3 -17  -1    5.90    2.90
  -3 -17   1   -8.20    4.90
  -3  17   1    6.40    3.60
   3  17  -1    6.60    4.10
  -3  17   1   10.80    3.90
   2 -17  -1    1.00    2.60
   2 -17  -1    5.60    4.90
  -2 -17   1    3.50    2.50
  -2 -17   1    2.90    2.50
  -2 -17   1    0.70    5.40
   2  17  -1    1.50    2.70
  -2  17   1    1.10    2.80
   2  17  -1   -0.20    2.70
  -2  17   1    0.80    3.40
   2  17  -1    2.40    2.70
   1 -17  -1   36.70    7.30
  -1 -17   1   40.50    5.10
  -1 -17   1   30.80    6.80
   1 -17  -1   51.19    5.70
   1 -17  -1   40.60    5.30
  -1 -17   1   40.20    5.00
  -1  17   1   40.90    6.20
   1  17  -1   48.90    6.60
  -1  17   1   42.90    5.90
   1  17  -1   35.80    5.40
   1  17  -1   40.50    5.70
  -1  17   1   43.00    5.90
   0 -17   1   33.50    7.30
   0 -17   1   52.69    5.70
   0 -17   1   52.89    5.60
   0 -17  -1   56.99    6.00
   0 -17  -1   53.29    5.80
   0 -17  -1   28.50    7.00
   0  17  -1   44.40    5.90
   0  17  -1   30.70    5.20
   0  17  -1   53.19    6.50
   0  17   1   47.80    6.60
   0  17   1   44.40    6.10
  -1 -17  -1   -5.10    4.60
   1 -17   1    0.40    2.70
   1 -17   1   -1.00    3.70
   1 -17   1    0.00    2.10
  -1 -17  -1   -0.50    2.20
  -1 -17  -1    2.70    2.80
   1  17   1    0.00    2.90
   1  17   1    5.40    3.70
  -1  17  -1   -0.90    3.00
   1  17   1   -2.10    1.80
  -1  17  -1   -0.30    2.80
  -1  17  -1    4.50    3.30
   2 -17   1    0.30    4.10
  -2 -17  -1    0.40    2.40
   2 -17   1    0.40    2.30
  -2 -17  -1    3.20    2.60
  -2 -17  -1   -4.90    4.90
   2  17   1    3.60    3.60
  -2  17  -1   -0.20    2.70
  -2  17  -1    2.10    3.30
   2  17   1   -0.30    2.80
   3 -17   1    0.90    4.30
  -3 -17  -1   -6.80    5.00
   3 -17   1    4.20    2.30
  -3  17  -1    2.70    2.40
   3  17   1    3.20    3.80
   4 -17   1   -7.30    3.60
  -4 -17  -1   -6.80    4.80
   4 -17   1   -0.80    2.20
   4  17   1   -0.30    3.70
  -4  17  -1    0.70    2.30
   2 -18  -1    3.10    2.60
  -2 -18   1   -1.00    5.50
   2 -18  -1    2.30    4.50
  -2 -18   1   -1.60    2.60
  -2  18   1   -1.60    3.30
   2  18  -1   -0.70    2.80
  -2  18   1   -1.90    2.00
   2  18  -1   -1.60    3.30
  -1 -18   1    1.30    5.40
  -1 -18   1    6.10    3.10
   1 -18  -1   -1.50    2.40
   1 -18  -1   -3.10    4.50
   1  18  -1    2.80    3.40
  -1  18   1   -0.50    3.30
   1  18  -1    1.00    3.10
  -1  18   1    3.40    3.00
   0 -18  -1    2.10    2.90
   0 -18   1    3.00    2.90
   0 -18   1    1.40    5.10
   0 -18  -1   -0.70    5.20
   0  18  -1    4.00    3.20
   0  18  -1    1.00    3.80
   0  18   1    4.80    3.50
   0  18   1   10.50    4.60
   1 -18   1   -3.10    4.20
  -1 -18  -1   -2.70    2.40
   1 -18   1   -0.10    2.60
  -1 -18  -1   -9.90    4.70
   1  18   1   -1.00    3.40
  -1  18  -1   -1.00    2.70
  -1  18  -1   -2.80    3.00
   1  18   1    0.40    3.20
  -2 -18  -1    0.40    2.80
  -2 -18  -1   -6.10    5.20
   2 -18   1    2.60    4.70
   2 -18   1    1.90    2.60
  -2  18  -1    0.40    3.70
   2  18   1   -4.30    3.30
  -2  18  -1    2.40    3.10
   2  18   1   -1.60    2.80
 -11   0   2    2.30    3.80
 -11   0   2    3.30    3.00
  11   0  -2   -5.40    2.80
  10   0  -2   11.20    3.30
 -10   0   2   10.20    3.10
 -10   0   2    9.50    3.30
 -10   0   2   17.90    3.50
 -10   0   2   14.10    4.20
  -9   0   2    0.90    2.20
  -9   0   2    1.00    1.90
  -9   0   2   -1.00    1.30
   9   0  -2    1.60    1.80
  -9   0   2   -0.90    2.30
   9   0  -2   -2.50    2.60
  -8   0   2   41.80    4.40
  -8   0   2   50.89    4.40
   8   0  -2   47.10    4.30
  -8   0   2   38.00    4.10
  -8   0   2   39.60    5.10
   8   0  -2   45.70    4.60
   7   0  -2   -2.30    1.20
  -7   0   2   -1.00    1.10
  -7   0   2   -1.70    1.40
  -7   0   2   -0.20    1.50
   7   0  -2    0.00    1.20
  -7   0   2   -0.30    1.00
   6   0  -2    6.10    1.70
  -6   0   2    6.20    1.80
  -6   0   2    5.90    1.70
   6   0  -2    6.90    1.90
  -6   0   2    6.50    1.80
  -6   0   2    7.20    1.70
  -5   0   2   -0.70    0.70
  -5   0   2    0.20    0.70
  -5   0   2   -0.40    0.90
  -5   0   2   -0.40    1.00
   5   0  -2    0.40    1.00
   5   0  -2   -0.70    0.20
  -4   0   2 1076.09   38.60
  -4   0   2 1112.89   38.70
   4   0  -2 1102.79   38.50
  -4   0   2 1128.09   38.40
  -4   0   2 1145.19   38.30
   4   0  -2 1049.00   37.20
  -3   0   2   -0.10    0.60
   3   0  -2    0.20    0.30
  -3   0   2    0.10    0.50
  -3   0   2   -0.50    0.70
   3   0  -2    0.40    0.70
  -3   0   2    0.60    0.60
   2   0  -2    5.20    1.00
  -2   0   2    3.40    0.80
  -2   0   2    4.40    0.80
   2   0  -2    5.00    0.60
  -2   0   2    3.70    0.80
   1   0  -2   -0.10    0.40
   1   0  -2    0.40    0.40
  -1   0   2   -0.30    0.40
  -1   0   2    0.40    0.50
  -1   0   2    1.00    0.50
   0   0   2 7004.90  242.68
   0   0   2 7406.66  242.98
  -1   0  -2   -0.30    0.40
   1   0   2   -0.20    0.40
  -1   0  -2    0.10    0.50
  -1   0  -2   -0.20    0.50
  -1   0  -2   -0.50    0.50
   1   0   2   -0.20    0.50
  -1   0  -2   -1.00    0.40
  -2   0  -2   19.10    1.30
  -2   0  -2   16.10    1.30
  -2   0  -2   17.80    1.30
   2   0   2   17.80    1.50
  -2   0  -2   16.60    1.40
  -2   0  -2   17.40    1.70
  -3   0  -2    0.30    0.50
  -3   0  -2   -0.60    0.70
   3   0   2    0.30    0.50
  -3   0  -2   -0.10    0.70
  -3   0  -2   -0.40    0.70
  -3   0  -2   -0.10    0.50
   3   0   2    0.00    0.60
  -4   0  -2    8.80    1.10
  -4   0  -2    8.00    1.10
  -4   0  -2   10.10    2.10
   4   0   2    6.80    1.10
  -4   0  -2    7.80    1.30
  -4   0  -2    7.10    1.40
   4   0   2    8.20    1.60
  -5   0  -2    1.00    1.10
   5   0   2   -0.10    1.10
  -5   0  -2    0.60    0.90
  -5   0  -2    0.50    0.60
  -5   0  -2    1.20    0.70
   5   0   2    0.20    0.80
  -5   0  -2    0.00    1.50
   6   0   2   34.80    3.60
  -6   0  -2   33.30    2.90
  -6   0  -2   26.10    3.10
  -6   0  -2   34.40    4.60
  -7   0  -2    1.30    1.70
  -7   0  -2   -3.30    1.40
  -7   0  -2   -1.10    2.20
   7   0   2    0.20    1.30
  -8   0  -2  107.59    8.40
  -8   0  -2  106.79    6.70
   8   0   2  108.59    7.10
  -8   0  -2  108.29    6.60
   9   0   2    4.10    2.90
  -9   0  -2   -0.70    1.90
  -9   0  -2    3.40    2.50
  -9   0  -2   -1.30    2.30
 -10   0  -2   13.70    3.50
  10   0   2   16.90    4.30
 -10   0  -2    9.20    4.70
 -10   0  -2   10.30    3.60
  11  -1  -2    9.30    4.10
 -11  -1   2    6.50    4.80
 -11  -1   2   13.00    3.40
 -11   1   2    3.20    3.90
  11   1  -2   13.70    4.40
 -11   1   2    5.80    3.30
 -10  -1   2    0.20    2.10
 -10  -1   2   -0.20    2.30
 -10  -1   2    3.60    3.00
  10  -1  -2    0.30    2.90
 -10  -1   2   -2.00    2.70
 -10   1   2    2.40    2.20
 -10   1   2   -2.70    2.60
 -10   1   2    0.80    2.70
 -10   1   2    0.70    2.50
  10   1  -2    0.80    3.10
  -9  -1   2   29.60    3.90
   9  -1  -2   28.20    4.40
   9  -1  -2   30.40    4.40
  -9  -1   2   27.60    4.10
  -9  -1   2   29.70    5.00
  -9  -1   2   27.90    4.00
  -9   1   2   24.60    3.80
  -9   1   2   31.90    4.10
   9   1  -2   39.40    4.90
   9   1  -2   23.50    4.00
  -9   1   2   26.40    4.20
  -9   1   2   25.90    4.70
  -8  -1   2   14.50    3.30
  -8  -1   2   13.20    2.70
  -8  -1   2   12.50    2.80
   8  -1  -2   13.80    3.20
   8  -1  -2   10.30    2.60
  -8  -1   2   11.60    2.60
   8   1  -2   14.60    3.00
  -8   1   2    8.20    2.70
  -8   1   2   10.10    2.40
  -8   1   2    9.80    3.00
  -8   1   2    9.50    2.50
   8   1  -2    9.40    2.40
   7  -1  -2    0.40    1.40
   7  -1  -2   -1.50    1.60
  -7  -1   2   -1.00    1.00
  -7  -1   2    0.10    1.10
  -7  -1   2    0.30    1.60
  -7  -1   2    1.40    1.70
  -7   1   2   -0.40    1.50
   7   1  -2   -2.30    1.00
  -7   1   2   -1.10    1.40
   7   1  -2   -0.50    1.60
  -7   1   2   -0.50    1.10
  -7   1   2   -1.80    1.20
   6  -1  -2    1.20    1.20
  -6  -1   2    1.40    1.40
  -6  -1   2    2.40    1.60
  -6  -1   2    3.90    1.40
   6  -1  -2    0.60    1.20
  -6  -1   2    1.10    1.30
  -6   1   2    2.60    1.50
   6   1  -2    4.80    1.70
   6   1  -2    2.30    1.60
  -6   1   2    1.80    1.20
  -6   1   2    4.00    1.50
  -6   1   2    1.80    1.20
   5  -1  -2  140.59    5.40
  -5  -1   2  146.29    6.60
  -5  -1   2  141.69    7.10
   5  -1  -2  140.39    5.40
   5  -1  -2  147.29    6.70
  -5  -1   2  147.69    6.60
  -5  -1   2  147.39    6.90
  -5   1   2  150.98    7.00
   5   1  -2  148.29    6.70
  -5   1   2  152.58    6.60
  -5   1   2  139.59    6.40
  -5   1   2  141.29    6.80
   5   1  -2  133.09    6.60
  -4  -1   2  392.66   14.60
   4  -1  -2  368.06   13.00
  -4  -1   2  368.86   14.20
   4  -1  -2  366.46   14.10
  -4  -1   2  386.96   14.00
  -4  -1   2  376.66   14.10
   4  -1  -2  374.46   13.10
  -4   1   2  369.96   13.90
  -4   1   2  363.76   14.20
  -4   1   2  382.86   13.90
   4   1  -2  373.46   14.20
  -4   1   2  359.66   14.20
  -3  -1   2  268.27   10.30
   3  -1  -2  269.57    9.60
   3  -1  -2  279.77    9.70
  -3  -1   2  282.97   10.20
  -3  -1   2  268.47   10.20
  -3  -1   2  277.07   10.50
   3  -1  -2  270.07   10.30
   3   1  -2  258.47    9.30
  -3   1   2  271.67   10.00
   3   1  -2  258.77   10.30
  -3   1   2  267.97   10.30
  -3   1   2  271.97   10.10
  -3   1   2  283.27   10.60
  -3   1   2  266.57   10.20
  -2  -1   2  110.69    4.50
   2  -1  -2  111.19    4.10
   2  -1  -2   93.29    4.30
   2  -1  -2  107.59    4.00
  -2  -1   2  107.99    4.40
  -2  -1   2   99.99    4.30
  -2  -1   2  102.09    4.40
   2   1  -2  104.19    4.50
  -2   1   2  107.79    4.20
   2   1  -2   99.69    3.80
  -2   1   2  103.09    4.60
  -2   1   2  108.39    4.20
  -2   1   2   99.09    4.40
   1  -1  -2 1078.79   36.20
  -1  -1   2 1052.59   36.30
  -1  -1   2 1074.79   36.20
   1  -1  -2 1100.29   36.20
  -1  -1   2 1076.29   36.20
  -1   1   2 1067.19   36.30
   1   1  -2  996.60   36.20
  -1   1   2 1095.39   36.50
   1   1  -2 1027.80   36.00
   0  -1  -2   51.69    2.30
   0  -1  -2   51.49    2.30
   0  -1   2   48.40    2.20
   0  -1   2   46.70    2.20
   0   1  -2   48.10    2.30
   0   1  -2   46.90    2.20
   0   1   2   46.80    1.90
   0   1   2   50.79    2.30
  -1  -1  -2 2630.54   86.79
   1  -1   2 2527.35   86.69
  -1  -1  -2 2599.44   86.69
   1  -1   2 2559.74   86.79
  -1  -1  -2 2607.24   86.59
  -1  -1  -2 2469.45   86.49
   1  -1   2 2594.24   86.69
  -1  -1  -2 2579.74   87.09
  -1   1  -2 2571.34   86.69
  -1   1  -2 2447.46   86.69
  -1   1  -2 2546.55   87.19
  -1   1  -2 2703.43   86.79
   1   1   2 2592.94   86.89
  -1   1  -2 2555.24   86.79
  -2  -1  -2    0.00    0.50
  -2  -1  -2   -0.10    0.60
  -2  -1  -2   -0.50    0.50
  -2  -1  -2   -0.30    0.50
   2  -1   2    0.80    0.60
  -2  -1  -2    0.10    0.50
  -2   1  -2    0.10    0.50
   2   1   2    0.60    0.70
  -2   1  -2    0.20    0.50
  -2   1  -2    0.10    0.50
  -2   1  -2    0.30    0.50
  -2   1  -2   -1.00    0.70
   3  -1   2   13.20    1.60
  -3  -1  -2   11.50    1.40
  -3  -1  -2   11.40    2.00
  -3  -1  -2   13.00    1.50
  -3   1  -2   11.70    1.30
   3   1   2    9.40    1.40
  -3   1  -2   10.10    1.90
   3   1   2   11.30    1.20
  -3   1  -2   10.50    1.40
  -3   1  -2   11.80    1.30
  -3   1  -2    9.00    1.40
  -4  -1  -2    0.80    0.60
  -4  -1  -2    0.60    0.60
  -4  -1  -2    2.00    0.80
  -4  -1  -2    2.20    1.40
   4  -1   2    1.80    0.70
  -4  -1  -2    1.40    0.90
   4  -1   2    1.00    1.00
  -4   1  -2    1.80    1.10
   4   1   2    2.30    1.10
  -4   1  -2    1.60    1.00
  -4   1  -2    0.10    0.30
  -4   1  -2    0.20    0.30
   4   1   2    0.50    0.70
  -4   1  -2    0.70    1.00
  -5  -1  -2    1.90    0.80
  -5  -1  -2    1.30    0.60
  -5  -1  -2    0.10    1.00
   5  -1   2    1.80    1.30
  -5  -1  -2    1.50    1.70
   5  -1   2   -0.90    0.80
  -5  -1  -2    1.00    0.90
   5   1   2    0.50    1.20
  -5   1  -2    1.40    1.10
   5   1   2    0.10    0.90
  -5   1  -2    1.40    0.80
  -5   1  -2    0.70    0.70
  -5   1  -2   -1.00    1.40
  -5   1  -2    0.40    1.00
  -6  -1  -2   -1.20    1.20
  -6  -1  -2    1.70    1.30
  -6  -1  -2   -1.40    1.70
   6  -1   2    2.40    1.60
  -6   1  -2   -0.20    1.00
   6   1   2    2.30    1.60
   6   1   2    0.10    1.60
  -6   1  -2    4.20    1.70
  -6   1  -2   -2.20    1.20
   7  -1   2    6.30    2.30
  -7  -1  -2    1.50    1.90
  -7  -1  -2    5.10    2.10
  -7  -1  -2    5.40    2.10
   7   1   2    5.20    2.20
  -7   1  -2    3.70    2.70
  -7   1  -2    2.00    1.90
  -7   1  -2    0.50    1.80
  -8  -1  -2   35.80    5.60
   8  -1   2   30.10    4.20
  -8  -1  -2   30.00    3.90
  -8  -1  -2   27.90    3.90
   8   1   2   21.90    3.80
  -8   1  -2   23.20    3.70
  -8   1  -2   32.10    4.00
  -8   1  -2   33.90    5.50
  -9  -1  -2    6.70    2.50
  -9  -1  -2    6.60    4.10
  -9  -1  -2    8.50    2.90
   9  -1   2    2.30    2.80
  -9   1  -2   10.90    2.70
  -9   1  -2    6.30    2.90
  -9   1  -2    5.10    3.90
   9   1   2    7.40    3.00
  10  -1   2    0.80    3.20
 -10  -1  -2    3.30    2.90
 -10  -1  -2    3.70    4.30
 -10  -1  -2   -2.00    2.40
  10   1   2    0.80    3.20
 -10   1  -2    0.80    2.60
 -10   1  -2   -4.10    3.30
 -10   1  -2   -1.90    2.60
 -11  -2   2    2.70    3.00
  11  -2  -2    4.90    2.80
 -11  -2   2    1.30    4.00
 -11   2   2    1.60    2.90
  11   2  -2    2.10    3.40
 -11   2   2    0.40    2.70
 -10  -2   2    8.30    3.10
 -10  -2   2    8.80    3.70
  10  -2  -2   -2.70    1.70
 -10  -2   2    2.50    2.00
  10   2  -2    1.00    3.10
 -10   2   2   -0.30    2.10
 -10   2   2    0.80    2.50
 -10   2   2    0.20    2.20
 -10   2   2    2.40    3.00
  -9  -2   2    8.70    2.60
  -9  -2   2    8.80    2.90
  -9  -2   2    3.80    2.30
   9  -2  -2    7.40    2.60
  -9  -2   2    6.60    3.20
   9   2  -2    6.90    2.90
  -9   2   2    2.80    2.50
   9   2  -2    4.10    2.70
  -9   2   2    7.00    2.40
  -9   2   2    8.60    2.60
  -9   2   2    5.70    2.30
  -8  -2   2   10.90    2.70
  -8  -2   2   15.10    2.90
   8  -2  -2   10.40    2.70
   8  -2  -2   13.90    2.70
  -8  -2   2   13.60    3.40
  -8  -2   2   13.70    2.70
   8   2  -2    9.40    2.50
   8   2  -2   13.80    3.10
  -8   2   2   10.40    2.60
  -8   2   2   11.50    2.60
  -8   2   2   12.60    3.40
  -8   2   2   10.60    2.20
  -7  -2   2    0.90    2.00
   7  -2  -2    3.10    1.70
  -7  -2   2    0.30    1.50
   7  -2  -2    4.60    2.00
  -7  -2   2    3.10    1.50
  -7  -2   2    0.50    1.20
  -7   2   2    1.30    1.80
  -7   2   2    3.80    1.60
   7   2  -2    3.90    2.00
  -7   2   2    1.90    1.90
  -7   2   2    0.70    1.20
   7   2  -2    2.30    1.40
  -6  -2   2    1.90    1.70
  -6  -2   2    1.10    1.40
   6  -2  -2   -0.50    1.40
   6  -2  -2   -0.10    1.10
  -6  -2   2    0.60    1.20
  -6  -2   2    2.30    1.20
  -6   2   2    3.20    1.30
  -6   2   2   -0.70    1.10
   6   2  -2    2.70    1.60
  -6   2   2    1.40    1.40
  -6   2   2    0.60    1.30
   6   2  -2    2.60    1.20
  -5  -2   2    0.00    0.70
   5  -2  -2   -0.30    0.50
   5  -2  -2    0.30    0.50
  -5  -2   2    0.10    1.00
  -5  -2   2    0.20    1.00
   5  -2  -2    1.10    1.10
  -5  -2   2    2.50    1.40
  -5   2   2   -0.30    0.70
  -5   2   2    0.60    0.80
  -5   2   2    0.80    1.10
   5   2  -2    0.70    1.20
  -5   2   2    0.60    0.70
  -5   2   2    0.00    0.90
   5   2  -2    0.20    0.80
  -4  -2   2  277.37   11.10
   4  -2  -2  255.37   10.40
  -4  -2   2  250.47   10.40
  -4  -2   2  261.97   10.50
  -4  -2   2  271.77   10.40
   4  -2  -2  258.37    9.60
   4  -2  -2  269.67    9.70
  -4   2   2  249.28    9.70
  -4   2   2  269.77   10.60
   4   2  -2  261.67   10.60
  -4   2   2  281.67    9.90
  -4   2   2  270.97   10.20
  -4   2   2  269.97   10.80
  -4   2   2  271.17   10.60
  -4   2   2  250.47   10.10
  -3  -2   2    5.80    1.20
  -3  -2   2   10.30    1.60
   3  -2  -2   10.00    1.50
  -3  -2   2    7.00    1.20
   3  -2  -2    7.70    0.90
   3  -2  -2    8.50    1.00
  -3  -2   2    8.90    1.30
  -3   2   2    7.90    1.10
   3   2  -2    8.00    0.60
  -3   2   2    8.40    1.10
  -3   2   2    7.00    1.40
  -3   2   2    6.60    1.10
  -3   2   2    5.50    1.10
   3   2  -2    6.60    1.30
  -2  -2   2   84.99    3.80
   2  -2  -2   86.99    3.60
  -2  -2   2   95.09    4.20
   2  -2  -2   85.59    3.50
  -2  -2   2   84.99    3.80
  -2  -2   2   80.29    3.60
  -2   2   2   90.09    3.70
  -2   2   2   87.09    4.10
  -2   2   2   78.19    3.70
  -2   2   2   87.69    3.50
   2   2  -2   77.29    3.80
   2   2  -2   84.09    3.30
  -2   2   2   87.49    3.50
  -1  -2   2  103.29    4.20
  -1  -2   2   95.99    4.10
   1  -2  -2   97.39    4.00
   1  -2  -2  103.39    4.10
  -1  -2   2  121.19    4.60
  -1   2   2   87.39    4.30
   1   2  -2  105.19    4.20
   1   2  -2   99.89    3.90
  -1   2   2   96.79    3.60
   1   2  -2  102.29    4.00
  -1   2   2   96.89    4.10
   0  -2   2 1308.87   45.60
   0  -2  -2 1299.47   45.10
   0  -2   2 1301.57   45.60
   0  -2  -2 1450.35   45.80
   0  -2  -2 1359.86   45.70
   0   2   2 1292.67   45.70
   0   2  -2 1440.86   45.70
   0   2   2 1282.67   45.10
   0   2  -2 1308.17   45.90
   0   2   2 1341.47   45.80
   0   2  -2 1382.66   45.60
  -1  -2  -2   42.20    2.50
   1  -2   2   47.40    2.30
  -1  -2  -2   43.00    1.90
   1  -2   2   41.20    2.10
  -1  -2  -2   39.70    2.20
  -1  -2  -2   45.20    2.30
   1  -2   2   43.30    2.30
  -1   2  -2   42.60    2.20
   1   2   2   40.80    2.30
  -1   2  -2   41.60    2.20
   1   2   2   43.80    2.30
  -1   2  -2   40.00    2.20
  -1   2  -2   40.70    2.60
  -1   2  -2   49.40    2.30
   2  -2   2   67.69    3.10
  -2  -2  -2   65.69    3.00
   2  -2   2   60.09    3.10
  -2  -2  -2   65.09    3.70
  -2  -2  -2   69.19    3.00
  -2  -2  -2   60.89    2.90
  -2  -2  -2   59.59    2.90
  -2   2  -2   62.49    3.60
   2   2   2   72.09    3.40
  -2   2  -2   66.59    3.10
  -2   2  -2   69.79    3.10
  -2   2  -2   65.49    3.20
   2   2   2   63.89    3.00
  -2   2  -2   65.39    3.20
  -3  -2  -2   16.70    1.70
  -3  -2  -2   14.30    1.60
  -3  -2  -2    9.90    2.00
   3  -2   2   16.00    1.80
  -3   2  -2   14.70    1.50
   3   2   2   12.60    1.60
  -3   2  -2   10.70    1.80
  -3   2  -2   16.40    1.60
  -3   2  -2   12.40    1.60
   3   2   2   16.10    1.60
  -3   2  -2   13.80    1.60
  -4  -2  -2   26.50    1.70
  -4  -2  -2   20.80    3.00
  -4  -2  -2   23.40    2.00
   4  -2   2   24.00    1.50
  -4  -2  -2   19.90    2.10
   4  -2   2   24.00    2.50
  -4  -2  -2   21.60    1.60
   4   2   2   20.70    2.10
  -4   2  -2   27.40    2.30
  -4   2  -2   24.60    1.80
  -4   2  -2   23.10    2.40
   4   2   2   27.00    2.30
  -4   2  -2   27.80    2.00
  -4   2  -2   26.10    3.10
  -5  -2  -2   89.09    4.70
  -5  -2  -2   89.29    3.80
   5  -2   2   80.79    4.80
  -5  -2  -2   94.99    6.10
  -5  -2  -2   82.29    4.60
   5  -2   2   82.79    3.90
   5   2   2   91.79    4.50
  -5   2  -2   88.69    4.90
   5   2   2   94.99    5.20
  -5   2  -2   77.79    4.10
  -5   2  -2   75.39    4.00
  -5   2  -2   84.59    4.60
  -5   2  -2   87.69    5.80
  -6  -2  -2   92.69    5.40
   6  -2   2   94.39    5.70
  -6  -2  -2  101.79    7.00
  -6  -2  -2   94.49    5.40
  -6   2  -2   99.89    5.70
   6   2   2   99.09    5.90
  -6   2  -2  106.79    7.00
   6   2   2   88.99    5.10
  -6   2  -2   95.59    5.30
  -7  -2  -2    0.40    1.60
  -7  -2  -2    1.60    1.70
   7  -2   2    1.00    1.50
  -7  -2  -2    0.70    1.80
   7   2   2    1.20    2.00
  -7   2  -2    6.80    2.30
  -7   2  -2    0.40    1.60
  -7   2  -2    2.00    2.00
  -8  -2  -2   -1.60    1.90
   8  -2   2    1.20    2.30
  -8  -2  -2   -0.40    1.70
  -8  -2  -2   -1.90    2.60
  -8   2  -2   -0.70    1.40
  -8   2  -2   -2.60    2.50
   8   2   2    1.40    2.30
  -8   2  -2    1.80    2.00
  -9  -2  -2   12.60    4.70
  -9  -2  -2    5.60    2.70
   9  -2   2    4.30    2.30
  -9  -2  -2    6.90    3.00
   9   2   2    3.20    2.50
  -9   2  -2    7.00    2.80
  -9   2  -2   13.10    4.40
  -9   2  -2    7.30    2.90
  10  -2   2   27.40    4.40
 -10  -2  -2   24.10    4.20
 -10  -2  -2   41.30    7.20
 -10  -2  -2   38.40    5.20
  10   2   2   32.40    4.90
 -10   2  -2   32.30    5.10
 -10   2  -2   30.10    4.70
 -10   2  -2   39.70    7.20
  11  -3  -2   56.59    6.50
 -11  -3   2   53.79    6.20
 -11  -3   2   43.10    7.10
 -11   3   2   44.20    6.30
  11   3  -2   43.00    5.70
  10  -3  -2    5.30    3.40
 -10  -3   2    4.40    2.70
 -10  -3   2    6.30    3.00
 -10  -3   2    3.90    3.40
 -10   3   2    4.60    3.10
 -10   3   2    2.20    2.70
 -10   3   2   13.20    3.80
 -10   3   2   -1.20    2.40
  10   3  -2    2.00    3.10
   9  -3  -2   10.40    3.20
  -9  -3   2    3.10    2.50
  -9  -3   2    4.10    2.60
  -9  -3   2    3.20    3.00
  -9  -3   2   -1.10    2.00
  -9   3   2    3.60    2.80
  -9   3   2    4.30    2.40
   9   3  -2    6.40    2.90
  -9   3   2    4.20    2.80
  -9   3   2    3.30    2.10
   9   3  -2    6.20    2.90
   8  -3  -2    0.90    2.20
   8  -3  -2   -0.60    1.70
  -8  -3   2    6.20    2.00
  -8  -3   2    3.10    2.10
  -8  -3   2    3.30    1.70
  -8  -3   2    2.90    2.60
  -8   3   2    4.10    1.60
   8   3  -2    1.90    1.80
  -8   3   2    3.90    2.30
  -8   3   2    0.70    1.80
  -8   3   2   -3.40    1.70
   8   3  -2    1.10    2.40
  -7  -3   2  101.29    7.10
  -7  -3   2   98.79    6.00
   7  -3  -2  109.99    6.10
  -7  -3   2  110.39    6.20
   7  -3  -2  102.89    6.00
  -7  -3   2  111.29    6.50
  -7   3   2  110.29    6.80
  -7   3   2  105.89    5.90
   7   3  -2  101.09    6.40
   7   3  -2  105.79    6.30
  -7   3   2  109.29    6.10
  -7   3   2   96.99    6.10
  -6  -3   2    8.10    2.40
   6  -3  -2   11.40    2.20
  -6  -3   2   13.20    2.20
  -6  -3   2   10.70    2.00
  -6  -3   2    9.20    2.00
   6  -3  -2   14.50    2.20
   6  -3  -2   11.50    1.40
  -6   3   2    8.60    2.10
  -6   3   2    6.20    1.70
  -6   3   2   12.50    2.40
   6   3  -2   16.30    2.60
   6   3  -2   11.60    2.20
  -6   3   2   12.30    2.10
  -5  -3   2   -0.10    1.30
   5  -3  -2   -0.30    0.60
  -5  -3   2    0.80    1.10
  -5  -3   2    0.50    1.10
   5  -3  -2    0.80    0.70
   5  -3  -2   -1.00    0.90
  -5  -3   2    1.20    1.10
  -5   3   2   -0.20    0.80
   5   3  -2    0.20    0.90
  -5   3   2   -0.90    0.80
  -5   3   2   -0.90    0.70
  -5   3   2   -0.20    0.80
   5   3  -2    0.60    1.10
  -5   3   2   -0.20    1.00
  -5   3   2   -0.50    1.00
  -5   3   2    0.20    0.70
  -4  -3   2  167.88    6.00
   4  -3  -2  168.58    7.40
  -4  -3   2  186.58    8.30
  -4  -3   2  164.18    7.40
  -4  -3   2  175.28    7.40
   4  -3  -2  188.18    6.90
   4  -3  -2  178.88    6.80
  -4  -3   2  171.38    7.40
   4   3  -2  169.98    7.70
  -4   3   2  173.18    7.00
  -4   3   2  173.28    7.60
  -4   3   2  159.98    7.00
  -4   3   2  169.98    7.50
   4   3  -2  180.88    7.30
  -4   3   2  174.48    7.70
  -3  -3   2  666.93   23.90
  -3  -3   2  701.83   24.60
   3  -3  -2  678.23   23.30
  -3  -3   2  685.93   23.70
  -3  -3   2  630.64   23.70
   3  -3  -2  698.63   23.40
  -3   3   2  683.23   23.50
   3   3  -2  634.44   22.90
  -3   3   2  591.84   23.60
  -3   3   2  700.53   23.70
  -3   3   2  666.83   23.30
  -3   3   2  675.73   23.40
  -3   3   2  707.23   24.20
   3   3  -2  641.54   24.00
  -3   3   2  689.43   23.90
  -2  -3   2  848.52   29.90
  -2  -3   2  848.82   30.20
   2  -3  -2  904.81   30.10
  -2  -3   2  847.82   30.20
  -2  -3   2  929.01   30.90
   2  -3  -2  879.31   30.00
  -2   3   2  856.51   30.10
   2   3  -2  907.61   30.50
  -2   3   2  903.51   30.30
  -2   3   2  774.02   29.90
   2   3  -2  883.61   29.80
  -2   3   2  883.91   30.60
   2   3  -2  869.71   29.70
  -2   3   2  836.52   30.20
  -1  -3   2   87.29    3.80
   1  -3  -2   91.39    3.80
   1  -3  -2   93.99    3.90
  -1  -3   2   73.99    4.10
  -1  -3   2   84.89    3.90
   1   3  -2   87.49    3.70
  -1   3   2   91.09    3.80
  -1   3   2   89.69    3.20
  -1   3   2   94.99    4.10
  -1   3   2   86.39    4.10
   1   3  -2   92.39    3.70
   1   3  -2   89.99    4.00
   0  -3  -2   18.30    1.60
   0  -3  -2   14.50    1.30
   0  -3  -2   15.70    0.70
   0  -3   2   15.20    1.20
   0  -3   2   13.90    1.40
   0  -3   2   18.60    1.90
   0  -3  -2   16.80    1.40
   0   3  -2   15.60    1.30
   0   3  -2   15.90    1.20
   0   3   2   15.90    1.40
   0   3  -2   16.80    1.30
   0   3  -2   15.80    1.60
   0   3   2   15.20    1.60
   1  -3   2 5076.79  178.88
  -1  -3  -2 5440.16  179.08
  -1  -3  -2 4971.80  178.78
  -1  -3  -2 5284.87  178.98
   1  -3   2 5199.48  178.58
   1  -3   2 5215.18  178.58
  -1  -3  -2 5511.45  178.68
   1   3   2 5367.76  178.68
  -1   3  -2 5572.44  179.08
  -1   3  -2 5196.78  179.18
  -1   3  -2 5308.47  179.18
   1   3   2 5337.57  178.78
  -1   3  -2 5311.17  178.68
  -1   3  -2 5503.65  178.68
  -2  -3  -2   12.40    1.30
  -2  -3  -2   10.30    1.20
   2  -3   2   13.10    1.30
  -2  -3  -2    9.80    1.70
  -2  -3  -2    9.90    1.20
  -2  -3  -2    9.40    1.10
   2  -3   2    9.50    1.30
   2  -3   2   10.60    1.30
  -2   3  -2   10.20    1.30
  -2   3  -2   11.30    1.30
  -2   3  -2   11.80    1.40
  -2   3  -2   10.20    1.70
  -2   3  -2   12.50    1.40
   2   3   2    9.10    1.30
  -3  -3  -2  201.68    9.40
   3  -3   2  210.88    8.40
   3  -3   2  212.98    8.50
  -3  -3  -2  208.88    8.30
  -3  -3  -2  215.28    8.30
   3  -3   2  205.08    7.70
   3   3   2  229.68    8.80
  -3   3  -2  201.88    9.30
  -3   3  -2  215.48    8.30
   3   3   2  211.18    8.50
  -3   3  -2  223.28    8.50
  -3   3  -2  201.78    8.50
  -3   3  -2  210.48    7.80
  -3   3  -2  220.98    8.60
  -4  -3  -2   30.60    3.70
  -4  -3  -2   30.40    2.40
  -4  -3  -2   35.60    2.10
   4  -3   2   32.50    1.90
  -4  -3  -2   33.30    2.10
   4  -3   2   35.50    2.70
  -4  -3  -2   31.70    2.50
  -4   3  -2   32.80    2.60
   4   3   2   33.50    2.50
  -4   3  -2   35.40    3.40
   4   3   2   31.40    2.80
  -4   3  -2   38.20    2.50
  -4   3  -2   33.90    2.70
  -4   3  -2   38.20    2.40
  -5  -3  -2   19.80    3.40
   5  -3   2   21.90    2.60
  -5  -3  -2   18.80    2.30
  -5  -3  -2   17.60    2.30
  -5   3  -2   19.80    3.30
  -5   3  -2   18.70    2.50
  -5   3  -2   14.40    2.20
  -5   3  -2   20.80    2.10
   5   3   2   23.90    2.80
  -5   3  -2   18.70    2.10
   5   3   2   22.00    2.50
  -6  -3  -2    7.30    1.90
  -6  -3  -2    4.20    2.20
   6  -3   2    5.70    2.00
  -6  -3  -2    7.30    1.90
  -6   3  -2    5.40    1.80
  -6   3  -2    7.30    2.70
  -6   3  -2    6.80    1.60
  -6   3  -2    8.30    2.10
   6   3   2    5.10    1.70
   6   3   2    2.70    1.90
  -7  -3  -2    2.40    2.10
  -7  -3  -2    2.40    1.70
   7  -3   2    2.90    2.00
  -7  -3  -2   -0.20    1.50
  -7   3  -2    3.90    2.00
   7   3   2    1.60    2.30
  -7   3  -2    3.20    2.10
  -7   3  -2    3.10    2.60
  -8  -3  -2   39.70    4.60
  -8  -3  -2   51.09    4.80
   8  -3   2   42.10    4.80
  -8  -3  -2   41.30    5.90
   8   3   2   45.70    4.80
  -8   3  -2   43.40    6.00
  -8   3  -2   35.50    4.50
  -8   3  -2   44.80    4.60
  -9  -3  -2   54.89    5.80
  -9  -3  -2   63.79    5.50
   9  -3   2   59.49    6.20
  -9  -3  -2   60.89    7.90
   9   3   2   62.29    6.40
  -9   3  -2   57.29    5.70
  -9   3  -2   64.89    8.30
  -9   3  -2   65.59    6.50
 -10  -3  -2   64.29    6.60
 -10  -3  -2   54.99    8.20
 -10  -3  -2   56.09    5.90
  10  -3   2   56.49    6.60
 -10   3  -2   52.79    6.00
 -10   3  -2   61.59    8.50
  10   3   2   55.99    6.60
 -11  -4   2  106.69    7.90
 -11  -4   2  121.79   10.00
  11  -4  -2  115.79    8.70
 -11   4   2  140.09    8.90
  11   4  -2  101.19    8.40
 -11   4   2   94.39    9.20
 -10  -4   2   10.60    3.50
 -10  -4   2    8.60    4.00
  10  -4  -2   12.40    3.70
 -10  -4   2    8.90    3.10
 -10   4   2    4.00    2.80
 -10   4   2    8.80    3.60
  10   4  -2    3.20    4.20
  10   4  -2    3.10    3.30
 -10   4   2   10.50    3.00
   9  -4  -2    7.80    3.20
  -9  -4   2    9.70    2.90
  -9  -4   2    6.30    3.50
  -9  -4   2    3.20    2.50
  -9   4   2    5.70    2.40
  -9   4   2    2.00    2.20
  -9   4   2    6.60    2.90
  -9   4   2    8.20    3.10
   9   4  -2    6.90    3.10
   9   4  -2    4.90    2.90
   8  -4  -2   29.10    4.00
  -8  -4   2   24.50    3.70
  -8  -4   2   26.70    3.90
  -8  -4   2   25.60    3.80
   8  -4  -2   32.80    3.80
  -8  -4   2   22.90    4.50
   8   4  -2   31.20    4.30
  -8   4   2   32.80    4.20
  -8   4   2   37.90    4.20
  -8   4   2   32.60    3.80
  -8   4   2   28.50    4.30
   8   4  -2   28.00    4.00
   7  -4  -2  379.66   15.10
  -7  -4   2  360.46   15.30
  -7  -4   2  358.16   15.00
   7  -4  -2  364.66   15.10
  -7  -4   2  388.46   16.80
  -7  -4   2  355.66   15.20
  -7   4   2  361.76   15.70
  -7   4   2  369.06   15.50
  -7   4   2  359.96   14.80
   7   4  -2  353.86   15.10
   7   4  -2  365.66   15.50
  -7   4   2  343.97   14.50
   6  -4  -2    4.60    1.20
  -6  -4   2    3.70    1.60
  -6  -4   2    3.70    1.70
   6  -4  -2    5.30    1.70
   6  -4  -2    7.20    1.30
  -6  -4   2    4.50    2.10
  -6  -4   2    6.00    1.90
  -6   4   2    4.00    1.70
  -6   4   2    6.80    1.80
  -6   4   2    8.10    2.30
  -6   4   2    6.30    1.80
   6   4  -2    6.20    1.90
  -6   4   2    2.80    1.50
   6   4  -2    5.70    2.20
  -6   4   2    4.80    1.30
  -5  -4   2   -0.10    0.90
  -5  -4   2   -0.70    0.80
   5  -4  -2   -0.60    0.70
  -5  -4   2    1.80    1.70
   5  -4  -2    0.60    0.80
   5  -4  -2    1.50    1.30
  -5  -4   2    2.60    1.40
  -5   4   2    0.20    1.10
   5   4  -2    0.20    1.00
  -5   4   2    1.50    1.20
  -5   4   2    0.90    1.00
   5   4  -2   -0.40    1.40
  -5   4   2    0.30    0.40
  -5   4   2   -0.10    0.70
  -5   4   2    0.40    0.40
  -5   4   2   -1.20    0.80
  -4  -4   2   12.30    2.20
   4  -4  -2   15.00    2.10
  -4  -4   2   17.40    2.10
   4  -4  -2   16.80    1.70
  -4  -4   2   13.50    1.90
   4  -4  -2   17.30    1.50
  -4  -4   2   13.80    1.80
  -4  -4   2   15.40    0.90
  -4   4   2   15.40    2.00
   4   4  -2   16.30    1.80
  -4   4   2   16.00    1.90
  -4   4   2   15.40    1.70
  -4   4   2   14.20    2.10
  -4   4   2   18.00    1.80
   4   4  -2   15.20    1.00
  -4   4   2   15.10    2.10
  -4   4   2   15.90    1.70
   4   4  -2   15.40    2.20
   3  -4  -2    2.30    0.90
  -3  -4   2    0.90    0.80
  -3  -4   2    2.50    1.10
  -3  -4   2    1.00    0.70
   3  -4  -2    1.10    0.70
  -3  -4   2    0.80    1.10
  -3   4   2    0.60    0.90
   3   4  -2    3.90    1.40
   3   4  -2    1.90    0.90
   3   4  -2    2.50    0.70
   3   4  -2    3.00    0.70
  -3   4   2    1.40    0.70
  -3   4   2    2.00    0.80
  -3   4   2    1.90    0.70
  -3   4   2    1.20    0.80
  -3   4   2    2.00    0.90
  -3   4   2    1.40    0.90
  -2  -4   2   52.19    3.60
  -2  -4   2   56.59    3.10
   2  -4  -2   60.59    3.00
  -2  -4   2   55.79    3.10
   2  -4  -2   60.59    2.90
   2  -4  -2   52.29    3.10
  -2  -4   2   57.89    2.70
  -2   4   2   62.09    3.10
  -2   4   2   61.29    3.40
  -2   4   2   61.49    3.20
  -2   4   2   59.39    3.10
  -2   4   2   61.69    2.60
   2   4  -2   56.59    2.70
  -2   4   2   61.59    2.60
   2   4  -2   57.09    3.40
   2   4  -2   56.79    2.80
   1  -4  -2  385.56   14.70
  -1  -4   2  444.36   15.70
   1  -4  -2  425.86   14.90
  -1  -4   2  406.66   14.90
   1  -4  -2  392.36   14.10
   1  -4  -2  450.65   15.10
  -1  -4   2  405.96   14.80
   1   4  -2  400.56   14.70
  -1   4   2  410.96   14.70
  -1   4   2  392.06   15.00
   1   4  -2  424.46   14.80
   1   4  -2  426.16   15.10
  -1   4   2  384.46   15.10
  -1   4   2  400.26   14.90
   0  -4  -2  657.73   23.80
   0  -4   2  748.93   25.00
   0  -4   2  663.73   23.90
   0  -4  -2  705.53   24.00
   0  -4  -2  668.93   23.10
   0  -4   2  655.43   23.90
   0  -4  -2  694.53   24.20
   0   4   2  669.03   24.10
   0   4  -2  711.23   24.00
   0   4  -2  688.13   24.00
   0   4  -2  687.53   23.90
   0   4  -2  657.83   24.50
   0   4   2  667.53   23.80
   0   4   2  687.93   24.30
  -1  -4  -2   80.69    3.80
  -1  -4  -2   85.59    3.90
  -1  -4  -2   91.69    4.50
   1  -4   2   77.99    3.40
  -1  -4  -2   83.69    3.30
   1  -4   2   87.09    3.90
   1  -4   2   84.29    3.90
  -1  -4  -2   81.89    3.30
   1   4   2   82.89    3.80
  -1   4  -2   83.29    3.90
  -1   4  -2   85.09    4.40
   1   4   2   82.09    4.10
  -1   4  -2   81.59    3.90
  -2  -4  -2  180.18    7.10
   2  -4   2  178.28    7.50
   2  -4   2  194.08    7.20
  -2  -4  -2  177.58    8.30
  -2  -4  -2  199.78    7.50
  -2  -4  -2  186.98    7.30
   2  -4   2  183.78    7.50
  -2  -4  -2  190.18    7.20
  -2   4  -2  195.38    7.60
   2   4   2  194.98    7.60
  -2   4  -2  198.38    7.70
  -2   4  -2  173.98    7.50
  -2   4  -2  181.08    8.20
   2   4   2  180.98    7.70
  -2   4  -2  192.28    7.60
  -2   4  -2  190.18    7.20
  -3  -4  -2    3.50    1.00
   3  -4   2    0.60    0.80
  -3  -4  -2    2.30    1.60
   3  -4   2    2.40    0.90
   3  -4   2    2.40    1.00
  -3  -4  -2    0.80    0.50
  -3  -4  -2    1.10    0.80
  -3  -4  -2    0.90    0.60
  -3   4  -2    2.50    0.90
  -3   4  -2    1.60    1.30
   3   4   2   -0.10    0.90
  -3   4  -2    2.40    0.70
   3   4   2    0.40    0.90
  -3   4  -2    2.10    1.00
  -3   4  -2    1.90    0.90
  -3   4  -2    2.20    1.10
  -4  -4  -2   98.89    5.20
  -4  -4  -2  112.09    5.20
  -4  -4  -2  114.29    4.80
   4  -4   2  111.89    4.60
  -4  -4  -2  110.29    6.60
   4  -4   2  111.99    5.40
   4  -4   2  100.09    5.20
  -4  -4  -2  108.19    4.80
  -4   4  -2  108.89    5.50
   4   4   2  112.59    5.70
  -4   4  -2  113.89    4.80
   4   4   2  114.99    5.60
  -4   4  -2  110.99    6.30
  -4   4  -2  117.39    5.40
  -4   4  -2  112.19    5.40
  -4   4  -2  113.69    5.20
   5  -4   2   19.50    2.50
  -5  -4  -2   15.50    2.30
  -5  -4  -2   18.10    3.40
  -5  -4  -2   20.20    2.40
   5  -4   2   16.90    2.30
   5   4   2   16.80    2.30
   5   4   2   19.30    2.50
  -5   4  -2   19.00    2.40
  -5   4  -2   17.50    2.40
  -5   4  -2   17.40    2.20
  -5   4  -2   20.50    3.40
  -5   4  -2   17.00    2.40
  -6  -4  -2   16.20    2.40
   6  -4   2   19.80    2.70
  -6  -4  -2   18.80    2.60
  -6  -4  -2   14.60    3.30
   6  -4   2   16.10    2.70
  -6   4  -2   13.70    2.30
   6   4   2   21.70    2.80
  -6   4  -2   19.80    2.80
   6   4   2   22.40    3.20
  -6   4  -2   22.50    3.70
  -6   4  -2   18.20    2.40
  -6   4  -2   16.60    2.80
  -7  -4  -2    0.70    1.60
  -7  -4  -2   -1.40    2.20
   7  -4   2   -0.30    1.60
  -7  -4  -2   -0.60    1.60
  -7   4  -2    2.10    1.90
  -7   4  -2    1.80    2.00
  -7   4  -2   -1.30    1.30
   7   4   2    0.40    2.10
  -8  -4  -2    7.90    2.70
  -8  -4  -2    7.60    3.60
   8  -4   2    6.80    2.60
  -8  -4  -2   10.00    2.60
  -8   4  -2    2.40    2.40
  -8   4  -2    6.90    2.50
   8   4   2   11.80    2.90
  -8   4  -2   10.80    4.00
  -9  -4  -2    5.30    3.70
   9  -4   2   10.00    3.30
  -9  -4  -2    9.10    2.80
  -9  -4  -2    7.50    2.90
   9  -4   2    0.80    2.40
  -9   4  -2    2.80    2.80
  -9   4  -2    6.40    3.80
  -9   4  -2    1.10    2.60
   9   4   2    9.20    3.60
 -10  -4  -2   30.70    4.60
  10  -4   2   38.70    5.60
 -10  -4  -2   31.70    5.10
 -10  -4  -2   45.70    7.70
 -10   4  -2   43.30    7.30
  10   4   2   34.40    5.50
 -10   4  -2   36.10    5.30
 -11  -5   2   11.30    3.90
  11  -5  -2    2.80    3.40
 -11  -5   2   10.80    4.60
 -11   5   2   -0.10    3.30
  11   5  -2    4.80    3.40
 -11   5   2    6.60    3.50
  10  -5  -2    0.60    2.90
 -10  -5   2   -2.20    2.30
 -10  -5   2    2.00    3.70
 -10  -5   2    3.00    2.40
  10   5  -2   -0.50    2.90
 -10   5   2   -1.40    2.60
  10   5  -2    0.40    3.10
 -10   5   2    0.70    2.80
 -10   5   2    4.60    2.60
  -9  -5   2   32.70    4.70
  -9  -5   2   34.10    5.90
  -9  -5   2   34.20    4.80
   9  -5  -2   39.50    5.00
  -9   5   2   36.00    5.00
  -9   5   2   34.70    4.40
   9   5  -2   28.70    4.10
   9   5  -2   34.40    5.00
  -9   5   2   41.60    5.60
  -9   5   2   30.70    4.00
  -8  -5   2   48.30    5.00
  -8  -5   2   48.70    5.10
   8  -5  -2   52.69    4.40
  -8  -5   2   53.69    6.60
   8  -5  -2   45.90    4.70
  -8   5   2   43.30    5.30
   8   5  -2   42.40    4.70
  -8   5   2   48.30    4.20
   8   5  -2   43.10    5.20
  -8   5   2   42.80    4.50
  -8   5   2   40.80    4.70
  -7  -5   2    6.30    2.80
  -7  -5   2    1.60    1.60
  -7  -5   2    2.50    1.50
   7  -5  -2    7.60    2.30
   7  -5  -2    1.60    1.80
  -7  -5   2    1.80    1.80
   7   5  -2    1.50    2.40
  -7   5   2    3.00    1.90
   7   5  -2    7.30    2.20
  -7   5   2    3.70    1.80
  -7   5   2    7.80    2.50
  -7   5   2    7.30    2.10
  -7   5   2    4.60    1.80
  -6  -5   2   -0.10    1.40
   6  -5  -2    1.10    1.10
  -6  -5   2    0.40    1.30
  -6  -5   2    2.40    2.10
  -6  -5   2    2.50    1.40
   6  -5  -2   -0.10    1.00
   6  -5  -2    3.20    1.70
  -6   5   2   -2.80    1.00
   6   5  -2    3.10    1.70
  -6   5   2    0.30    0.60
  -6   5   2    1.60    1.50
  -6   5   2    0.40    1.50
  -6   5   2    1.90    1.20
  -6   5   2    0.00    0.50
   6   5  -2    2.10    1.20
  -6   5   2   -0.60    1.20
  -5  -5   2    5.40    2.30
   5  -5  -2    6.80    1.40
   5  -5  -2    5.60    1.70
  -5  -5   2    6.70    1.50
  -5  -5   2    4.50    1.60
   5  -5  -2    5.10    1.30
  -5  -5   2    2.50    1.50
  -5   5   2    4.50    1.70
  -5   5   2    5.30    1.40
  -5   5   2    5.90    1.70
   5   5  -2    6.90    1.80
  -5   5   2    5.90    1.40
   5   5  -2    5.40    1.40
  -5   5   2    6.00    1.40
  -5   5   2    6.60    1.50
  -5   5   2    5.60    1.70
  -4  -5   2  152.78    6.90
  -4  -5   2  140.09    7.60
   4  -5  -2  155.08    6.40
  -4  -5   2  148.49    5.60
   4  -5  -2  150.88    6.30
  -4  -5   2  144.69    6.70
  -4  -5   2  147.69    6.50
  -4   5   2  152.48    7.20
  -4   5   2  141.59    6.60
   4   5  -2  142.29    6.40
   4   5  -2  141.79    5.80
  -4   5   2  157.98    6.80
   4   5  -2  141.19    7.20
  -4   5   2  157.38    7.10
   4   5  -2  145.29    5.80
  -4   5   2  148.09    6.60
  -4   5   2  150.58    6.30
  -4   5   2  153.28    6.30
  -3  -5   2   11.70    1.80
   3  -5  -2   13.10    1.60
   3  -5  -2   11.00    1.50
  -3  -5   2    9.60    1.50
  -3  -5   2   11.50    1.40
  -3  -5   2   11.20    2.30
   3  -5  -2    9.30    1.80
  -3   5   2   11.60    1.70
  -3   5   2   11.90    1.30
  -3   5   2   13.40    1.70
  -3   5   2   12.60    1.30
  -3   5   2   14.20    1.80
  -3   5   2    9.80    1.80
   3   5  -2   14.60    1.40
   3   5  -2   11.90    2.00
  -3   5   2   10.30    1.60
   3   5  -2   12.20    1.40
  -2  -5   2   14.80    1.70
  -2  -5   2   15.40    2.40
  -2  -5   2   15.80    1.20
   2  -5  -2   13.90    1.10
   2  -5  -2   13.60    1.10
   2  -5  -2   15.80    1.70
  -2  -5   2   13.30    1.70
   2  -5  -2   10.00    1.60
   2  -5  -2   13.00    1.60
   2   5  -2   15.80    1.60
  -2   5   2   13.30    1.50
  -2   5   2   13.00    1.70
  -2   5   2   15.40    1.20
  -2   5   2   14.20    1.80
  -2   5   2   11.80    1.10
   2   5  -2   15.10    1.20
  -2   5   2   15.30    2.00
   2   5  -2   12.80    1.70
   2   5  -2   14.50    1.50
  -2   5   2   13.90    1.70
  -1  -5   2   34.20    2.30
  -1  -5   2   36.90    3.10
   1  -5  -2   34.80    1.70
   1  -5  -2   39.90    2.40
  -1  -5   2   30.90    2.20
   1  -5  -2   37.20    2.30
   1  -5  -2   39.50    2.60
  -1   5   2   38.40    2.60
   1   5  -2   35.70    2.50
   1   5  -2   37.20    2.30
  -1   5   2   37.00    2.20
  -1   5   2   40.00    2.80
   1   5  -2   35.70    2.30
  -1   5   2   35.00    2.50
   0  -5  -2   45.60    2.00
   0  -5   2   36.90    3.30
   0  -5  -2   49.90    2.70
   0  -5   2   48.50    2.70
   0  -5  -2   50.99    2.70
   0  -5   2   48.70    2.70
   0  -5  -2   41.10    3.00
   0   5   2   44.60    3.00
   0   5   2   46.20    2.90
   0   5   2   48.60    2.80
   0   5   2   48.10    2.60
   0   5  -2   45.60    2.70
   0   5  -2   48.60    2.70
   0   5  -2   45.90    2.80
   1  -5   2  736.33   26.30
  -1  -5  -2  768.32   27.20
  -1  -5  -2  740.83   26.20
  -1  -5  -2  749.03   26.30
  -1  -5  -2  733.93   25.70
  -1  -5  -2  729.63   25.70
   1  -5   2  704.23   26.30
   1  -5   2  871.81   28.00
  -1   5  -2  737.93   26.30
   1   5   2  728.53   26.50
  -1   5  -2  737.13   26.40
  -1   5  -2  790.82   26.70
  -1   5  -2  733.93   27.20
   1   5   2  737.43   26.80
   1   5   2  738.13   26.20
   2  -5   2  456.15   16.20
  -2  -5  -2  463.55   16.30
   2  -5   2  466.65   16.70
   2  -5   2  426.46   16.70
  -2  -5  -2  472.65   16.50
  -2  -5  -2  471.75   16.60
  -2  -5  -2  437.26   17.70
  -2  -5  -2  454.25   16.20
   2   5   2  422.06   16.60
  -2   5  -2  469.75   17.80
  -2   5  -2  464.05   16.50
  -2   5  -2  451.65   16.80
   2   5   2  425.16   17.00
  -2   5  -2  478.35   17.00
  -2   5  -2  482.55   16.80
   3  -5   2  241.98    9.90
   3  -5   2  236.98    9.70
   3  -5   2  246.78    9.40
  -3  -5  -2  238.58    9.40
  -3  -5  -2  241.78    9.40
  -3  -5  -2  235.18    9.40
  -3  -5  -2  232.28   10.80
  -3  -5  -2  236.18    9.40
  -3   5  -2  244.98    9.80
   3   5   2  254.47    9.90
  -3   5  -2  241.48    9.80
  -3   5  -2  246.98    9.70
   3   5   2  245.98   10.10
  -3   5  -2  258.57   10.00
  -3   5  -2  232.28   10.70
  -3   5  -2  244.38    9.30
  -4  -5  -2  104.19    5.00
   4  -5   2  104.69    5.30
  -4  -5  -2   99.29    4.70
  -4  -5  -2  104.89    5.10
  -4  -5  -2  103.59    4.80
   4  -5   2  103.89    5.10
   4  -5   2   95.09    5.20
  -4  -5  -2  102.99    6.60
  -4   5  -2  102.79    5.30
  -4   5  -2  110.69    6.40
   4   5   2  105.49    5.60
   4   5   2   99.79    5.30
  -4   5  -2  104.39    5.20
  -4   5  -2   99.09    5.20
  -4   5  -2  109.09    5.40
  -4   5  -2  106.89    4.80
  -5  -5  -2  941.41   36.80
   5  -5   2  956.10   34.90
  -5  -5  -2  975.20   34.70
   5  -5   2  985.40   35.00
  -5  -5  -2  938.31   34.80
  -5   5  -2 1007.70   35.20
  -5   5  -2  963.60   34.90
   5   5   2 1002.90   35.40
  -5   5  -2  995.00   34.80
  -5   5  -2 1005.70   36.70
  -5   5  -2  952.20   34.90
   5   5   2  985.60   35.30
  -6  -5  -2  212.38   11.50
  -6  -5  -2  223.98    9.80
  -6  -5  -2  227.78    9.90
   6  -5   2  220.18    9.90
   6  -5   2  225.88   10.00
  -6   5  -2  222.48   10.20
  -6   5  -2  219.98   11.50
  -6   5  -2  208.48    9.70
  -6   5  -2  209.08    9.40
   6   5   2  218.78   10.00
  -6   5  -2  210.18    9.60
   6   5   2  226.98   10.30
   7  -5   2   19.50    3.10
  -7  -5  -2   16.50    2.90
  -7  -5  -2   17.10    2.90
   7  -5   2   17.70    3.10
  -7  -5  -2   17.80    4.20
   7   5   2   15.70    2.90
  -7   5  -2   20.00    4.20
   7   5   2   16.30    3.50
  -7   5  -2   17.70    3.00
  -7   5  -2   14.00    2.90
   8  -5   2   10.20    2.90
   8  -5   2    9.80    2.80
  -8  -5  -2   15.30    3.10
  -8  -5  -2   10.40    4.10
  -8  -5  -2   10.40    2.60
  -8   5  -2    9.70    2.70
   8   5   2    6.70    3.00
  -8   5  -2    9.90    3.80
  -8   5  -2   11.30    2.80
   9  -5   2   52.69    5.60
  -9  -5  -2   41.30    5.00
   9  -5   2   39.80    5.30
  -9  -5  -2   41.50    6.90
  -9  -5  -2   28.70    4.20
  -9   5  -2   45.70    7.00
  -9   5  -2   39.20    5.40
   9   5   2   37.70    5.30
  -9   5  -2   35.60    4.80
 -10  -5  -2    1.90    3.20
 -10  -5  -2    2.90    3.00
 -10  -5  -2    4.80    3.00
  10  -5   2   -3.40    2.90
 -10   5  -2    1.30    4.00
  10   5   2    0.10    3.60
 -10   5  -2    0.90    3.40
  10  -6  -2    5.50    3.50
 -10  -6   2    3.60    2.90
 -10  -6   2   14.50    5.20
 -10  -6   2    3.10    3.10
  10   6  -2    5.60    3.70
  10   6  -2    2.40    3.10
 -10   6   2    8.00    3.60
 -10   6   2    2.80    2.90
 -10   6   2    5.90    2.70
  -9  -6   2   77.69    6.40
  -9  -6   2   87.59    8.30
   9  -6  -2   71.29    6.10
  -9  -6   2   83.49    6.60
   9   6  -2   80.29    6.70
   9   6  -2   61.89    6.10
  -9   6   2   72.69    6.40
  -9   6   2   86.89    6.10
  -8  -6   2   20.00    4.70
   8  -6  -2   22.80    3.30
  -8  -6   2   21.70    3.60
  -8  -6   2   17.10    3.30
   8  -6  -2   20.90    3.50
  -8   6   2   17.90    3.60
   8   6  -2   18.30    3.40
  -8   6   2   17.90    2.90
  -8   6   2   17.80    3.20
   8   6  -2   14.70    3.50
  -8   6   2   21.70    3.30
  -7  -6   2   23.00    4.40
   7  -6  -2   22.00    3.20
  -7  -6   2   24.30    3.50
   7  -6  -2   24.30    3.30
  -7  -6   2   22.50    3.30
  -7   6   2   27.80    3.70
   7   6  -2   19.10    3.60
  -7   6   2   21.50    2.90
  -7   6   2   26.40    3.50
   7   6  -2   21.80    2.90
  -7   6   2   24.10    4.00
  -7   6   2   24.30    3.20
  -6  -6   2   58.29    4.50
   6  -6  -2   63.39    3.80
  -6  -6   2   56.19    4.10
   6  -6  -2   63.79    3.60
  -6  -6   2   55.49    5.50
   6  -6  -2   49.90    4.10
  -6   6   2   59.79    4.90
  -6   6   2   55.49    4.10
  -6   6   2   60.69    4.60
   6   6  -2   52.79    4.80
  -6   6   2   52.79    3.80
  -6   6   2   59.79    3.90
   6   6  -2   59.19    4.10
  -6   6   2   53.39    3.80
  -6   6   2   69.69    4.30
   5  -6  -2    8.60    1.60
   5  -6  -2    8.20    1.70
  -5  -6   2   10.40    2.60
  -5  -6   2    7.60    1.90
  -5  -6   2    4.90    1.40
  -5  -6   2   10.90    2.10
  -5   6   2    7.20    1.70
  -5   6   2    9.80    1.80
  -5   6   2    7.70    1.60
  -5   6   2    9.10    1.90
  -5   6   2    6.20    1.70
  -5   6   2    5.30    1.70
   5   6  -2    6.90    1.60
  -5   6   2    4.50    1.70
   5   6  -2    9.60    2.50
  -4  -6   2   18.10    3.20
  -4  -6   2   20.90    1.50
   4  -6  -2   21.10    2.30
  -4  -6   2   23.50    2.50
  -4  -6   2   19.50    2.50
  -4  -6   2   25.30    2.30
   4  -6  -2   18.30    1.90
   4  -6  -2   24.70    2.50
  -4   6   2   21.60    2.30
  -4   6   2   20.20    2.00
  -4   6   2   25.50    2.70
   4   6  -2   20.40    1.70
   4   6  -2   18.70    1.60
  -4   6   2   19.60    2.60
  -4   6   2   19.90    2.70
  -4   6   2   21.90    2.10
   4   6  -2   20.10    2.00
   4   6  -2   15.70    2.60
  -4   6   2   19.40    2.30
  -3  -6   2  284.97   11.60
   3  -6  -2  312.67   12.40
  -3  -6   2  298.97   12.80
   3  -6  -2  296.77   11.00
   3  -6  -2  296.67   11.50
   3  -6  -2  296.07   11.00
  -3  -6   2  289.77   11.00
   3  -6  -2  292.77   11.40
  -3  -6   2  299.57   11.70
  -3   6   2  292.17   12.10
   3   6  -2  310.37   11.30
   3   6  -2  282.27   11.10
  -3   6   2  312.87   12.00
  -3   6   2  292.97   11.70
  -3   6   2  294.77   11.90
   3   6  -2  287.27   12.10
  -3   6   2  289.67   11.40
   3   6  -2  290.77   11.00
  -2  -6   2  959.90   35.40
   2  -6  -2 1035.20   34.70
  -2  -6   2  983.50   35.30
   2  -6  -2 1043.20   35.40
  -2  -6   2 1036.70   36.70
   2  -6  -2 1014.80   34.60
   2  -6  -2 1016.40   36.00
   2  -6  -2 1004.90   35.20
  -2   6   2 1004.40   35.60
   2   6  -2 1013.70   35.30
   2   6  -2  983.50   35.10
  -2   6   2  986.10   35.70
   2   6  -2  996.20   34.40
   2   6  -2 1011.20   35.90
  -2   6   2  988.40   35.90
  -2   6   2 1055.59   35.20
  -2   6   2 1030.20   34.70
  -1  -6   2   34.50    3.10
   1  -6  -2   37.30    1.80
   1  -6  -2   40.70    2.50
  -1  -6   2   38.60    2.60
  -1  -6   2   36.40    2.50
   1  -6  -2   34.50    2.80
   1  -6  -2   37.10    1.90
   1  -6  -2   42.80    2.60
   1   6  -2   38.40    2.60
  -1   6   2   37.90    2.90
   1   6  -2   43.90    3.00
  -1   6   2   31.80    2.10
   1   6  -2   37.80    2.50
  -1   6   2   42.60    2.80
  -1   6   2   40.90    2.80
   0  -6   2   12.00    1.60
   0  -6  -2   13.00    2.00
   0  -6  -2   19.10    1.90
   0  -6  -2   14.40    1.10
   0  -6   2   10.90    2.10
   0  -6  -2   15.90    1.10
   0  -6   2   14.90    1.70
   0  -6  -2   19.60    1.60
   0   6   2   15.60    1.90
   0   6  -2   16.20    1.90
   0   6   2    8.50    1.20
   0   6   2   16.30    2.10
   0   6   2   12.50    1.90
   0   6  -2   16.60    1.90
   0   6  -2   14.50    1.80
  -1  -6  -2    4.80    0.80
   1  -6   2    1.70    1.00
   1  -6   2    4.70    1.10
  -1  -6  -2    4.10    1.10
   1  -6   2    7.30    1.80
  -1  -6  -2    4.60    1.20
  -1  -6  -2    4.90    0.80
  -1  -6  -2    5.60    1.50
   1   6   2    3.50    1.30
  -1   6  -2    4.10    1.30
   1   6   2    7.30    1.50
   1   6   2    2.80    0.90
  -1   6  -2    3.50    1.10
  -1   6  -2    2.70    1.20
  -1   6  -2    5.30    1.20
  -2  -6  -2 2590.34   86.99
  -2  -6  -2 2530.35   88.29
  -2  -6  -2 2585.94   86.89
   2  -6   2 2502.35   87.09
  -2  -6  -2 2556.54   86.49
  -2  -6  -2 2628.74   86.49
   2  -6   2 2585.74   86.39
   2  -6   2 2533.75   87.09
   2  -6   2 2538.15   88.89
  -2   6  -2 2636.04   87.19
   2   6   2 2539.25   86.99
  -2   6  -2 2648.33   87.39
  -2   6  -2 2539.15   88.29
   2   6   2 2390.46   87.49
  -2   6  -2 2484.15   87.39
   3  -6   2   -0.50    1.00
   3  -6   2    1.20    1.10
  -3  -6  -2   -0.10    0.80
  -3  -6  -2    0.30    0.80
  -3  -6  -2    0.20    0.90
   3  -6   2   -0.20    0.60
  -3  -6  -2    0.00    1.20
  -3  -6  -2    0.50    0.80
  -3   6  -2    0.10    1.00
   3   6   2    1.00    1.10
  -3   6  -2    0.10    0.70
  -3   6  -2    0.40    0.80
  -3   6  -2   -1.40    0.90
   3   6   2   -0.70    1.10
  -3   6  -2    2.10    1.20
  -3   6  -2    1.00    1.10
   4  -6   2  105.19    5.40
  -4  -6  -2  111.79    5.20
  -4  -6  -2   98.69    4.80
  -4  -6  -2  107.19    5.30
  -4  -6  -2  103.09    5.00
  -4  -6  -2  105.89    6.90
   4  -6   2  108.49    5.60
   4  -6   2  110.89    5.20
   4   6   2  108.39    5.50
   4   6   2  102.29    5.80
  -4   6  -2  107.79    6.60
  -4   6  -2  105.79    5.60
  -4   6  -2  103.19    5.60
  -4   6  -2  104.79    5.50
  -4   6  -2  108.79    5.20
  -4   6  -2   94.69    5.20
  -5  -6  -2   -1.10    1.10
   5  -6   2    1.40    1.50
   5  -6   2    0.50    1.30
   5  -6   2    1.50    1.50
  -5  -6  -2    0.10    2.40
  -5  -6  -2   -0.50    1.30
  -5   6  -2   -1.50    1.20
  -5   6  -2    1.20    2.00
   5   6   2    0.40    1.60
  -5   6  -2    0.70    1.20
   5   6   2   -0.10    1.50
  -5   6  -2   -1.40    1.10
  -5   6  -2    0.50    1.50
   6  -6   2    5.80    1.90
   6  -6   2    6.10    1.70
  -6  -6  -2    5.90    1.90
  -6  -6  -2    0.80    2.50
  -6  -6  -2    5.90    1.90
   6  -6   2    3.60    1.90
   6   6   2    4.70    2.20
  -6   6  -2    3.90    1.60
   6   6   2    2.30    2.10
  -6   6  -2    4.60    1.80
  -6   6  -2    3.50    2.00
  -6   6  -2    0.70    2.30
  -6   6  -2    6.30    2.00
   7  -6   2   13.50    2.80
  -7  -6  -2    9.20    2.40
  -7  -6  -2    9.90    2.50
   7  -6   2   14.10    2.80
  -7  -6  -2    7.50    2.90
  -7   6  -2   10.50    2.70
  -7   6  -2    8.90    2.70
   7   6   2    9.40    2.80
  -7   6  -2   12.30    3.80
   7   6   2    6.40    2.70
  -8  -6  -2    6.30    3.70
  -8  -6  -2    5.20    2.30
  -8  -6  -2    9.30    2.50
   8  -6   2   -0.70    2.00
   8  -6   2    3.90    2.30
  -8   6  -2    7.90    3.10
  -8   6  -2    8.80    4.00
   8   6   2    2.00    2.70
  -8   6  -2    5.80    2.60
  -9  -6  -2   25.70    4.00
   9  -6   2   29.80    4.60
  -9  -6  -2   36.90    6.60
   9  -6   2   25.00    4.00
  -9  -6  -2   31.10    4.60
   9   6   2   28.30    5.00
  -9   6  -2   36.60    6.50
  -9   6  -2   24.50    4.50
  -9   6  -2   21.90    4.00
  10  -6   2   28.90    5.00
 -10  -6  -2   22.00    4.30
 -10  -6  -2   24.80    5.90
  10  -6   2   19.50    4.30
  10   6   2   15.00    4.50
 -10   6  -2   21.60    4.60
 -10   6  -2   17.10    5.60
 -10  -7   2   46.10    6.60
 -10  -7   2   60.29    6.70
  10  -7  -2   47.50    5.40
  10  -7  -2   51.99    6.10
 -10  -7   2   51.09    8.10
  10   7  -2   56.39    6.70
 -10   7   2   42.80    5.10
  10   7  -2   46.90    5.50
 -10   7   2   56.69    6.20
 -10   7   2   59.99    6.90
   9  -7  -2   -0.90    1.90
  -9  -7   2    2.50    2.50
   9  -7  -2   -3.50    2.30
  -9  -7   2   -2.30    2.30
  -9  -7   2   -1.20    2.40
  -9   7   2   -1.60    1.80
  -9   7   2    0.40    2.60
   9   7  -2   -3.30    2.60
   9   7  -2    1.10    2.60
  -9   7   2   -0.30    2.30
  -8  -7   2  114.89    7.40
   8  -7  -2  110.99    7.00
  -8  -7   2  111.49    7.10
  -8  -7   2  104.89    8.70
   8   7  -2  106.99    7.60
  -8   7   2  114.99    6.90
  -8   7   2  127.99    7.50
  -8   7   2   97.29    6.30
  -8   7   2  113.19    7.70
   8   7  -2   92.49    6.60
  -7  -7   2   34.10    5.20
  -7  -7   2   42.90    4.60
   7  -7  -2   43.30    4.00
   7  -7  -2   34.90    3.90
  -7  -7   2   34.80    4.20
  -7   7   2   41.60    4.10
  -7   7   2   36.70    3.70
   7   7  -2   36.80    3.90
   7   7  -2   33.90    4.60
  -7   7   2   40.00    5.00
  -7   7   2   33.10    4.10
  -7   7   2   33.80    4.20
  -6  -7   2   15.50    2.60
   6  -7  -2   13.70    2.20
   6  -7  -2   17.70    2.40
  -6  -7   2   14.90    3.80
  -6  -7   2   16.70    2.90
   6  -7  -2   16.20    2.30
   6  -7  -2   18.90    3.00
  -6   7   2   11.60    2.20
  -6   7   2   12.60    2.30
  -6   7   2   11.10    2.30
  -6   7   2   14.20    2.50
   6   7  -2   14.30    3.20
  -6   7   2   13.50    2.90
  -6   7   2   15.90    2.50
  -6   7   2   17.90    3.00
   6   7  -2    9.40    2.10
  -5  -7   2    0.60    2.30
   5  -7  -2    1.70    1.30
   5  -7  -2    2.50    1.20
  -5  -7   2   -0.10    1.40
   5  -7  -2    0.00    1.20
  -5  -7   2    0.00    1.50
  -5   7   2    0.70    1.10
  -5   7   2   -1.70    1.10
   5   7  -2   -0.50    1.30
   5   7  -2    0.10    1.40
  -5   7   2    2.50    1.70
  -5   7   2    2.10    1.40
  -5   7   2    1.50    1.50
  -5   7   2    1.40    1.00
  -5   7   2    0.40    1.30
  -4  -7   2  183.58    8.60
  -4  -7   2  200.58   10.30
   4  -7  -2  193.48    8.40
   4  -7  -2  199.48    8.10
  -4  -7   2  195.78    7.60
   4  -7  -2  195.88    8.30
  -4  -7   2  198.98    8.80
   4  -7  -2  180.68    9.40
   4  -7  -2  201.68    8.00
  -4   7   2  192.98    8.40
  -4   7   2  197.28    8.00
   4   7  -2  199.98    8.00
   4   7  -2  183.28    7.80
  -4   7   2  187.88    9.10
  -4   7   2  198.28    8.00
  -4   7   2  187.48    8.70
  -4   7   2  190.78    8.60
  -4   7   2  206.58    9.20
   4   7  -2  187.58    9.10
   3  -7  -2   14.20    2.00
  -3  -7   2   11.60    2.80
  -3  -7   2    9.30    1.80
   3  -7  -2   16.40    2.10
   3  -7  -2    8.60    2.00
   3  -7  -2   12.10    1.60
   3  -7  -2   14.80    1.60
  -3  -7   2   18.10    2.20
   3   7  -2   12.90    1.30
   3   7  -2   15.50    1.90
  -3   7   2   11.10    2.00
  -3   7   2   12.80    1.70
  -3   7   2   13.30    2.20
  -3   7   2   12.40    2.00
   3   7  -2    9.80    2.20
  -3   7   2   12.90    2.10
   3   7  -2   14.10    1.80
  -2  -7   2   31.40    2.60
  -2  -7   2   32.60    2.70
   2  -7  -2   38.00    3.20
   2  -7  -2   30.40    1.90
   2  -7  -2   31.20    2.30
   2  -7  -2   25.60    2.40
   2  -7  -2   32.70    2.00
  -2  -7   2   43.60    3.90
   2   7  -2   33.40    2.50
   2   7  -2   32.00    3.00
  -2   7   2   31.10    2.90
  -2   7   2   36.90    3.00
   2   7  -2   33.50    1.70
  -2   7   2   33.40    2.70
   2   7  -2   34.90    2.50
  -1  -7   2   72.49    4.80
   1  -7  -2   65.89    4.00
  -1  -7   2   51.49    3.30
   1  -7  -2   55.99    3.30
  -1  -7   2   52.39    3.30
   1  -7  -2   52.49    3.30
   1  -7  -2   51.69    2.60
   1  -7  -2   53.99    2.50
  -1   7   2   51.79    2.80
   1   7  -2   58.29    3.40
  -1   7   2   51.79    3.50
   1   7  -2   53.39    3.40
   1   7  -2   48.90    3.40
  -1   7   2   52.09    3.60
  -1   7   2   59.29    3.70
   0  -7  -2  115.19    5.20
   0  -7   2  108.29    5.10
   0  -7   2  121.49    6.60
   0  -7   2  104.29    5.10
   0  -7  -2   99.69    4.30
   0  -7  -2  102.59    4.30
   0  -7  -2  106.69    5.80
   0  -7  -2  105.29    5.10
   0   7   2  114.09    5.40
   0   7  -2  110.79    5.40
   0   7   2  104.19    4.70
   0   7  -2  112.69    5.50
   0   7  -2  106.69    5.20
   0   7   2   99.19    5.30
   0   7   2  104.49    5.60
  -1  -7  -2   12.30    1.60
  -1  -7  -2    9.50    1.20
   1  -7   2    8.50    1.50
  -1  -7  -2   10.60    1.60
  -1  -7  -2   11.40    1.20
   1  -7   2   10.80    1.70
  -1  -7  -2    7.20    2.10
  -1   7  -2    9.20    1.60
   1   7   2    9.30    1.90
   1   7   2    8.40    1.70
  -1   7  -2    8.40    1.70
  -1   7  -2    8.10    1.50
  -1   7  -2    9.10    1.90
   1   7   2    7.80    1.50
  -2  -7  -2   50.49    3.20
  -2  -7  -2   51.09    3.20
  -2  -7  -2   49.80    2.90
  -2  -7  -2   47.40    4.10
   2  -7   2   53.09    3.30
   2  -7   2   48.10    2.50
  -2  -7  -2   51.99    2.80
   2  -7   2   58.09    3.50
   2  -7   2   66.09    5.00
  -2   7  -2   52.79    4.20
  -2   7  -2   50.99    3.50
   2   7   2   47.80    3.30
  -2   7  -2   58.29    3.40
   2   7   2   44.30    3.50
  -2   7  -2   51.79    3.50
   2   7   2   53.29    3.20
  -3  -7  -2    1.30    0.90
  -3  -7  -2    0.20    2.00
   3  -7   2    0.30    0.80
  -3  -7  -2   -0.80    0.70
  -3  -7  -2    0.20    1.00
   3  -7   2    1.90    2.10
   3  -7   2   -0.30    1.10
   3  -7   2    1.00    1.20
  -3  -7  -2    0.80    0.90
   3   7   2    1.30    1.10
  -3   7  -2   -0.60    1.10
   3   7   2   -1.00    1.30
  -3   7  -2   -0.80    1.30
  -3   7  -2    0.50    0.90
  -3   7  -2    1.30    1.10
  -3   7  -2    0.90    1.20
  -4  -7  -2  133.49    8.20
   4  -7   2  139.79    7.10
   4  -7   2  149.88    7.10
  -4  -7  -2  150.08    6.70
   4  -7   2  142.89    6.60
  -4  -7  -2  140.29    6.70
  -4   7  -2  141.79    8.10
  -4   7  -2  152.48    7.10
  -4   7  -2  149.69    7.40
  -4   7  -2  148.19    7.20
   4   7   2  153.78    7.20
  -4   7  -2  161.78    7.40
   4   7   2  149.79    7.70
  -5  -7  -2    4.50    2.80
  -5  -7  -2    2.00    1.40
   5  -7   2   -1.30    1.30
   5  -7   2    0.00    1.50
  -5  -7  -2   -1.40    1.30
   5  -7   2    1.20    1.20
   5   7   2   -0.30    1.60
   5   7   2   -0.50    1.50
  -5   7  -2    1.20    2.00
  -5   7  -2   -1.30    1.20
  -5   7  -2   -3.60    1.30
  -5   7  -2   -0.90    1.30
  -5   7  -2   -0.50    1.50
   6  -7   2    6.50    1.90
  -6  -7  -2    5.40    1.90
  -6  -7  -2    4.00    2.40
   6  -7   2    5.20    2.00
   6  -7   2    5.50    2.00
  -6  -7  -2    9.00    2.20
  -6   7  -2    5.10    2.40
   6   7   2    7.20    2.30
  -6   7  -2    7.40    2.00
  -6   7  -2    6.20    2.00
  -6   7  -2    5.90    2.00
   6   7   2    3.10    2.00
  -6   7  -2    3.80    2.10
  -7  -7  -2   16.10    4.50
  -7  -7  -2   20.10    3.10
   7  -7   2   22.40    3.50
   7  -7   2   20.10    3.10
  -7  -7  -2   18.90    3.20
   7  -7   2   20.50    3.40
  -7   7  -2   23.00    3.60
   7   7   2   19.60    3.40
   7   7   2   24.80    3.80
  -7   7  -2   18.90    4.30
  -7   7  -2   26.20    3.70
   8  -7   2   -0.10    2.30
   8  -7   2   -0.40    2.00
  -8  -7  -2   -1.80    2.90
  -8  -7  -2   -1.00    1.90
   8  -7   2    1.80    2.20
  -8  -7  -2   -2.60    1.70
   8   7   2   -0.50    2.60
  -8   7  -2    3.50    2.10
  -8   7  -2    3.70    2.60
  -8   7  -2   -3.50    2.50
   9  -7   2   11.10    3.60
  -9  -7  -2   13.90    3.50
   9  -7   2   17.70    3.80
   9  -7   2   14.70    3.50
  -9  -7  -2   15.60    3.40
  -9  -7  -2   16.60    5.60
  -9   7  -2   23.20    4.30
  -9   7  -2   16.60    4.50
  -9   7  -2   14.30    3.60
   9   7   2   12.30    3.40
  10  -7   2   -4.50    2.30
  10  -7   2   -1.40    2.80
 -10  -7  -2    6.10    4.70
 -10  -7  -2    5.50    2.90
 -10   7  -2   -1.40    2.80
  10   7   2    3.10    3.80
 -10   7  -2   -2.60    3.60
  10  -8  -2   15.50    3.50
 -10  -8   2   24.60    6.40
  10  -8  -2   18.70    4.20
 -10  -8   2   20.80    4.70
 -10   8   2   20.50    3.80
  10   8  -2   10.70    4.20
 -10   8   2   23.90    4.80
 -10   8   2    8.40    3.90
  -9  -8   2   20.30    4.20
   9  -8  -2   15.20    3.10
  -9  -8   2   16.80    4.70
   9  -8  -2   22.10    4.00
  -9  -8   2   24.60    4.30
  -9   8   2   16.60    3.30
  -9   8   2   20.00    3.80
   9   8  -2   14.50    4.30
  -9   8   2   16.60    3.70
   9   8  -2   19.90    4.00
   8  -8  -2   31.90    3.80
  -8  -8   2   24.50    5.00
  -8  -8   2   23.50    4.00
  -8  -8   2   28.50    4.20
   8  -8  -2   25.90    3.90
   8   8  -2   24.80    4.40
  -8   8   2   22.40    3.40
   8   8  -2   25.90    3.70
  -8   8   2   27.10    4.00
  -8   8   2   25.30    3.70
   7  -8  -2   22.40    3.50
   7  -8  -2   14.90    2.60
  -7  -8   2   20.00    4.60
   7  -8  -2   18.00    2.90
  -7  -8   2   16.20    3.00
  -7  -8   2   19.30    3.30
  -7   8   2   15.40    2.70
  -7   8   2   20.80    3.30
   7   8  -2   11.90    3.40
  -7   8   2   15.50    3.30
  -7   8   2   17.20    3.60
   7   8  -2    9.40    2.50
  -7   8   2   14.30    2.80
   6  -8  -2    0.70    1.30
  -6  -8   2    1.60    1.90
   6  -8  -2    0.10    1.20
  -6  -8   2   -2.90    2.40
   6  -8  -2   -1.80    1.60
   6  -8  -2    3.00    1.50
  -6  -8   2    0.00    1.60
   6  -8  -2    3.60    2.60
  -6   8   2   -0.20    1.40
  -6   8   2   -2.10    1.30
  -6   8   2   -1.80    1.30
  -6   8   2    1.30    1.90
  -6   8   2    0.40    1.60
   6   8  -2    0.40    2.20
  -6   8   2   -0.60    1.40
  -6   8   2    0.90    1.40
   6   8  -2   -0.30    1.40
  -5  -8   2   22.70    3.10
   5  -8  -2   22.40    2.60
   5  -8  -2   24.30    2.70
   5  -8  -2   28.20    3.00
  -5  -8   2   24.20    3.10
   5  -8  -2   22.00    3.80
  -5  -8   2   20.00    4.20
   5  -8  -2   22.80    2.90
  -5   8   2   24.90    3.20
   5   8  -2   19.00    3.20
  -5   8   2   21.80    3.30
  -5   8   2   21.10    2.70
  -5   8   2   24.20    3.10
  -5   8   2   22.80    2.60
  -5   8   2   22.90    2.60
   5   8  -2   13.90    2.10
  -5   8   2   22.50    3.40
   4  -8  -2    7.70    1.80
   4  -8  -2    4.50    2.10
   4  -8  -2    7.20    1.80
   4  -8  -2    7.20    1.50
   4  -8  -2    3.20    1.20
  -4  -8   2    7.80    2.00
  -4  -8   2    6.00    1.90
  -4  -8   2   11.10    3.20
  -4  -8   2    4.10    1.30
  -4   8   2    6.90    1.50
   4   8  -2    7.80    1.70
  -4   8   2    7.10    2.10
  -4   8   2    4.30    1.90
   4   8  -2    3.10    2.00
  -4   8   2    3.90    1.80
  -4   8   2    5.70    1.50
   4   8  -2    5.00    1.50
  -4   8   2    6.60    1.50
  -4   8   2   10.00    2.10
   3  -8  -2   25.30    2.70
   3  -8  -2   23.80    2.60
   3  -8  -2   16.50    2.90
  -3  -8   2   19.90    3.60
  -3  -8   2   20.70    2.60
   3  -8  -2   24.50    2.00
  -3  -8   2   17.30    2.40
   3  -8  -2   23.90    2.00
  -3   8   2   24.00    3.00
  -3   8   2   22.70    2.90
   3   8  -2   25.10    2.60
  -3   8   2   20.70    2.20
   3   8  -2   23.70    2.50
  -3   8   2   20.20    2.70
  -3   8   2   23.50    2.00
   3   8  -2   18.40    2.80
  -3   8   2   21.20    2.90
   2  -8  -2   41.20    2.40
   2  -8  -2   47.50    2.50
  -2  -8   2   46.20    3.30
  -2  -8   2   42.90    3.20
  -2  -8   2   38.60    4.50
   2  -8  -2   45.20    3.00
   2  -8  -2   47.70    3.20
   2  -8  -2   37.60    3.60
   2   8  -2   41.10    3.40
  -2   8   2   36.00    3.20
  -2   8   2   44.00    2.70
  -2   8   2   44.80    3.20
   2   8  -2   40.80    3.10
  -2   8   2   43.50    3.40
   2   8  -2   39.10    3.00
  -1  -8   2    1.60    1.10
  -1  -8   2    3.30    2.00
   1  -8  -2    2.60    0.80
  -1  -8   2    2.60    1.20
   1  -8  -2    0.60    1.00
   1  -8  -2    2.00    1.20
   1  -8  -2    1.00    0.70
   1  -8  -2    1.50    1.40
   1   8  -2    2.20    1.30
  -1   8   2    2.20    1.40
  -1   8   2    2.10    0.80
  -1   8   2    1.00    1.20
  -1   8   2    2.30    1.40
   1   8  -2    2.90    1.30
   1   8  -2    3.30    1.40
   0  -8   2  242.68   11.20
   0  -8   2  214.18    9.40
   0  -8  -2  223.18    8.70
   0  -8  -2  224.48    8.70
   0  -8   2  225.18    9.50
   0  -8  -2  252.87   10.80
   0  -8  -2  234.08    9.70
   0  -8  -2  230.68    9.50
   0   8   2  222.88    9.80
   0   8  -2  254.47   10.20
   0   8  -2  235.68   10.00
   0   8   2  245.88   10.40
   0   8   2  239.58    9.10
   0   8   2  235.68   10.10
   0   8  -2  226.68    9.80
   1  -8   2  253.77   10.20
  -1  -8  -2  254.27    9.50
   1  -8   2  206.28   11.30
  -1  -8  -2  231.48   11.20
  -1  -8  -2  268.87   10.20
  -1  -8  -2  259.27    9.40
  -1  -8  -2  248.28   10.20
   1  -8   2  245.38   10.20
  -1   8  -2  256.57   10.50
  -1   8  -2  240.88   10.40
  -1   8  -2  238.48   11.20
   1   8   2  248.98   10.90
   1   8   2  278.77   10.80
  -1   8  -2  246.58   10.70
   1   8   2  258.97   10.50
   1   8   2  268.57    9.90
   2  -8   2  164.68    9.90
  -2  -8  -2  201.98    7.90
  -2  -8  -2  209.68    8.60
   2  -8   2  193.48    8.60
  -2  -8  -2  177.98    9.60
  -2  -8  -2  210.98    8.50
  -2  -8  -2  203.18    8.00
   2  -8   2  212.38    8.70
  -2   8  -2  199.78    9.00
  -2   8  -2  197.68    9.70
  -2   8  -2  207.68    8.80
  -2   8  -2  204.48    9.00
   2   8   2  208.28    8.90
   2   8   2  204.48    9.40
  -3  -8  -2   61.59    3.70
  -3  -8  -2   54.69    5.20
  -3  -8  -2   60.09    3.40
   3  -8   2   64.99    4.00
   3  -8   2   52.59    5.30
   3  -8   2   49.00    3.60
   3  -8   2   59.89    3.40
  -3  -8  -2   63.29    3.70
  -3  -8  -2   55.99    3.40
  -3   8  -2   56.79    4.00
   3   8   2   52.69    3.50
  -3   8  -2   39.20    3.30
   3   8   2   65.89    4.70
  -3   8  -2   57.99    4.10
  -3   8  -2   58.09    4.90
  -3   8  -2   55.19    3.90
  -4  -8  -2  894.31   32.30
   4  -8   2  937.11   35.90
   4  -8   2  926.31   33.00
   4  -8   2  881.91   33.00
  -4  -8  -2  907.71   35.10
   4  -8   2  922.61   32.30
  -4  -8  -2  942.21   32.50
  -4  -8  -2  856.81   32.40
   4   8   2  906.41   33.80
  -4   8  -2  871.11   32.90
   4   8   2  932.01   32.90
  -4   8  -2  952.70   34.90
  -4   8  -2  916.41   33.50
  -4   8  -2  919.21   33.30
  -5  -8  -2  126.19    6.50
   5  -8   2  125.39    7.00
  -5  -8  -2  133.19    6.60
   5  -8   2  126.59    6.80
   5  -8   2  129.89    6.40
  -5  -8  -2  114.39    8.10
   5   8   2  128.59    6.80
  -5   8  -2  121.99    6.90
   5   8   2  129.69    7.50
  -5   8  -2  124.69    8.20
  -5   8  -2  120.19    6.90
  -5   8  -2  122.09    6.80
  -5   8  -2  139.09    6.90
   6  -8   2    3.70    2.00
   6  -8   2   -1.00    1.70
  -6  -8  -2    1.80    2.20
   6  -8   2    0.90    1.40
  -6  -8  -2    0.70    1.50
  -6  -8  -2   -1.30    1.30
  -6   8  -2    0.30    1.70
  -6   8  -2   -2.00    1.70
  -6   8  -2    1.30    2.50
  -6   8  -2   -0.80    1.60
  -6   8  -2    2.40    1.80
   6   8   2   -0.60    2.20
   6   8   2   -0.60    1.70
   7  -8   2   28.10    3.80
  -7  -8  -2   14.80    4.40
   7  -8   2   30.30    4.10
  -7  -8  -2   22.80    3.30
   7  -8   2   20.40    3.20
  -7  -8  -2   24.00    3.60
  -7   8  -2   23.10    4.90
   7   8   2   24.00    3.90
   7   8   2   17.10    3.50
  -7   8  -2   21.00    3.60
  -7   8  -2   15.80    3.20
   8  -8   2   68.19    6.80
  -8  -8  -2   81.59    5.80
   8  -8   2   71.69    6.10
  -8  -8  -2   78.19    5.90
  -8  -8  -2   62.49    8.10
   8  -8   2   70.99    5.90
  -8   8  -2   67.79    6.60
  -8   8  -2   84.89    8.00
  -8   8  -2   61.09    6.00
   8   8   2   63.59    6.40
  -9  -8  -2    5.10    2.60
   9  -8   2    4.80    3.00
  -9  -8  -2    3.50    2.80
   9  -8   2    2.40    2.80
  -9  -8  -2   -0.10    4.20
  -9   8  -2    2.20    3.20
   9   8   2    0.00    3.20
  -9   8  -2    3.00    3.90
  -9   8  -2   -1.80    2.50
  10  -9  -2    9.10    3.50
 -10  -9   2   18.20    6.00
 -10  -9   2    5.70    3.50
  10   9  -2    8.10    4.30
  -9  -9   2    6.80    3.00
   9  -9  -2    5.70    2.60
   9  -9  -2    5.20    2.80
  -9  -9   2    8.00    3.80
  -9  -9   2    4.10    3.00
  -9   9   2    2.90    2.80
   9   9  -2    5.80    3.60
  -9   9   2    1.30    2.50
   8  -9  -2    6.30    2.30
   8  -9  -2   11.50    2.90
  -8  -9   2    9.60    3.00
  -8  -9   2   11.00    4.00
   8  -9  -2    8.00    2.80
  -8  -9   2    9.40    3.20
  -8   9   2    8.40    2.70
   8   9  -2    9.00    3.50
  -8   9   2    8.50    2.50
  -8   9   2    5.60    2.60
   7  -9  -2    0.30    1.50
   7  -9  -2    0.50    2.20
  -7  -9   2    0.70    2.40
   7  -9  -2   -0.50    1.50
   7  -9  -2   -0.10    1.70
   7  -9  -2    2.30    1.70
   7  -9  -2    3.40    3.00
  -7  -9   2    5.20    2.40
  -7  -9   2    1.80    2.20
   7  -9  -2    4.20    2.00
  -7   9   2    1.80    2.10
   7   9  -2    2.10    2.80
  -7   9   2    4.50    2.00
  -7   9   2    5.20    2.20
  -7   9   2    0.90    2.10
  -7   9   2   -1.30    1.80
   6  -9  -2   13.80    2.40
  -6  -9   2   15.60    3.10
   6  -9  -2   12.20    3.70
  -6  -9   2   16.10    3.00
  -6  -9   2   10.90    4.00
   6  -9  -2   11.30    2.40
   6  -9  -2   16.40    2.70
   6  -9  -2   15.70    2.50
   6   9  -2    9.90    3.10
  -6   9   2    9.90    2.20
  -6   9   2   12.70    2.50
  -6   9   2   11.40    2.50
  -6   9   2   10.30    2.80
  -6   9   2   10.90    2.10
  -6   9   2   21.60    3.80
  -6   9   2    8.10    2.30
  -5  -9   2    8.50    2.30
   5  -9  -2    4.60    1.50
   5  -9  -2    3.30    1.80
   5  -9  -2    9.30    1.90
   5  -9  -2    4.90    1.90
  -5  -9   2    7.10    3.30
   5  -9  -2    2.90    2.40
  -5  -9   2    3.40    1.90
  -5   9   2    4.20    1.60
   5   9  -2    2.30    2.40
  -5   9   2    5.50    2.10
  -5   9   2    5.10    1.90
  -5   9   2    3.60    2.00
  -5   9   2    4.70    1.60
  -5   9   2    9.10    2.40
  -5   9   2    8.60    2.60
  -4  -9   2   25.10    3.30
   4  -9  -2   22.40    2.90
   4  -9  -2   15.30    3.20
   4  -9  -2   25.00    2.40
   4  -9  -2   26.10    2.60
  -4  -9   2   22.00    4.40
   4  -9  -2   24.20    3.00
  -4  -9   2   24.50    3.10
  -4   9   2   20.40    2.50
  -4   9   2   18.60    3.10
  -4   9   2   19.40    3.10
   4   9  -2   22.50    2.60
   4   9  -2   24.80    2.80
   4   9  -2   21.20    3.40
  -4   9   2   22.30    3.10
  -4   9   2   19.70    3.20
  -4   9   2   12.30    1.90
  -3  -9   2   61.59    4.30
   3  -9  -2   68.29    3.70
   3  -9  -2   59.19    4.00
  -3  -9   2   67.59    4.50
  -3  -9   2   74.39    6.20
   3  -9  -2   60.69    4.10
   3  -9  -2   69.59    5.20
   3  -9  -2   71.69    3.70
   3   9  -2   59.49    4.90
   3   9  -2   70.59    4.10
  -3   9   2   61.49    4.50
  -3   9   2   72.79    5.00
   3   9  -2   64.49    4.10
  -3   9   2   67.99    4.60
  -3   9   2   65.89    3.80
   2  -9  -2   19.40    1.90
   2  -9  -2   19.70    1.90
  -2  -9   2   23.80    3.90
   2  -9  -2   24.80    3.50
  -2  -9   2   23.80    2.80
   2  -9  -2   20.30    2.60
  -2  -9   2   19.20    2.50
   2  -9  -2   20.10    2.50
   2   9  -2   25.60    2.80
  -2   9   2   18.10    2.70
  -2   9   2   19.80    2.00
   2   9  -2   27.90    3.00
  -2   9   2   22.70    3.10
   2   9  -2   22.60    3.00
  -2   9   2   20.50    2.90
   1  -9  -2  168.88    6.90
  -1  -9   2  175.68    7.80
   1  -9  -2  164.98    6.80
   1  -9  -2  172.58    8.80
  -1  -9   2  178.38    7.80
   1  -9  -2  179.38    7.90
  -1  -9   2  173.48    9.30
   1  -9  -2  166.78    7.70
   1   9  -2  180.08    8.20
  -1   9   2  169.88    8.30
   1   9  -2  170.48    8.30
  -1   9   2  171.68    8.20
  -1   9   2  177.48    8.60
   1   9  -2  172.48    7.90
  -1   9   2  176.38    7.10
   0  -9  -2   22.00    3.30
   0  -9  -2   34.00    2.80
   0  -9  -2   29.50    2.10
   0  -9  -2   31.00    2.10
   0  -9   2   20.30    3.70
   0  -9   2   31.70    2.80
   0  -9  -2   34.30    2.60
   0  -9   2   33.60    2.70
   0   9   2   38.70    3.90
   0   9   2   35.20    3.70
   0   9  -2   35.10    3.20
   0   9  -2   25.40    3.00
   0   9  -2   24.50    2.90
   0   9   2   30.30    2.20
   0   9   2   31.70    3.30
  -1  -9  -2   31.20    4.10
   1  -9   2   25.80    2.70
  -1  -9  -2   28.90    2.90
   1  -9   2   26.50    4.00
  -1  -9  -2   29.30    3.00
  -1  -9  -2   28.70    2.10
  -1  -9  -2   27.00    2.10
   1  -9   2   25.80    2.80
   1   9   2   28.60    2.20
   1   9   2   27.80    3.30
   1   9   2   37.10    3.60
   1   9   2   21.20    3.10
  -1   9  -2   21.40    2.80
  -1   9  -2   30.60    3.30
  -1   9  -2   24.40    3.00
   2  -9   2   14.90    2.20
  -2  -9  -2   16.40    1.90
  -2  -9  -2   18.40    2.40
   2  -9   2   12.80    2.10
  -2  -9  -2   15.60    1.80
  -2  -9  -2   17.10    2.30
   2  -9   2   14.40    3.10
  -2  -9  -2   20.40    3.80
  -2   9  -2   18.80    3.00
  -2   9  -2   15.80    2.50
  -2   9  -2   17.70    2.50
   2   9   2   17.70    2.60
   2   9   2   11.50    2.40
   2   9   2   11.90    1.70
  -2   9  -2    8.20    2.20
   3  -9   2  413.36   19.20
  -3  -9  -2  427.26   16.70
  -3  -9  -2  437.56   16.20
   3  -9   2  443.16   16.90
  -3  -9  -2  435.86   16.60
   3  -9   2  450.35   17.10
  -3  -9  -2  432.36   16.30
  -3  -9  -2  451.25   19.10
   3   9   2  436.96   16.60
  -3   9  -2  456.75   17.20
  -3   9  -2  407.16   17.40
   3   9   2  431.06   17.90
  -3   9  -2  410.36   17.20
  -3   9  -2  447.96   18.60
   4  -9   2   51.19    3.90
  -4  -9  -2   40.70    3.30
  -4  -9  -2   46.60    3.40
  -4  -9  -2   42.70    3.20
   4  -9   2   38.30    3.90
  -4  -9  -2   44.50    3.30
   4  -9   2   25.20    4.60
  -4  -9  -2   48.10    6.10
  -4   9  -2   46.50    3.90
  -4   9  -2   40.30    5.00
  -4   9  -2   38.90    4.10
   4   9   2   45.80    4.70
   4   9   2   46.10    3.60
  -4   9  -2   42.70    4.40
   5  -9   2   42.90    4.20
  -5  -9  -2   40.50    5.70
  -5  -9  -2   35.20    3.60
   5  -9   2   45.10    3.80
  -5  -9  -2   43.50    3.50
   5  -9   2   31.50    5.40
  -5   9  -2   44.10    5.50
   5   9   2   47.50    5.10
  -5   9  -2   39.40    4.00
  -5   9  -2   40.80    4.30
  -5   9  -2   41.60    4.50
   5   9   2   45.20    3.80
  -6  -9  -2    2.70    1.90
   6  -9   2    3.60    2.10
  -6  -9  -2   -0.10    2.20
  -6  -9  -2    1.70    1.70
   6  -9   2   -0.10    1.80
   6   9   2    2.30    1.80
  -6   9  -2    0.60    1.40
  -6   9  -2    1.50    2.00
  -6   9  -2   -0.50    2.40
   6   9   2   -0.30    2.20
  -6   9  -2   -0.20    1.80
  -6   9  -2    2.30    1.90
  -7  -9  -2   25.00    3.60
   7  -9   2   30.10    4.20
  -7  -9  -2   25.30    5.40
  -7  -9  -2   23.60    3.50
   7  -9   2   28.50    4.10
  -7   9  -2   33.10    5.70
   7   9   2   17.80    3.40
  -7   9  -2   20.30    5.30
   7   9   2   21.10    3.90
  -7   9  -2   23.60    3.70
  -7   9  -2   14.50    3.60
   8  -9   2    1.80    2.40
  -8  -9  -2    2.30    2.30
  -8  -9  -2    0.70    3.30
   8  -9   2    1.30    2.10
  -8  -9  -2   -0.30    2.00
  -8   9  -2    0.20    2.50
   8   9   2   -0.70    2.50
  -8   9  -2    3.80    3.60
  -8   9  -2   -0.80    2.10
  -9  -9  -2    8.50    3.10
  -9  -9  -2    3.80    4.60
   9  -9   2    4.90    3.10
   9   9   2    1.30    3.20
  -9   9  -2    4.90    3.80
  -9   9  -2   -0.50    3.10
  -9 -10   2   15.20    3.70
  -9 -10   2   16.00    5.60
  -9 -10   2   26.70    4.80
   9  10  -2   23.80    5.10
  -8 -10   2   -1.20    3.60
  -8 -10   2    2.50    2.50
  -8 -10   2   -0.80    2.20
   8  10  -2    0.10    3.00
  -7 -10   2    2.10    3.30
  -7 -10   2    3.40    2.50
   7 -10  -2    3.70    2.00
   7 -10  -2    6.20    2.20
   7 -10  -2    0.80    3.50
   7 -10  -2   -0.10    2.30
  -7 -10   2    4.10    2.30
   7  10  -2    2.00    2.90
  -7  10   2   -0.40    2.20
  -6 -10   2   -0.20    1.80
   6 -10  -2    0.70    1.70
  -6 -10   2    2.90    2.70
   6 -10  -2    0.90    1.60
  -6 -10   2   -1.50    1.70
   6 -10  -2   -0.10    2.40
  -6  10   2   -0.80    1.70
  -6  10   2    0.90    2.10
   6  10  -2   -1.00    2.10
  -6  10   2   -3.00    1.40
  -6  10   2    2.70    2.00
   5 -10  -2   33.70    3.80
  -5 -10   2   35.00    4.10
  -5 -10   2   27.00    5.20
  -5 -10   2   38.90    4.10
   5 -10  -2   24.30    4.40
   5 -10  -2   32.30    3.60
  -5  10   2   29.40    3.90
   5  10  -2   32.70    4.40
  -5  10   2   32.50    4.30
  -5  10   2   35.00    4.50
  -5  10   2   33.80    4.20
   4 -10  -2   18.60    2.90
  -4 -10   2   17.10    2.90
   4 -10  -2   13.60    2.50
   4 -10  -2   15.80    3.40
  -4 -10   2   13.20    4.10
  -4 -10   2   14.70    2.70
   4  10  -2   17.30    2.60
  -4  10   2   16.10    3.00
  -4  10   2   16.60    3.00
   4  10  -2   12.20    3.10
  -4  10   2   13.40    2.70
   4  10  -2   13.50    2.40
  -4  10   2   16.20    3.20
   3 -10  -2   62.29    4.40
  -3 -10   2   60.89    3.80
   3 -10  -2   63.39    4.10
  -3 -10   2   72.19    6.50
  -3 -10   2   65.99    4.60
  -3 -10   2   64.29    4.50
   3 -10  -2   71.59    5.70
   3  10  -2   57.19    4.20
  -3  10   2   67.89    5.10
  -3  10   2   51.39    4.20
   3  10  -2   60.49    5.10
  -3  10   2   59.49    4.70
   3  10  -2   68.99    4.30
  -2 -10   2    7.30    2.00
  -2 -10   2    8.00    2.00
   2 -10  -2    5.60    1.80
   2 -10  -2    5.30    1.70
  -2 -10   2    0.50    1.80
   2 -10  -2   -0.30    1.80
   2  10  -2    4.00    2.10
  -2  10   2    5.30    2.00
  -2  10   2    3.90    2.10
   2  10  -2    8.50    2.00
   2  10  -2    6.60    2.00
  -2  10   2    5.40    2.00
  -1 -10   2   61.69    5.70
  -1 -10   2   72.29    4.40
   1 -10  -2   66.99    4.40
  -1 -10   2   71.59    4.40
   1 -10  -2   70.19    5.40
   1 -10  -2   73.79    4.40
  -1  10   2   74.69    4.90
  -1  10   2   59.29    4.50
   1  10  -2   80.99    5.30
   1  10  -2   71.29    4.70
  -1  10   2   65.89    5.10
   1  10  -2   65.39    4.50
   0 -10  -2   12.30    3.10
   0 -10  -2   12.40    2.00
   0 -10  -2   11.10    2.20
   0 -10   2    7.50    2.80
   0 -10   2    7.90    1.90
   0 -10   2   10.40    2.00
   0  10   2   10.60    2.30
   0  10   2   10.30    2.50
   0  10  -2   11.10    2.30
   0  10   2   13.20    2.40
   0  10  -2    7.80    2.20
   0  10  -2   13.40    2.50
  -1 -10  -2   21.00    2.60
  -1 -10  -2   23.30    2.80
   1 -10   2   20.40    2.60
   1 -10   2   21.90    2.70
   1 -10   2   12.40    3.50
  -1 -10  -2   16.70    3.50
  -1  10  -2   20.60    3.00
   1  10   2   18.50    2.90
   1  10   2   20.30    3.30
  -1  10  -2   22.50    3.20
  -1  10  -2   17.30    2.70
   1  10   2   24.10    3.10
   2 -10   2   16.00    4.00
   2 -10   2   25.80    3.00
  -2 -10  -2   22.60    4.30
   2 -10   2   31.80    3.30
  -2 -10  -2   28.40    3.10
  -2 -10  -2   31.00    3.20
   2  10   2   33.60    3.60
  -2  10  -2   28.90    4.00
  -2  10  -2   27.80    3.30
  -2  10  -2   24.50    3.20
  -2  10  -2   23.70    3.40
   2  10   2   31.20    3.80
  -3 -10  -2    2.30    3.10
  -3 -10  -2    4.40    1.90
   3 -10   2    4.80    3.00
   3 -10   2    2.40    1.60
  -3 -10  -2    4.60    1.70
   3 -10   2    2.20    1.60
   3  10   2    3.40    2.30
  -3  10  -2    3.40    2.20
  -3  10  -2    3.80    1.70
  -3  10  -2    4.50    1.80
  -3  10  -2    2.90    2.10
   4 -10   2   33.10    3.80
   4 -10   2   38.20    3.90
  -4 -10  -2   28.90    4.20
   4 -10   2   47.00    6.30
  -4 -10  -2   39.20    3.40
  -4 -10  -2   36.90    5.40
  -4  10  -2   30.40    4.70
  -4  10  -2   39.70    4.40
  -4  10  -2   42.70    4.60
   4  10   2   37.30    4.60
  -5 -10  -2   81.29    7.40
   5 -10   2   49.10    7.20
   5 -10   2   75.89    5.40
   5 -10   2   83.79    5.60
  -5  10  -2   78.99    6.80
  -5  10  -2   78.29    5.60
  -5  10  -2   73.59    5.50
   5  10   2   75.59    6.10
  -5  10  -2   72.19    5.00
   6 -10   2   -2.10    3.30
   6 -10   2   -1.90    1.70
  -6 -10  -2   -1.50    2.20
   6 -10   2    1.20    2.00
   6  10   2   -0.20    2.40
  -6  10  -2    4.80    2.30
  -6  10  -2   -4.50    2.30
  -6  10  -2   -1.60    2.10
  -6  10  -2   -1.30    1.80
   7 -10   2    4.30    4.10
  -7 -10  -2    6.70    3.90
   7 -10   2    2.90    2.50
   7 -10   2   -5.20    1.90
   7  10   2    3.80    3.10
  -7  10  -2    4.30    2.80
  -7  10  -2   -4.00    2.20
  -7  10  -2    3.30    2.40
  -7  10  -2    4.50    3.50
   8 -10   2    1.60    4.70
   8 -10   2    0.90    2.50
  -8 -10  -2    2.00    4.00
   8 -10   2    0.00    2.50
  -8  10  -2    0.50    3.50
  -8  10  -2    3.60    3.00
  -8  10  -2   -1.70    2.20
  -9 -10  -2    4.10    4.70
   9 -10   2    6.30    3.60
   9 -10   2   11.20    5.50
  -9  10  -2    5.90    3.50
  -9  10  -2    1.70    3.90
  -9 -11   2    1.30    4.50
  -9 -11   2    1.70    3.10
   9  11  -2    6.50    4.20
  -8 -11   2    3.80    2.90
  -8 -11   2    2.30    3.80
  -8 -11   2    1.90    2.40
   8  11  -2    5.80    3.70
  -7 -11   2   60.59    6.10
   7 -11  -2   46.20    4.90
  -7 -11   2   58.39    7.90
  -7 -11   2   52.99    5.40
   7 -11  -2   58.19    4.80
  -7  11   2   42.50    5.20
   7  11  -2   57.59    6.60
  -6 -11   2    2.10    2.20
   6 -11  -2    9.00    3.70
   6 -11  -2    1.00    1.90
   6 -11  -2    3.20    2.00
  -6 -11   2   -0.10    3.50
  -6 -11   2    4.10    2.40
   6  11  -2    2.10    2.70
  -6  11   2    5.80    2.60
  -6  11   2    6.10    2.70
  -6  11   2    2.30    2.10
   5 -11  -2    3.40    1.90
  -5 -11   2   -1.60    1.90
   5 -11  -2    1.40    1.90
  -5 -11   2   -0.50    2.30
   5 -11  -2    1.70    2.70
  -5 -11   2    4.50    2.10
  -5  11   2    1.30    2.00
  -5  11   2    0.20    1.90
  -5  11   2    2.70    2.50
  -5  11   2   -1.90    1.80
   5  11  -2    0.60    1.80
  -4 -11   2    3.80    2.00
   4 -11  -2    1.70    1.80
  -4 -11   2    1.70    3.40
   4 -11  -2    4.00    2.10
  -4 -11   2    1.50    1.90
   4 -11  -2    2.10    2.60
  -4  11   2   -0.10    2.00
   4  11  -2    1.60    1.90
  -4  11   2    2.40    2.10
  -4  11   2    2.90    2.30
  -3 -11   2  113.99    6.50
  -3 -11   2  115.69    5.90
  -3 -11   2  124.99    6.70
   3 -11  -2  123.29    7.90
   3 -11  -2  111.09    6.30
  -3 -11   2  129.49    9.00
   3 -11  -2  107.29    6.40
   3  11  -2  106.89    6.40
  -3  11   2  103.39    6.70
   3  11  -2  117.09    6.40
  -3  11   2  108.69    6.90
  -3  11   2  116.79    7.30
   3  11  -2  120.99    7.50
   2 -11  -2    1.90    1.80
  -2 -11   2   -0.30    2.40
  -2 -11   2   -0.80    1.60
   2 -11  -2    0.30    1.10
  -2 -11   2   -0.60    1.50
   2 -11  -2   -1.30    1.90
  -2  11   2    3.20    2.10
   2  11  -2   -0.30    1.60
   2  11  -2    2.40    1.70
   2  11  -2   -1.60    1.90
  -2  11   2   -0.90    1.20
  -2  11   2    2.90    2.00
   1 -11  -2  201.58    9.20
  -1 -11   2  210.08    9.40
   1 -11  -2  183.58   10.50
   1 -11  -2  194.58    9.40
  -1 -11   2  222.38    9.40
  -1 -11   2  201.18   11.40
   1  11  -2  201.78    9.80
   1  11  -2  202.38    9.50
  -1  11   2  206.48   10.10
   1  11  -2  231.98   10.50
  -1  11   2  210.98   10.40
  -1  11   2  215.88    9.90
   0 -11  -2   15.70    2.60
   0 -11  -2   15.00    2.50
   0 -11   2   10.40    2.20
   0 -11   2   12.40    2.40
   0 -11   2    9.40    3.40
   0 -11  -2   12.00    3.40
   0  11   2   12.30    2.80
   0  11  -2   10.80    2.30
   0  11  -2   12.10    2.70
   0  11   2   10.00    2.50
   0  11  -2   12.60    2.60
   0  11   2   13.90    2.80
  -1 -11  -2    2.00    1.50
   1 -11   2   -0.20    1.30
  -1 -11  -2   -1.00    1.30
   1 -11   2   -1.10    1.30
  -1 -11  -2    1.20    2.60
   1 -11   2    1.10    2.10
  -1  11  -2   -0.70    1.60
  -1  11  -2    3.70    2.00
   1  11   2    0.20    1.60
   1  11   2    0.80    1.60
   1  11   2    2.20    2.00
  -1  11  -2    1.50    1.70
  -2 -11  -2   16.50    4.30
  -2 -11  -2   19.50    2.80
  -2 -11  -2   21.00    2.90
   2 -11   2   20.10    2.80
   2 -11   2   15.80    2.50
   2 -11   2   15.60    4.00
  -2  11  -2   14.70    3.00
  -2  11  -2   20.30    3.40
   2  11   2   18.80    3.60
  -2  11  -2   17.00    2.90
   2  11   2   20.10    3.30
   3 -11   2  438.16   17.00
  -3 -11  -2  427.06   16.60
   3 -11   2  382.96   19.30
  -3 -11  -2  417.86   19.20
   3 -11   2  450.95   16.90
  -3 -11  -2  410.76   16.70
  -3  11  -2  432.06   18.70
  -3  11  -2  377.46   17.40
  -3  11  -2  425.56   17.50
   3  11   2  401.66   17.90
  -3  11  -2  440.46   17.30
   4 -11   2    1.70    1.70
   4 -11   2    5.40    2.00
   4 -11   2    1.40    3.10
  -4 -11  -2    4.60    3.60
  -4  11  -2    4.90    2.80
  -4  11  -2    4.70    2.10
   4  11   2    3.70    2.60
  -4  11  -2    7.40    2.50
  -5 -11  -2    3.90    3.70
   5 -11   2    6.60    2.20
   5 -11   2    7.90    2.50
   5 -11   2    5.30    3.90
  -5  11  -2    7.90    2.70
  -5  11  -2   13.00    3.70
   5  11   2    5.00    2.90
  -5  11  -2    7.50    2.70
  -6 -11  -2   -1.30    3.30
   6 -11   2    4.70    2.60
   6 -11   2    0.50    2.00
   6 -11   2    4.10    3.40
  -6  11  -2   -1.30    2.10
  -6  11  -2    0.60    2.30
  -6  11  -2    2.40    2.30
  -6  11  -2   -0.10    2.10
   6  11   2    1.10    2.60
   7 -11   2   28.10    4.30
   7 -11   2   23.80    4.10
  -7 -11  -2   34.80    6.70
   7 -11   2   20.00    5.90
  -7  11  -2   24.50    5.30
  -7  11  -2   31.70    4.70
  -7  11  -2   26.60    4.80
   7  11   2   21.40    4.50
  -7  11  -2   26.90    4.40
   8 -11   2   -2.80    2.30
   8 -11   2    1.70    4.40
  -8 -11  -2    1.00    3.80
   8 -11   2    6.30    3.10
  -8  11  -2    0.50    3.60
  -8  11  -2    3.50    3.30
  -8 -12   2   -0.90    2.50
  -8 -12   2    3.00    4.20
  -8 -12   2   -0.20    2.50
   8  12  -2   -2.10    3.40
  -7 -12   2    1.40    4.10
  -7 -12   2    5.50    2.70
   7 -12  -2    4.60    2.40
   7 -12  -2    2.30    2.30
  -7 -12   2    1.60    2.70
   7  12  -2    6.40    3.70
  -7  12   2    4.20    2.70
  -7  12   2    2.70    2.60
  -6 -12   2   -0.50    2.00
  -6 -12   2   -0.70    3.00
   6 -12  -2    0.60    2.00
  -6 -12   2    0.30    2.10
   6 -12  -2    0.90    1.90
  -6  12   2    0.60    2.30
  -6  12   2    4.80    2.70
   6  12  -2    1.90    2.30
  -6  12   2    2.00    2.50
   5 -12  -2   33.90    5.50
  -5 -12   2   47.70    7.10
   5 -12  -2   40.90    4.60
   5 -12  -2   44.70    4.70
  -5 -12   2   49.90    5.10
  -5 -12   2   48.20    5.10
  -5  12   2   37.80    4.90
  -5  12   2   38.20    4.60
  -5  12   2   49.60    5.70
   5  12  -2   44.00    5.40
   4 -12  -2    0.90    1.70
  -4 -12   2    0.90    1.90
   4 -12  -2   -0.20    2.50
   4 -12  -2   -1.20    1.70
  -4 -12   2   -0.50    3.50
  -4 -12   2    0.90    1.90
  -4  12   2   -1.80    2.00
   4  12  -2    0.60    2.30
  -4  12   2   -2.80    1.70
  -4  12   2   -0.70    2.00
  -3 -12   2   41.10    4.20
   3 -12  -2   32.50    4.00
   3 -12  -2   28.10    4.80
  -3 -12   2   40.10    4.20
   3 -12  -2   41.90    4.20
  -3 -12   2   37.40    6.10
  -3 -12   2   33.20    3.50
   3  12  -2   34.30    4.20
  -3  12   2   33.10    4.20
   3  12  -2   38.30    4.80
  -3  12   2   31.30    4.40
   3  12  -2   35.70    4.10
  -3  12   2   36.80    4.60
  -2 -12   2  121.99    6.80
  -2 -12   2  110.89    8.30
  -2 -12   2  130.99    6.90
   2 -12  -2  124.99    6.80
  -2 -12   2  111.89    6.20
   2 -12  -2  118.39    6.80
   2 -12  -2  120.49    8.20
  -2  12   2  110.19    7.20
  -2  12   2  124.49    7.30
   2  12  -2  113.59    7.30
   2  12  -2  114.99    7.00
  -2  12   2  120.99    7.70
   2  12  -2  121.59    6.90
   1 -12  -2    1.00    2.50
   1 -12  -2    0.60    1.60
  -1 -12   2   -0.40    1.60
  -1 -12   2    4.80    1.90
   1 -12  -2    0.20    1.50
  -1 -12   2   -1.70    2.30
  -1  12   2   -1.30    1.60
   1  12  -2   -0.40    1.70
   1  12  -2    1.30    2.10
   1  12  -2    2.30    1.90
  -1  12   2   -1.80    1.70
  -1  12   2    5.20    2.50
   0 -12   2   19.70    2.90
   0 -12  -2   13.90    2.40
   0 -12  -2   18.00    4.00
   0 -12  -2   18.20    2.90
   0 -12   2   17.80    4.20
   0 -12   2   18.20    2.70
   0  12   2   28.80    3.90
   0  12  -2   17.50    3.20
   0  12  -2   19.00    3.30
   0  12   2   18.30    3.10
   0  12   2   21.20    3.60
   0  12  -2   17.60    3.00
  -1 -12  -2   41.90    5.90
   1 -12   2   40.00    3.80
   1 -12   2   28.90    5.20
  -1 -12  -2   32.00    3.70
   1 -12   2   39.00    3.80
  -1 -12  -2   32.80    3.80
  -1  12  -2   34.40    4.30
   1  12   2   34.40    4.30
  -1  12  -2   40.20    4.50
   1  12   2   25.80    4.10
   1  12   2   34.30    4.20
  -1  12  -2   40.10    4.60
   2 -12   2   40.60    6.10
   2 -12   2   23.00    3.20
  -2 -12  -2   28.40    5.40
   2 -12   2   26.50    3.30
  -2 -12  -2   28.50    3.50
  -2 -12  -2   26.40    3.40
   2  12   2   24.40    3.80
  -2  12  -2   25.40    3.70
  -2  12  -2   29.60    3.90
   2  12   2   18.70    3.80
  -2  12  -2   20.70    3.40
  -3 -12  -2   -0.60    2.40
   3 -12   2   -0.80    2.70
   3 -12   2    1.20    1.90
   3 -12   2    0.50    1.60
  -3 -12  -2    0.00    1.60
  -3 -12  -2   -0.10    1.60
  -3  12  -2    2.00    1.70
  -3  12  -2   -1.40    2.00
  -3  12  -2    0.80    1.90
   3  12   2    0.50    1.80
  -4 -12  -2   17.80    5.00
   4 -12   2    9.70    2.50
   4 -12   2   17.40    4.70
   4 -12   2   15.50    2.90
   4  12   2    8.90    3.30
  -4  12  -2    3.80    2.50
  -4  12  -2   15.90    3.90
  -4  12  -2   11.40    2.70
  -5 -12  -2   48.30    7.30
   5 -12   2   47.90    5.00
   5 -12   2   45.90    5.00
   5 -12   2   33.60    6.50
   5  12   2   39.30    5.60
  -5  12  -2   35.50    4.60
  -5  12  -2   45.90    6.20
  -5  12  -2   45.20    5.40
  -6 -12  -2    6.10    3.30
   6 -12   2    4.40    2.50
   6 -12   2    3.30    2.50
   6 -12   2    0.80    3.00
  -6  12  -2    0.10    2.30
   6  12   2    4.60    3.30
  -6  12  -2    5.70    2.80
  -6  12  -2    6.60    3.70
   7 -12   2   -1.40    3.70
  -7 -12  -2   -0.80    3.50
   7 -12   2    0.50    2.60
   7 -12   2    3.60    2.80
  -7  12  -2    4.20    2.70
   7  12   2    3.00    3.30
  -7  12  -2    2.40    2.90
  -7  12  -2   -2.10    3.10
   8 -12   2    2.40    5.00
   8 -12   2    7.60    3.40
  -8 -12  -2   12.60    5.30
  -8  12  -2    2.80    3.20
  -8  12  -2    9.90    4.70
  -8 -13   2    3.90    3.00
  -8 -13   2   -1.20    3.80
   8  13  -2   -0.10    3.30
   7 -13  -2    6.90    2.80
  -7 -13   2    7.40    3.20
  -7 -13   2   11.60    4.50
  -7 -13   2   10.70    3.00
   7 -13  -2   11.90    3.40
   7  13  -2   12.90    4.30
  -7  13   2    7.70    3.20
  -7  13   2    7.10    3.50
  -6 -13   2    3.10    3.50
   6 -13  -2    2.00    2.40
  -6 -13   2    4.00    2.70
   6 -13  -2   10.70    3.10
  -6 -13   2    4.00    2.50
  -6  13   2    7.50    3.20
  -6  13   2    7.80    3.20
  -6  13   2    1.60    2.60
   6  13  -2    7.10    3.70
   5 -13  -2    8.00    2.70
  -5 -13   2   15.10    3.30
  -5 -13   2    5.30    4.40
   5 -13  -2    9.30    4.00
   5 -13  -2    3.20    1.90
  -5 -13   2    5.10    2.40
   5  13  -2   10.30    3.60
  -5  13   2    5.80    3.00
  -5  13   2   14.80    3.50
  -5  13   2    8.20    3.10
   4 -13  -2   34.30    4.30
   4 -13  -2   28.40    4.10
  -4 -13   2   22.90    5.80
  -4 -13   2   24.90    3.70
  -4 -13   2   29.20    4.20
   4 -13  -2   33.10    5.50
  -4  13   2   38.10    4.90
  -4  13   2   38.10    5.20
   4  13  -2   26.70    4.60
  -4  13   2   27.10    4.40
   3 -13  -2   16.30    3.10
  -3 -13   2   13.70    3.10
   3 -13  -2   13.80    2.80
  -3 -13   2   13.10    3.00
   3 -13  -2   19.30    4.40
  -3 -13   2   25.20    5.20
  -3 -13   2   12.50    2.50
   3  13  -2   10.80    3.20
  -3  13   2   12.30    3.40
   3  13  -2   13.00    3.00
  -3  13   2    6.40    2.90
  -3  13   2   12.80    3.30
   3  13  -2   13.90    3.50
  -2 -13   2   98.09    6.20
   2 -13  -2   94.59    7.70
   2 -13  -2   96.49    6.20
  -2 -13   2   92.39    8.50
   2 -13  -2   95.49    6.00
  -2 -13   2  107.29    6.60
  -2 -13   2  104.99    6.00
   2  13  -2   95.69    6.50
   2  13  -2  107.89    7.40
  -2  13   2   88.99    6.70
  -2  13   2  108.99    7.40
   2  13  -2  108.49    6.60
  -2  13   2   98.59    6.50
   1 -13  -2    2.40    3.00
   1 -13  -2    3.10    1.90
  -1 -13   2   -1.40    1.60
  -1 -13   2   -3.40    2.40
   1 -13  -2    3.20    2.00
  -1 -13   2   -0.80    1.60
   1  13  -2    0.00    1.50
  -1  13   2    0.90    2.00
  -1  13   2    1.50    2.20
  -1  13   2   -2.50    2.00
   1  13  -2    0.80    2.20
   1  13  -2    1.70    2.20
   0 -13  -2   -3.40    1.00
   0 -13   2   -0.70    1.60
   0 -13  -2    0.70    1.70
   0 -13   2    2.40    2.90
   0 -13  -2   -4.90    2.30
   0 -13   2    1.80    2.00
   0  13   2   -2.50    1.20
   0  13   2    1.20    2.10
   0  13  -2    1.50    2.10
   0  13   2   -0.20    2.00
   0  13  -2   -2.00    2.00
   0  13  -2    1.50    2.00
  -1 -13  -2   19.30    3.20
  -1 -13  -2   14.10    4.50
   1 -13   2    6.90    3.70
   1 -13   2   16.80    2.80
   1 -13   2   23.10    3.30
  -1 -13  -2   14.70    2.90
  -1  13  -2   13.90    3.00
  -1  13  -2   14.60    3.10
   1  13   2   13.80    3.20
   1  13   2   16.30    3.30
  -1  13  -2   17.70    3.50
   1  13   2   16.10    3.60
  -2 -13  -2    0.90    3.70
  -2 -13  -2    7.50    2.40
  -2 -13  -2    6.50    2.40
   2 -13   2   16.80    4.70
   2 -13   2    7.30    2.20
   2 -13   2   12.50    2.60
  -2  13  -2    9.00    2.80
   2  13   2    8.90    3.30
  -2  13  -2    4.80    2.50
  -2  13  -2   14.70    3.10
   2  13   2    6.00    2.70
   3 -13   2    9.00    4.30
  -3 -13  -2    0.40    3.80
   3 -13   2    4.90    2.20
  -3 -13  -2    4.40    2.20
   3 -13   2    1.90    1.90
  -3 -13  -2    4.60    2.10
  -3  13  -2    1.50    1.90
  -3  13  -2    5.10    2.70
   3  13   2    3.20    2.40
   4 -13   2    3.20    3.60
  -4 -13  -2    3.50    3.40
   4 -13   2    3.50    2.10
   4 -13   2    0.50    1.80
  -4  13  -2   -1.80    2.30
  -4  13  -2   -1.60    2.20
   4  13   2    2.00    2.90
   5 -13   2    3.90    2.30
  -5 -13  -2    0.40    3.70
   5 -13   2    0.10    2.10
   5 -13   2    1.40    3.90
  -5  13  -2    2.10    2.60
   5  13   2   -2.00    2.80
  -5  13  -2   -0.30    3.10
  -5  13  -2   -0.20    2.40
   6 -13   2   14.40    3.20
   6 -13   2   15.00    3.50
   6 -13   2   10.90    4.90
  -6 -13  -2   11.30    4.90
  -6  13  -2   18.20    4.60
  -6  13  -2   23.00    4.30
  -6  13  -2   19.40    3.80
   6  13   2   18.20    4.50
   7 -13   2   11.60    5.20
   7 -13   2   18.00    4.00
   7 -13   2    9.60    3.60
  -7 -13  -2    9.90    5.10
  -7  13  -2   10.50    4.40
  -7  13  -2    9.60    3.40
   7  13   2   13.70    4.70
  -7  13  -2   15.20    3.60
   7 -14  -2   -3.50    2.10
  -7 -14   2   -2.50    4.00
   7 -14  -2   -0.40    2.10
  -7  14   2   -2.80    2.50
  -7  14   2    3.00    2.90
   7  14  -2    0.40    3.70
   6 -14  -2   45.00    5.40
  -6 -14   2   47.90    6.40
  -6 -14   2   40.50    7.80
   6 -14  -2   46.70    5.30
   6  14  -2   40.20    6.10
  -6  14   2   43.40    5.70
  -6  14   2   37.70    5.30
  -5 -14   2    6.80    4.90
   5 -14  -2    6.00    2.60
  -5 -14   2   11.60    3.30
   5 -14  -2   17.90    3.60
  -5  14   2   11.40    3.70
  -5  14   2    7.80    3.30
  -5  14   2    6.90    3.20
   5  14  -2    8.20    3.90
   4 -14  -2    2.80    3.30
  -4 -14   2    0.90    2.10
  -4 -14   2   -6.60    2.20
   4 -14  -2   -0.10    2.00
   4 -14  -2   -1.30    2.00
  -4 -14   2   -0.60    4.40
  -4  14   2    1.40    2.70
  -4  14   2    2.30    2.80
   4  14  -2   -2.60    2.40
  -4  14   2    2.40    2.40
   3 -14  -2   18.50    3.70
   3 -14  -2   16.10    4.50
  -3 -14   2   12.60    5.00
   3 -14  -2   18.90    3.40
  -3 -14   2   22.20    3.70
  -3 -14   2   21.80    3.30
  -3 -14   2   25.40    3.40
  -3 -14   2   18.60    3.40
  -3  14   2   20.80    4.20
   3  14  -2   27.10    4.30
   3  14  -2   20.00    3.60
   3  14  -2   21.70    4.40
  -3  14   2   23.70    4.30
  -3  14   2   16.20    3.60
   2 -14  -2   36.70    5.90
  -2 -14   2   40.30    4.20
  -2 -14   2   32.60    4.10
  -2 -14   2   36.30    6.60
   2 -14  -2   30.20    4.00
  -2 -14   2   35.10    4.20
   2 -14  -2   31.50    4.20
  -2  14   2   30.80    4.50
  -2  14   2   34.60    4.90
   2  14  -2   40.70    4.80
   2  14  -2   33.50    4.60
  -2  14   2   35.90    4.80
   2  14  -2   31.80    4.50
  -1 -14   2   11.80    2.70
  -1 -14   2    7.00    2.40
   1 -14  -2    4.30    3.50
  -1 -14   2    7.20    3.40
  -1 -14   2    7.70    2.50
   1 -14  -2   10.10    2.90
   1 -14  -2    8.10    2.60
  -1  14   2    6.30    3.10
  -1  14   2   10.40    3.50
  -1  14   2   11.50    3.40
   1  14  -2   10.30    3.00
   1  14  -2    7.20    2.80
   1  14  -2   17.30    3.80
   0 -14   2   15.50    2.90
   0 -14  -2   15.50    3.10
   0 -14  -2   16.40    4.80
   0 -14   2   18.00    3.00
   0 -14   2   11.90    3.90
   0 -14  -2   18.80    3.10
   0  14   2    9.00    3.30
   0  14   2   13.20    3.00
   0  14  -2   14.20    3.60
   0  14  -2   14.40    3.40
   0  14  -2   13.00    3.00
   0  14   2   16.20    3.60
   1 -14   2   13.60    2.70
  -1 -14  -2   13.60    3.00
  -1 -14  -2   16.10    4.90
  -1 -14  -2   20.60    3.50
   1 -14   2   19.40    3.20
   1 -14   2   11.40    3.90
   1  14   2   16.50    4.10
   1  14   2   13.60    3.50
  -1  14  -2   17.90    3.60
  -1  14  -2   15.30    3.50
  -1  14  -2   15.50    3.50
  -2 -14  -2    1.70    3.20
   2 -14   2    0.20    1.90
  -2 -14  -2   -4.30    1.50
  -2 -14  -2    2.60    2.30
   2 -14   2    4.20    2.30
   2 -14   2    0.40    3.70
  -2  14  -2   -0.70    2.10
  -2  14  -2    1.20    2.40
   2  14   2   -0.90    2.30
  -2  14  -2    0.00    2.30
   2  14   2   -0.40    2.90
   3 -14   2   25.00    5.60
   3 -14   2   34.40    4.10
  -3 -14  -2   33.20    4.40
  -3 -14  -2   30.80    6.10
   3 -14   2   40.30    4.80
  -3 -14  -2   38.50    4.40
   3  14   2   41.60    5.70
  -3  14  -2   45.50    5.40
  -3  14  -2   22.20    4.20
   4 -14   2   31.10    6.60
   4 -14   2   28.30    4.00
  -4 -14  -2   24.00    6.30
  -4  14  -2   27.20    4.50
  -4  14  -2   30.10    4.60
   4  14   2   30.50    5.30
  -5 -14  -2   -2.00    3.90
   5 -14   2    2.50    2.50
   5 -14   2    7.00    4.70
  -5  14  -2    8.70    3.20
  -5  14  -2    2.10    2.70
   5  14   2    6.00    3.10
  -6 -14  -2   11.30    5.30
   6 -14   2    5.10    4.70
   6  14   2   10.00    4.30
  -6  14  -2   10.40    3.40
  -6  14  -2    5.00    3.30
  -6  14  -2    3.60    3.50
  -6 -15   2   25.70    7.10
   6 -15  -2   26.50    4.50
   6  15  -2   32.60    5.60
  -6  15   2   26.10    4.80
  -5 -15   2    0.60    3.90
   5 -15  -2    2.60    2.60
   5 -15  -2    4.40    2.70
  -5  15   2    4.20    3.10
   5  15  -2    0.20    3.30
  -5  15   2    2.20    2.90
  -5  15   2   -2.00    2.70
   4 -15  -2   24.90    6.10
   4 -15  -2   38.10    4.90
   4 -15  -2   37.00    4.90
  -4 -15   2   28.00    6.40
  -4  15   2   27.30    4.90
  -4  15   2   37.70    5.60
  -4  15   2   32.10    5.30
   4  15  -2   43.00    5.90
   3 -15  -2    0.40    3.40
  -3 -15   2    3.20    3.70
   3 -15  -2    0.10    2.20
  -3 -15   2    4.50    3.40
   3 -15  -2    3.80    2.50
  -3  15   2    5.80    3.10
  -3  15   2    5.10    3.30
   3  15  -2    0.20    2.90
  -3  15   2    4.40    3.00
   3  15  -2    6.90    3.10
   3  15  -2    6.30    2.70
   2 -15  -2    6.60    2.80
  -2 -15   2   11.80    3.00
   2 -15  -2   11.90    3.00
  -2 -15   2   -0.50    3.10
   2 -15  -2    9.10    4.10
   2  15  -2   10.00    3.40
  -2  15   2   10.00    3.40
   2  15  -2    9.00    3.10
  -2  15   2   14.40    4.00
   2  15  -2   10.10    3.80
  -2  15   2    8.60    3.30
  -1 -15   2   24.20    3.50
   1 -15  -2   22.30    3.60
  -1 -15   2   21.50    5.30
   1 -15  -2   21.60    3.70
   1 -15  -2   23.10    5.30
  -1  15   2   19.30    4.30
   1  15  -2   25.80    4.60
  -1  15   2   17.60    4.00
  -1  15   2   25.70    4.50
   1  15  -2   28.50    4.20
   1  15  -2   22.40    4.00
   0 -15  -2   19.20    3.70
   0 -15  -2   26.60    4.10
   0 -15   2   27.80    3.90
   0 -15   2   21.20    5.00
   0 -15  -2   22.10    5.80
   0  15  -2   19.00    4.10
   0  15   2   19.80    4.50
   0  15  -2   22.40    4.10
   0  15   2   21.90    4.20
   0  15  -2   25.10    4.40
   0  15   2   20.20    4.20
  -1 -15  -2   -0.30    2.20
   1 -15   2   -1.40    3.50
  -1 -15  -2   -1.70    4.10
  -1 -15  -2    0.40    1.60
   1 -15   2   -2.90    1.40
   1  15   2   -1.90    2.60
   1  15   2   -0.60    1.80
  -1  15  -2   -0.40    2.30
  -1  15  -2    1.20    2.50
  -1  15  -2   -0.30    1.80
   2 -15   2   -2.70    3.50
  -2 -15  -2   -6.60    3.90
  -2 -15  -2    2.60    2.40
  -2 -15  -2    0.50    2.10
   2  15   2    1.10    3.10
  -2  15  -2    1.60    2.60
  -2  15  -2    1.60    1.90
   2  15   2   -1.10    2.30
  -2  15  -2   -0.60    2.40
  -3 -15  -2   -1.20    2.10
   3 -15   2   -2.90    4.00
  -3 -15  -2   -2.50    4.40
   3  15   2    0.10    3.30
  -3  15  -2   -2.30    2.20
  -3  15  -2    6.00    2.90
   4 -15   2   28.20    6.90
  -4 -15  -2   16.80    5.90
  -4  15  -2   16.20    3.80
   4  15   2   15.90    4.10
  -4  15  -2   18.70    4.10
  -5 -15  -2    2.40    4.70
   5 -15   2    8.30    5.20
  -5  15  -2    0.00    2.80
   5  15   2    5.00    3.90
  -6 -15  -2    2.70    4.30
   6 -15   2    6.10    4.60
  -6  15  -2    0.70    2.90
   6  15   2    2.10    3.90
  -5 -16   2    0.80    5.50
   5 -16  -2    6.60    2.60
  -5  16   2    7.40    3.30
   5  16  -2    4.20    3.80
  -5  16   2    7.60    3.80
  -4 -16   2   -7.00    4.70
   4 -16  -2   -0.70    2.20
   4 -16  -2    0.80    2.80
   4  16  -2    3.00    3.50
  -4  16   2   -2.60    3.30
  -4  16   2    3.80    3.20
  -4  16   2   -2.40    3.00
  -3 -16   2  -10.10    3.90
   3 -16  -2    0.10    1.60
   3 -16  -2   -1.70    2.40
   3 -16  -2   -8.40    2.80
  -3  16   2    0.20    3.00
  -3  16   2    2.70    3.20
  -3  16   2    2.60    2.40
   3  16  -2    2.30    4.60
   3  16  -2    2.40    3.10
  -2 -16   2   -1.50    4.90
  -2 -16   2    4.70    2.30
   2 -16  -2    1.60    2.50
   2 -16  -2   -1.80    3.80
   2 -16  -2    1.90    2.00
  -2 -16   2    5.30    2.60
   2  16  -2    2.00    2.70
  -2  16   2    2.20    2.50
   2  16  -2    0.30    3.20
   2  16  -2    1.20    2.30
  -2  16   2    2.40    2.90
  -2  16   2    3.30    3.40
   1 -16  -2   12.50    3.30
   1 -16  -2    8.50    3.00
  -1 -16   2   19.60    3.40
   1 -16  -2    2.60    4.20
  -1 -16   2   11.70    5.00
   1  16  -2   13.30    4.20
   1  16  -2   10.90    3.60
   1  16  -2    5.20    3.20
  -1  16   2   13.60    4.30
  -1  16   2    7.40    3.20
  -1  16   2   14.30    3.90
   0 -16  -2    2.50    2.40
   0 -16   2   -2.60    3.90
   0 -16  -2    1.50    2.40
   0 -16  -2    0.90    4.60
   0 -16   2    6.10    2.60
   0  16  -2    5.80    3.00
   0  16   2    7.00    3.20
   0  16  -2    6.00    2.90
   0  16   2    5.10    3.00
   0  16  -2    4.20    2.90
   0  16   2    2.30    3.40
  -1 -16  -2    1.00    2.30
  -1 -16  -2   -0.20    2.30
   1 -16   2    0.90    2.40
   1 -16   2   -1.90    3.80
  -1 -16  -2   -4.50    3.70
   1  16   2    0.60    3.10
  -1  16  -2    0.80    2.60
  -1  16  -2    2.60    2.80
   1  16   2    3.30    3.00
  -1  16  -2    5.10    3.00
  -2 -16  -2   -1.80    2.40
   2 -16   2    0.10    4.00
  -2 -16  -2   -0.70    4.60
  -2 -16  -2    2.80    2.40
   2 -16   2    1.80    2.70
   2  16   2    0.50    2.80
  -2  16  -2   -0.90    2.60
   2  16   2    5.50    3.70
  -2  16  -2    5.10    3.00
  -2  16  -2    3.10    3.70
   3 -16   2   14.40    3.70
   3 -16   2   17.20    6.20
  -3 -16  -2   -1.00    4.80
  -3  16  -2   19.00    4.30
   3  16   2   19.10    4.90
  -3  16  -2   16.60    3.90
  -4 -16  -2   -0.40    4.80
   4 -16   2    1.30    4.60
   4  16   2   10.80    4.50
  -4  16  -2    2.00    3.00
  -5 -16  -2    7.00    5.30
   5 -16   2    2.20    4.80
   5  16   2    1.70    3.90
  -5  16  -2   -0.20    3.10
  -4 -17   2    0.90    5.50
   4 -17  -2    0.90    2.60
  -4  17   2    3.10    3.40
   4  17  -2   -1.50    3.30
  -4  17   2    0.00    2.80
   3 -17  -2   -2.30    2.10
  -3 -17   2  -11.70    4.60
   3  17  -2    1.60    3.70
  -3  17   2   -1.80    2.90
  -3  17   2   -0.10    3.10
   2 -17  -2    3.50    2.70
  -2 -17   2    4.10    2.60
  -2 -17   2    1.80    2.40
  -2 -17   2   -1.70    5.30
   2 -17  -2    1.30    4.30
  -2  17   2    4.80    3.30
   2  17  -2    5.20    3.10
   2  17  -2    4.30    3.00
   2  17  -2   -1.10    2.50
  -2  17   2    4.40    3.90
  -1 -17   2    5.50    5.10
   1 -17  -2    9.00    3.40
   1 -17  -2    7.30    5.10
  -1 -17   2   15.90    3.50
   1 -17  -2   14.40    3.60
  -1 -17   2    5.10    3.00
  -1  17   2   17.20    4.70
   1  17  -2   19.80    4.20
   1  17  -2   12.90    3.80
  -1  17   2    9.20    3.60
  -1  17   2   19.10    4.40
   1  17  -2   12.00    4.40
   0 -17  -2    5.20    2.90
   0 -17  -2   -6.50    4.30
   0 -17   2    4.10    2.80
   0 -17   2   11.00    5.60
   0 -17  -2    2.50    2.70
   0  17  -2    9.70    3.60
   0  17  -2    2.70    3.00
   0  17   2    6.20    3.20
   0  17   2    1.30    2.90
   0  17  -2    7.20    3.30
  -1 -17  -2   -5.70    4.60
  -1 -17  -2    0.00    2.50
  -1 -17  -2   -1.30    2.30
   1 -17   2   -3.20    3.80
  -1  17  -2   -0.80    2.80
   1  17   2    0.80    3.50
  -1  17  -2    4.70    3.20
   1  17   2   -1.60    2.60
  -1  17  -2    0.60    3.30
  -2 -17  -2    1.20    2.80
  -2 -17  -2    0.80    2.60
   2 -17   2    5.40    4.80
  -2 -17  -2   -6.70    4.60
  -2  17  -2    1.00    2.90
   2  17   2   -1.00    3.50
   2  17   2    1.00    2.90
   3 -17   2   -2.60    4.00
  -3 -17  -2    1.40    5.50
  -3  17  -2    5.40    3.20
   3  17   2    1.60    3.70
   2 -18  -2    2.60    2.30
  -2 -18   2   -4.70    5.60
  -2 -18   2    1.10    2.80
   2  18  -2    2.40    3.10
   2  18  -2    2.70    4.00
  -2  18   2    0.80    3.30
  -2  18   2    6.70    3.60
  -1 -18   2   11.60    6.00
  -1 -18   2    7.10    3.10
   1 -18  -2    9.90    3.40
   1 -18  -2    2.50    5.50
   1  18  -2    8.80    3.70
  -1  18   2    6.50    3.60
   1  18  -2    8.70    4.00
  -1  18   2    5.90    4.10
   0 -18   2    1.70    2.40
   0 -18  -2    2.20    2.80
   0 -18  -2    4.10    5.50
   0 -18   2    0.90    5.20
   0  18   2    2.20    3.30
   0  18  -2    5.10    3.30
   0  18   2    0.20    3.80
   0  18  -2    2.20    3.50
   1 -18   2    3.40    2.50
  -1 -18  -2  -12.60    4.40
  -1 -18  -2   -0.10    2.60
   1 -18   2    4.80    5.10
  -1  18  -2    5.10    3.10
   1  18   2    0.00    3.00
   1  18   2   -0.20    3.00
  -1  18  -2    2.00    3.50
  11   0  -3   16.00    3.90
 -11   0   3   18.40    4.20
 -11   0   3   15.90    3.90
 -10   0   3   -1.60    1.80
 -10   0   3   -0.70    2.60
  10   0  -3    3.70    2.50
 -10   0   3   -2.60    1.40
 -10   0   3   -0.70    2.10
  10   0  -3   -1.20    2.90
  -9   0   3    7.40    2.50
  -9   0   3    8.70    2.40
  -9   0   3   13.40    3.00
  -9   0   3    7.70    3.30
   9   0  -3    8.70    3.00
   9   0  -3   11.60    3.30
  -8   0   3   -2.90    1.40
   8   0  -3    1.20    2.10
   8   0  -3    0.30    2.10
  -8   0   3   -0.40    1.30
  -8   0   3    1.00    1.90
  -8   0   3   -1.00    1.60
   7   0  -3    1.90    1.60
  -7   0   3    2.10    1.40
  -7   0   3    3.10    1.80
  -7   0   3   -0.50    1.40
   7   0  -3   -1.70    1.50
  -7   0   3   -2.50    1.30
  -6   0   3   -0.30    1.30
  -6   0   3   -0.70    0.80
  -6   0   3    0.00    1.20
  -6   0   3   -0.90    1.10
   6   0  -3   -1.20    1.10
   5   0  -3   46.90    3.40
  -5   0   3   48.80    3.50
  -5   0   3   50.19    3.40
  -5   0   3   55.79    3.40
   5   0  -3   48.00    2.10
  -5   0   3   47.60    3.20
   4   0  -3   -0.30    0.90
  -4   0   3   -0.90    0.70
   4   0  -3   -0.20    0.40
   4   0  -3    0.40    0.40
  -4   0   3   -0.10    0.60
  -4   0   3    0.20    0.70
  -4   0   3    0.10    0.60
   3   0  -3  407.26   14.60
   3   0  -3  395.56   15.30
  -3   0   3  416.46   15.30
  -3   0   3  422.26   15.10
   3   0  -3  405.56   14.50
  -3   0   3  425.56   15.00
  -3   0   3  437.06   15.00
  -2   0   3   -0.30    0.50
  -2   0   3    0.30    0.60
  -2   0   3    0.20    0.70
   2   0  -3   -0.80    0.60
  -2   0   3    0.10    0.50
   2   0  -3   -0.50    0.40
   2   0  -3    0.40    0.50
  -1   0   3  322.37   11.20
  -1   0   3  320.17   11.60
   1   0  -3  308.97   11.30
   1   0  -3  320.17   11.40
   1   0  -3  317.07   11.40
  -1   0   3  308.17   11.40
  -1   0   3  311.67   11.20
   0   0  -3    0.20    0.30
   0   0   3    0.20    0.60
   0   0   3    0.20    0.40
   0   0  -3   -0.60    0.50
   0   0  -3    0.30    0.50
   0   0   3    0.60    0.50
  -1   0  -3  152.18    6.10
   1   0   3  156.28    6.20
  -1   0  -3  151.28    6.40
  -1   0  -3  158.68    6.10
   1   0   3  156.78    6.00
   1   0   3  154.78    5.90
  -1   0  -3  152.38    5.90
  -1   0  -3  154.28    6.00
  -2   0  -3    1.00    0.70
  -2   0  -3   -0.70    0.80
  -2   0  -3   -0.70    0.50
  -2   0  -3   -0.60    0.60
  -2   0  -3   -0.10    0.40
   2   0   3   -0.60    0.40
  -3   0  -3    7.80    1.20
  -3   0  -3    5.70    1.10
  -3   0  -3    7.00    1.20
  -3   0  -3    6.60    1.20
   3   0   3    5.50    1.30
  -3   0  -3    5.50    1.50
   4   0   3    1.00    0.60
  -4   0  -3   -0.40    0.60
   4   0   3    0.20    1.00
  -4   0  -3   -0.10    1.00
  -4   0  -3   -0.40    0.80
  -4   0  -3   -0.10    0.70
  -4   0  -3    0.70    0.90
  -5   0  -3  314.87   12.80
  -5   0  -3  323.57   12.00
  -5   0  -3  330.97   12.10
  -5   0  -3  302.07   14.10
  -5   0  -3  325.47   12.80
   5   0   3  320.07   13.20
   6   0   3   -0.30    1.50
  -6   0  -3   -0.50    1.30
  -6   0  -3    2.60    1.60
  -6   0  -3   -2.20    2.10
  -7   0  -3  222.58   12.50
  -7   0  -3  241.28   11.00
  -7   0  -3  255.57   11.00
   7   0   3  221.08   11.00
  -8   0  -3    0.00    3.10
   8   0   3    1.80    2.50
  -8   0  -3   -1.40    2.00
  -8   0  -3   -1.90    1.70
  -9   0  -3   17.70    3.70
  -9   0  -3   13.90    3.40
  -9   0  -3   15.70    5.20
   9   0   3   13.50    3.30
 -10   0  -3    0.90    3.90
  10   0   3    1.00    2.50
 -10   0  -3    4.90    3.50
 -10   0  -3   -2.90    2.70
  11  -1  -3    1.50    3.20
 -11  -1   3    2.10    3.30
 -11  -1   3    2.70    3.10
 -11   1   3   -1.50    3.10
  11   1  -3   -6.50    3.00
 -11   1   3    0.10    2.80
  10  -1  -3    2.30    3.00
 -10  -1   3    1.50    3.00
 -10  -1   3   -0.40    2.20
 -10  -1   3   -2.60    2.30
 -10  -1   3   -4.40    2.30
  10   1  -3   -3.90    2.70
 -10   1   3    2.40    1.80
 -10   1   3   -0.70    2.50
  10   1  -3   -4.10    2.60
 -10   1   3    0.20    2.30
  -9  -1   3    2.50    2.30
   9  -1  -3    2.70    2.00
  -9  -1   3    1.10    2.10
   9  -1  -3   -0.80    2.30
  -9  -1   3    0.70    2.20
  -9  -1   3    3.00    2.10
   9   1  -3   -1.00    2.40
   9   1  -3   -0.40    2.40
  -9   1   3   -1.60    1.70
  -9   1   3    2.90    2.30
  -9   1   3    2.00    2.20
  -9   1   3    2.20    2.40
  -8  -1   3  114.69    7.30
  -8  -1   3  119.89    7.10
   8  -1  -3  120.79    7.10
   8  -1  -3  111.39    6.90
  -8  -1   3  118.29    7.70
  -8  -1   3  107.59    6.50
   8   1  -3  123.39    7.30
  -8   1   3  127.79    7.80
   8   1  -3  132.89    7.50
  -8   1   3  120.89    7.00
  -8   1   3  123.79    6.90
  -8   1   3  113.39    7.10
   7  -1  -3    2.80    1.80
  -7  -1   3    2.30    1.40
  -7  -1   3    3.40    2.00
  -7  -1   3    2.70    1.50
   7  -1  -3    2.60    2.10
  -7  -1   3    0.40    1.70
   7   1  -3    1.50    1.40
   7   1  -3    0.90    1.80
  -7   1   3    1.10    1.70
  -7   1   3    1.80    1.70
  -7   1   3    0.00    1.40
  -7   1   3    1.80    1.80
  -6  -1   3   44.80    3.50
   6  -1  -3   42.10    3.50
  -6  -1   3   47.10    3.90
  -6  -1   3   41.10    3.50
  -6  -1   3   52.59    3.90
  -6   1   3   43.80    3.70
   6   1  -3   50.79    3.80
  -6   1   3   44.40    3.40
  -6   1   3   39.70    3.50
  -6   1   3   40.70    3.40
  -5  -1   3   82.59    4.80
  -5  -1   3   78.59    4.40
  -5  -1   3   81.29    4.60
   5  -1  -3   78.39    4.50
   5  -1  -3   77.89    3.40
  -5  -1   3   82.79    4.40
   5  -1  -3   75.49    3.30
  -5   1   3   81.09    4.60
  -5   1   3   86.09    4.30
  -5   1   3   83.79    4.60
   5   1  -3   81.69    4.70
  -5   1   3   76.59    4.30
  -4  -1   3    6.60    1.40
  -4  -1   3    5.50    1.40
   4  -1  -3    8.30    1.50
   4  -1  -3    6.50    0.90
  -4  -1   3    7.10    1.30
   4  -1  -3    6.70    0.90
  -4  -1   3    5.60    1.30
  -4   1   3    4.30    1.10
   4   1  -3    6.20    1.40
  -4   1   3    6.80    1.20
  -4   1   3    6.00    1.20
   4   1  -3    6.50    0.60
  -3  -1   3   17.40    1.80
   3  -1  -3   12.70    1.10
  -3  -1   3   16.40    1.70
  -3  -1   3   13.70    1.60
   3  -1  -3   14.30    1.20
  -3  -1   3   15.20    1.70
   3  -1  -3   13.50    1.60
   3   1  -3   13.60    1.70
  -3   1   3   13.70    1.40
  -3   1   3   14.00    1.60
   3   1  -3   14.30    1.00
  -3   1   3   13.90    1.30
   3   1  -3   14.60    1.00
  -3   1   3   16.10    1.50
  -3   1   3   13.60    1.80
   2  -1  -3    1.40    0.60
  -2  -1   3    1.60    0.70
   2  -1  -3    1.80    0.60
  -2  -1   3    1.00    0.70
  -2  -1   3   -0.10    0.40
  -2  -1   3    0.40    0.60
   2  -1  -3    0.70    0.60
  -2   1   3    0.80    0.80
   2   1  -3    0.60    0.50
  -2   1   3    1.00    0.60
  -2   1   3    0.80    0.70
  -2   1   3    0.90    0.50
   2   1  -3    0.70    0.50
   2   1  -3    0.90    0.50
  -1  -1   3  425.06   14.70
  -1  -1   3  425.56   14.70
   1  -1  -3  425.46   14.80
  -1  -1   3  422.36   14.70
   1  -1  -3  394.16   14.70
  -1   1   3  407.96   15.00
  -1   1   3  409.46   14.30
  -1   1   3  425.46   14.90
   1   1  -3  416.66   14.70
   1   1  -3  428.66   14.70
   1   1  -3  382.26   14.60
   0  -1  -3  233.58    8.60
   0  -1   3  227.48    8.40
   0  -1  -3  239.98    8.60
   0  -1   3  240.38    8.50
   0  -1   3  236.28    8.50
   0   1  -3  225.58    8.50
   0   1   3  219.18    8.60
   0   1  -3  231.68    8.70
   0   1  -3  228.88    8.50
   0   1   3  215.08    8.40
   0   1   3  221.38    8.10
  -1  -1  -3   58.29    2.60
  -1  -1  -3   54.69    3.00
   1  -1   3   57.09    2.80
   1  -1   3   59.39    2.80
  -1  -1  -3   60.39    2.90
  -1  -1  -3   57.69    2.60
  -1  -1  -3   59.49    2.90
   1  -1   3   57.79    2.80
  -1   1  -3   58.39    2.80
   1   1   3   57.29    2.50
  -1   1  -3   57.69    3.20
  -1   1  -3   58.89    2.90
  -1   1  -3   51.69    2.70
  -1   1  -3   53.79    2.70
   1   1   3   61.79    3.00
  -2  -1  -3  256.57    9.50
  -2  -1  -3  250.27    9.50
  -2  -1  -3  242.68    9.60
  -2  -1  -3  263.97   10.40
   2  -1   3  259.47    9.80
   2  -1   3  257.97    9.60
  -2  -1  -3  260.57    9.50
  -2   1  -3  246.78    9.50
  -2   1  -3  252.57    9.60
  -2   1  -3  245.28   10.30
  -2   1  -3  270.47    9.70
  -2   1  -3  246.78    9.60
   2   1   3  253.57    9.90
  -3  -1  -3  310.67   11.80
   3  -1   3  328.67   12.40
  -3  -1  -3  320.17   11.90
  -3  -1  -3  315.77   12.00
  -3  -1  -3  318.77   11.80
  -3  -1  -3  304.77   12.90
  -3   1  -3  305.77   12.10
   3   1   3  318.27   11.50
  -3   1  -3  325.47   11.80
   3   1   3  336.27   12.50
  -3   1  -3  321.37   12.10
  -3   1  -3  299.07   12.90
  -3   1  -3  328.17   11.90
  -4  -1  -3    3.00    1.60
  -4  -1  -3    3.20    1.20
   4  -1   3   -0.80    0.70
  -4  -1  -3    1.70    1.00
  -4  -1  -3    0.10    0.30
   4   1   3    3.30    0.80
  -4   1  -3    2.10    0.90
  -4   1  -3    1.10    1.00
  -4   1  -3    0.90    1.00
  -4   1  -3    3.30    0.90
   4   1   3    1.90    1.20
  -4   1  -3   -0.70    1.30
   5  -1   3    0.60    1.20
  -5  -1  -3   -1.80    0.90
  -5  -1  -3    1.10    0.90
  -5  -1  -3    1.20    1.20
  -5  -1  -3   -0.60    0.80
  -5  -1  -3   -0.10    1.30
  -5   1  -3    0.20    0.40
  -5   1  -3    1.60    1.10
  -5   1  -3    2.60    1.40
   5   1   3    0.80    1.40
   5   1   3    1.10    1.10
  -5   1  -3    0.40    1.90
  -5   1  -3    0.30    0.40
  -6  -1  -3  107.69    6.20
   6  -1   3  118.19    6.50
  -6  -1  -3  127.59    6.40
  -6  -1  -3  114.69    7.50
   6   1   3  117.19    6.80
  -6   1  -3  115.79    6.30
  -6   1  -3  107.19    6.20
  -6   1  -3  119.69    7.60
  -7  -1  -3  296.27   12.80
   7  -1   3  287.87   13.30
  -7  -1  -3  302.87   13.10
  -7  -1  -3  308.57   15.10
   7   1   3  284.67   13.40
  -7   1  -3  303.27   13.00
  -7   1  -3  294.27   13.00
  -7   1  -3  299.97   14.90
  -8  -1  -3    0.60    1.70
   8  -1   3    2.50    1.90
  -8  -1  -3   -2.70    2.60
  -8  -1  -3    3.60    2.30
  -8   1  -3    7.90    2.80
  -8   1  -3    6.30    3.40
  -8   1  -3    2.30    2.20
   8   1   3   -1.80    1.50
  -9  -1  -3   -3.70    1.40
  -9  -1  -3   -1.10    2.10
   9  -1   3   -2.80    2.60
  -9  -1  -3   -0.20    3.30
   9   1   3    0.50    2.90
  -9   1  -3    0.50    2.60
  -9   1  -3   -1.60    3.00
  -9   1  -3    2.00    2.00
 -10  -1  -3    3.30    4.30
  10  -1   3   -1.80    3.20
 -10  -1  -3    0.10    2.80
 -10  -1  -3    4.10    3.20
  10   1   3    6.30    4.00
 -10   1  -3    5.80    4.30
 -10   1  -3   -4.50    2.60
  11  -2  -3   22.20    4.50
 -11  -2   3   31.10    5.00
 -11  -2   3   25.10    6.80
 -11   2   3   22.70    4.60
 -11   2   3   31.10    4.90
  11   2  -3   34.00    5.40
 -10  -2   3   18.80    3.50
 -10  -2   3   13.80    3.70
  10  -2  -3   20.00    3.70
 -10  -2   3   18.50    4.40
 -10  -2   3   14.90    4.00
  10   2  -3   12.10    4.00
 -10   2   3    9.70    3.10
 -10   2   3   17.40    3.70
 -10   2   3   14.70    3.30
  10   2  -3   14.50    3.90
  -9  -2   3   -1.10    2.10
  -9  -2   3   -0.90    1.90
   9  -2  -3    2.00    2.20
  -9  -2   3   -0.10    2.10
   9  -2  -3   -1.80    2.30
  -9  -2   3   -1.80    1.90
  -9   2   3   -1.40    1.90
  -9   2   3    1.10    2.30
  -9   2   3    0.30    1.80
  -9   2   3   -1.90    1.80
   9   2  -3   -1.60    2.40
   9   2  -3   -2.10    2.40
  -8  -2   3    8.00    3.00
   8  -2  -3    6.10    2.30
   8  -2  -3    7.10    2.70
  -8  -2   3   12.30    2.90
  -8  -2   3    5.70    2.30
  -8  -2   3    4.10    2.20
   8   2  -3    7.60    2.80
  -8   2   3    6.70    2.70
   8   2  -3    7.60    2.70
  -8   2   3   10.00    2.30
  -8   2   3    7.30    2.30
  -8   2   3    8.70    2.70
  -7  -2   3  181.18    9.10
   7  -2  -3  183.88    8.80
  -7  -2   3  176.58    9.50
  -7  -2   3  187.18    8.70
  -7  -2   3  183.98    8.90
  -7   2   3  183.18    9.20
   7   2  -3  181.48    8.80
   7   2  -3  182.38    9.10
  -7   2   3  182.58    9.20
  -7   2   3  169.58    8.40
  -7   2   3  181.98    8.50
  -6  -2   3   68.99    4.30
   6  -2  -3   76.19    4.70
  -6  -2   3   74.49    4.60
  -6  -2   3   62.59    4.80
  -6  -2   3   66.39    4.60
  -6   2   3   74.89    4.70
  -6   2   3   68.49    4.60
  -6   2   3   65.99    4.10
   6   2  -3   72.09    4.60
   6   2  -3   66.89    4.50
  -6   2   3   70.39    4.40
  -5  -2   3   12.90    1.90
  -5  -2   3   10.80    1.80
  -5  -2   3   10.30    1.80
   5  -2  -3   13.40    1.40
  -5  -2   3   13.30    2.30
   5  -2  -3   14.80    1.30
   5  -2  -3   11.10    2.00
   5   2  -3   12.90    2.10
  -5   2   3   14.20    1.90
  -5   2   3   13.80    1.80
  -5   2   3   17.80    2.40
  -5   2   3   15.20    2.30
  -5   2   3   15.20    2.10
   4  -2  -3   75.29    3.40
   4  -2  -3   73.29    3.40
  -4  -2   3   87.99    4.20
  -4  -2   3   69.99    4.00
  -4  -2   3   74.19    4.00
   4  -2  -3   76.49    4.20
  -4  -2   3   76.29    4.40
  -4   2   3   74.99    3.80
   4   2  -3   68.79    4.10
  -4   2   3   74.49    4.40
  -4   2   3   76.69    3.70
  -4   2   3   68.39    3.80
  -4   2   3   83.29    4.20
   4   2  -3   73.39    2.90
  -3  -2   3  575.34   19.90
  -3  -2   3  540.25   19.50
   3  -2  -3  556.34   19.20
  -3  -2   3  522.05   19.50
   3  -2  -3  520.95   19.60
  -3  -2   3  555.44   19.50
   3  -2  -3  546.85   19.10
   3   2  -3  532.55   19.70
  -3   2   3  536.85   20.00
  -3   2   3  542.55   19.10
   3   2  -3  538.45   18.70
   3   2  -3  537.15   18.70
  -3   2   3  564.24   19.20
  -3   2   3  553.44   19.20
  -3   2   3  512.45   19.60
   2  -2  -3  805.12   29.00
  -2  -2   3  900.11   29.60
  -2  -2   3  832.42   29.10
  -2  -2   3  851.61   29.20
   2  -2  -3  853.41   29.10
  -2  -2   3  827.92   29.20
   2   2  -3  824.92   28.80
   2   2  -3  836.92   28.80
   2   2  -3  833.42   29.40
  -2   2   3  848.52   29.70
  -2   2   3  829.72   29.40
   1  -2  -3   45.90    2.40
  -1  -2   3   46.00    2.30
  -1  -2   3   49.80    2.50
   1  -2  -3   49.80    2.50
  -1  -2   3   52.19    2.60
  -1  -2   3   50.49    2.80
  -1   2   3   45.80    1.90
   1   2  -3   45.60    2.30
  -1   2   3   44.20    2.50
   1   2  -3   46.80    2.40
  -1   2   3   44.90    2.60
   1   2  -3   49.90    2.50
   0  -2   3  157.68    6.00
   0  -2   3  155.68    6.20
   0  -2  -3  161.08    6.40
   0  -2   3  153.38    6.20
   0  -2  -3  158.18    6.30
   0  -2   3  190.38    6.90
   0   2   3  144.49    6.20
   0   2   3  167.98    6.40
   0   2   3  154.48    5.60
   0   2  -3  154.38    6.50
   0   2  -3  151.68    6.20
   0   2  -3  157.88    6.20
  -1  -2  -3  123.69    5.10
  -1  -2  -3  111.99    4.50
  -1  -2  -3  113.59    5.00
   1  -2   3  121.59    4.90
   1  -2   3  117.19    4.90
   1  -2   3  120.19    5.00
  -1  -2  -3  120.49    4.50
  -1  -2  -3  113.19    5.20
  -1   2  -3  117.69    5.00
   1   2   3  116.29    4.90
   1   2   3  115.79    5.10
  -1   2  -3  121.79    5.50
  -1   2  -3  126.49    5.10
  -1   2  -3  119.59    4.90
  -2  -2  -3  736.03   27.30
  -2  -2  -3  789.42   27.60
   2  -2   3  806.02   27.70
   2  -2   3  776.52   27.70
  -2  -2  -3  781.22   28.30
  -2  -2  -3  810.52   27.40
  -2  -2  -3  783.62   27.50
   2  -2   3  818.02   27.70
   2   2   3  796.52   27.40
  -2   2  -3  792.22   28.50
   2   2   3  782.22   27.90
  -2   2  -3  780.32   27.70
  -2   2  -3  777.02   27.50
  -2   2  -3  822.62   27.70
  -2   2  -3  789.02   27.70
  -3  -2  -3   84.19    4.10
  -3  -2  -3   93.39    4.10
  -3  -2  -3   89.49    4.00
   3  -2   3   92.79    4.40
  -3  -2  -3   86.49    4.10
   3  -2   3   85.19    4.30
  -3  -2  -3   76.39    4.80
  -3   2  -3   87.09    4.10
  -3   2  -3   88.09    4.20
   3   2   3   84.99    4.00
  -3   2  -3   88.59    4.40
   3   2   3   79.59    4.40
  -3   2  -3   89.29    4.40
  -3   2  -3   84.49    5.00
   4  -2   3    2.40    1.20
  -4  -2  -3    3.80    1.90
  -4  -2  -3    0.70    0.50
  -4  -2  -3    1.00    0.60
  -4  -2  -3    3.00    1.10
  -4  -2  -3    3.00    1.10
  -4   2  -3    4.10    1.10
   4   2   3    4.90    1.20
  -4   2  -3    1.60    1.00
  -4   2  -3    4.60    1.20
   4   2   3    4.10    1.30
  -4   2  -3    4.60    1.60
  -4   2  -3    3.90    1.30
  -5  -2  -3   90.79    4.30
  -5  -2  -3   80.89    4.70
   5  -2   3   95.49    5.40
  -5  -2  -3   92.79    5.10
  -5  -2  -3   91.19    4.30
  -5  -2  -3   90.09    6.20
   5   2   3   88.59    4.50
  -5   2  -3   84.09    6.10
  -5   2  -3   88.49    5.00
   5   2   3  101.79    5.60
  -5   2  -3   88.99    4.50
  -5   2  -3   97.09    4.60
  -5   2  -3   94.69    5.10
  -6  -2  -3  868.61   31.70
   6  -2   3  868.31   32.30
  -6  -2  -3  878.51   33.90
  -6  -2  -3  872.01   31.90
  -6   2  -3  886.81   33.90
  -6   2  -3  885.71   31.90
  -6   2  -3  888.21   32.20
   6   2   3  845.42   32.40
  -7  -2  -3   99.29    6.30
  -7  -2  -3  109.19    8.00
   7  -2   3  106.39    6.40
  -7  -2  -3   96.09    6.00
  -7   2  -3  102.39    6.50
  -7   2  -3   94.39    7.30
   7   2   3  105.19    6.80
  -7   2  -3  105.39    6.30
  -8  -2  -3   13.70    3.00
   8  -2   3   21.80    3.90
  -8  -2  -3   20.60    3.50
  -8  -2  -3   17.80    4.20
  -8   2  -3   19.90    4.70
  -8   2  -3   26.20    3.80
   8   2   3   24.40    4.00
  -8   2  -3   18.40    3.30
  -9  -2  -3   19.80    3.60
  -9  -2  -3   13.50    3.10
  -9  -2  -3   22.10    5.50
   9  -2   3   18.50    4.10
   9   2   3   16.50    4.20
  -9   2  -3   19.50    3.80
  -9   2  -3   15.50    4.00
  -9   2  -3   15.30    5.00
 -10  -2  -3   13.40    4.00
 -10  -2  -3   17.90    5.80
  10  -2   3   10.00    3.90
 -10  -2  -3    1.70    2.80
  10   2   3   11.80    3.60
 -10   2  -3    3.20    4.40
 -10   2  -3    8.80    3.80
 -11  -3   3   43.60    7.00
 -11  -3   3   34.50    5.30
  11  -3  -3   35.70    5.80
 -11   3   3   34.30    5.70
 -11   3   3   30.80    4.60
  11   3  -3   42.10    5.60
 -10  -3   3   -2.60    2.30
 -10  -3   3    0.40    2.70
 -10  -3   3   -0.60    2.20
  10  -3  -3   -0.80    2.90
 -10  -3   3    1.90    3.00
 -10   3   3    0.20    2.30
  10   3  -3   -1.70    2.80
 -10   3   3    5.50    3.20
 -10   3   3    0.80    2.10
  10   3  -3   -3.00    3.00
  -9  -3   3    7.40    2.60
  -9  -3   3    3.00    2.50
   9  -3  -3    3.60    2.90
  -9  -3   3    2.00    2.90
  -9  -3   3    5.50    2.60
   9  -3  -3    1.90    2.40
  -9   3   3    7.40    2.60
  -9   3   3    4.50    2.20
  -9   3   3    3.90    2.50
   9   3  -3    0.60    2.80
   9   3  -3    5.70    2.90
  -8  -3   3   58.59    5.00
  -8  -3   3   64.29    5.20
   8  -3  -3   59.99    4.80
  -8  -3   3   49.70    5.00
   8  -3  -3   60.69    4.70
  -8  -3   3   61.29    5.80
  -8   3   3   55.69    4.40
  -8   3   3   64.19    4.90
   8   3  -3   57.29    5.30
  -8   3   3   61.49    5.40
   8   3  -3   63.19    5.10
  -8   3   3   51.99    5.30
  -7  -3   3    0.30    1.80
   7  -3  -3    0.20    1.60
  -7  -3   3    3.20    1.80
  -7  -3   3   -0.20    1.60
  -7  -3   3   -0.70    1.40
  -7   3   3   -1.40    1.40
   7   3  -3    1.50    2.10
  -7   3   3   -1.30    1.40
  -7   3   3   -2.90    1.50
   7   3  -3    0.50    1.80
  -7   3   3   -0.90    1.40
  -6  -3   3   75.39    4.80
  -6  -3   3   75.59    4.80
  -6  -3   3   78.49    5.40
   6  -3  -3   66.59    3.50
   6  -3  -3   67.49    4.60
  -6  -3   3   71.39    4.60
  -6   3   3   76.49    4.50
   6   3  -3   72.79    5.10
  -6   3   3   75.49    4.40
  -6   3   3   75.69    4.80
   6   3  -3   81.99    4.80
  -6   3   3   76.99    5.00
   5  -3  -3   27.10    1.90
   5  -3  -3   27.10    2.80
  -5  -3   3   29.80    2.90
  -5  -3   3   26.40    2.80
  -5  -3   3   28.30    2.90
  -5  -3   3   23.00    3.00
   5  -3  -3   25.20    1.90
  -5   3   3   29.40    3.20
  -5   3   3   29.80    2.40
  -5   3   3   27.70    2.30
   5   3  -3   24.10    2.80
  -5   3   3   23.90    2.70
  -5   3   3   28.00    2.50
   4  -3  -3    2.50    0.80
  -4  -3   3    1.70    1.10
   4  -3  -3    0.40    1.10
  -4  -3   3    0.80    1.00
   4  -3  -3    3.30    0.90
  -4  -3   3    1.90    1.30
  -4  -3   3    3.20    1.10
  -4   3   3    4.00    1.30
   4   3  -3    2.80    0.50
  -4   3   3    2.10    1.10
  -4   3   3    2.50    0.90
  -4   3   3    2.20    0.80
   4   3  -3    1.40    1.20
  -4   3   3    2.90    1.00
  -4   3   3    2.40    0.90
   3  -3  -3  673.03   23.20
  -3  -3   3  658.23   23.30
  -3  -3   3  646.64   23.50
   3  -3  -3  646.64   23.10
  -3  -3   3  648.04   23.60
  -3  -3   3  668.23   24.10
  -3   3   3  652.63   23.10
   3   3  -3  627.64   22.60
  -3   3   3  668.93   23.00
  -3   3   3  653.43   23.40
  -3   3   3  682.13   24.10
   3   3  -3  648.14   23.70
  -3   3   3  661.83   23.60
  -3   3   3  682.03   22.90
   3   3  -3  654.43   22.70
  -2  -3   3   84.09    4.00
  -2  -3   3   81.89    3.90
   2  -3  -3   80.69    3.80
  -2  -3   3   79.09    3.60
  -2  -3   3   97.99    4.50
   2  -3  -3   84.39    3.90
  -2   3   3   82.69    4.40
  -2   3   3   88.99    3.40
   2   3  -3   77.79    3.50
   2   3  -3   80.79    4.10
   2   3  -3   87.59    3.70
  -2   3   3   85.69    4.00
  -2   3   3   87.39    3.40
  -1  -3   3   60.79    2.60
  -1  -3   3   59.99    3.40
  -1  -3   3   56.69    3.00
   1  -3  -3   60.29    3.00
  -1  -3   3   55.19    2.90
   1  -3  -3   59.89    3.00
  -1   3   3   56.49    2.10
  -1   3   3   56.99    3.20
  -1   3   3   62.49    3.10
   1   3  -3   58.19    2.80
   1   3  -3   60.29    3.00
   1   3  -3   61.29    2.90
   0  -3  -3  375.46   13.20
   0  -3  -3  361.86   13.30
   0  -3  -3  372.76   13.30
   0  -3   3  392.36   14.10
   0  -3   3  360.96   13.20
   0  -3   3  360.46   13.20
   0  -3   3  358.96   12.80
   0   3   3  373.06   13.40
   0   3   3  359.56   12.30
   0   3  -3  340.27   13.00
   0   3   3  341.87   13.30
   0   3  -3  372.96   13.20
   0   3  -3  363.16   13.70
   0   3  -3  352.66   13.20
   1  -3   3 1151.68   39.50
  -1  -3  -3 1173.78   39.90
   1  -3   3 1143.29   39.90
  -1  -3  -3 1117.79   39.20
  -1  -3  -3 1162.08   39.20
  -1  -3  -3 1180.78   39.90
   1  -3   3 1154.38   39.80
  -1  -3  -3 1130.19   40.20
  -1   3  -3 1210.58   39.90
   1   3   3 1097.89   39.80
  -1   3  -3 1160.68   40.50
  -1   3  -3 1203.88   39.90
  -1   3  -3 1141.69   39.90
   1   3   3 1146.79   40.00
  -2  -3  -3   11.00    1.50
   2  -3   3   10.30    1.50
   2  -3   3    6.40    1.20
  -2  -3  -3    7.80    1.30
  -2  -3  -3   10.00    1.20
  -2  -3  -3    8.30    1.10
  -2  -3  -3    9.10    1.70
   2  -3   3   13.40    1.40
  -2   3  -3    6.70    1.30
  -2   3  -3   10.60    1.50
  -2   3  -3    8.30    1.40
  -2   3  -3   11.50    1.80
  -2   3  -3    9.30    1.40
   2   3   3    7.80    1.40
  -3  -3  -3  238.08   10.60
   3  -3   3  250.97    9.70
  -3  -3  -3  236.48    9.40
  -3  -3  -3  236.48    9.30
   3  -3   3  254.27    9.70
  -3  -3  -3  226.28    9.30
   3  -3   3  241.48    9.80
  -3  -3  -3  249.38    9.40
  -3   3  -3  236.08   10.50
  -3   3  -3  239.98    9.50
  -3   3  -3  249.68    9.60
   3   3   3  251.67   10.00
  -3   3  -3  249.58    9.70
   3   3   3  233.48    9.40
  -3   3  -3  235.98    9.70
   4  -3   3  114.69    5.60
  -4  -3  -3  111.59    5.30
  -4  -3  -3  112.29    6.60
  -4  -3  -3  107.79    5.30
   4  -3   3  116.99    5.50
  -4   3  -3  112.99    5.50
  -4   3  -3  111.89    5.20
  -4   3  -3  117.79    6.70
   4   3   3  115.29    5.30
   4   3   3  102.59    5.70
  -4   3  -3  110.99    5.60
  -4   3  -3  110.99    5.30
  -5  -3  -3   57.79    3.90
  -5  -3  -3   54.39    3.70
  -5  -3  -3   51.49    3.10
   5  -3   3   53.09    3.80
   5  -3   3   64.09    4.20
  -5  -3  -3   53.29    5.00
  -5   3  -3   61.69    4.00
   5   3   3   52.39    4.00
  -5   3  -3   61.79    3.50
  -5   3  -3   58.19    5.10
  -5   3  -3   58.79    4.00
  -5   3  -3   56.79    3.60
   5   3   3   59.59    3.70
  -6  -3  -3  148.99    9.30
   6  -3   3  147.69    7.60
   6  -3   3  155.98    8.00
  -6  -3  -3  166.98    7.70
  -6  -3  -3  167.18    7.90
  -6   3  -3  146.29    8.90
  -6   3  -3  168.08    8.10
  -6   3  -3  155.78    7.70
  -6   3  -3  148.19    7.00
   6   3   3  155.08    8.30
  -6   3  -3  165.68    8.10
   7  -3   3    2.10    1.90
  -7  -3  -3   -2.00    2.30
  -7  -3  -3    2.60    1.80
  -7  -3  -3   -0.70    1.50
   7  -3   3    0.60    1.50
  -7   3  -3   -1.50    2.30
   7   3   3   -0.30    2.20
  -7   3  -3    0.60    1.50
  -7   3  -3   -3.10    1.60
   8  -3   3    6.00    2.70
  -8  -3  -3    6.10    2.50
  -8  -3  -3    4.60    3.20
  -8  -3  -3    5.70    2.40
   8  -3   3    3.30    2.40
  -8   3  -3    2.60    2.40
  -8   3  -3    7.80    3.80
   8   3   3    1.30    2.60
  -8   3  -3    3.00    2.40
   9  -3   3    0.10    2.80
   9  -3   3    2.00    2.50
  -9  -3  -3    2.90    2.90
  -9  -3  -3    2.90    2.10
  -9  -3  -3   -0.60    2.30
  -9   3  -3    4.40    2.40
  -9   3  -3    1.20    3.50
  -9   3  -3   -1.80    2.30
   9   3   3   -2.40    2.00
 -10  -3  -3   17.70    4.10
 -10  -3  -3   12.20    5.30
 -10  -3  -3   10.90    3.90
  10  -3   3   14.30    4.30
 -10   3  -3   13.90    4.20
  10   3   3   13.50    4.50
 -10   3  -3   14.00    5.10
 -11  -4   3  151.18    9.80
 -11  -4   3  149.49   11.00
  11  -4  -3  142.79    9.80
 -11   4   3  126.29    9.60
  11   4  -3  125.29    8.90
 -10  -4   3    3.20    2.90
  10  -4  -3    0.50    2.90
 -10  -4   3    5.40    3.10
 -10  -4   3    2.00    2.60
  10   4  -3   -0.10    3.00
 -10   4   3    2.60    2.70
 -10   4   3    5.80    2.80
  10   4  -3    1.30    3.60
 -10   4   3   -1.10    2.70
   9  -4  -3   16.30    3.20
  -9  -4   3   17.20    3.60
  -9  -4   3   12.30    3.40
   9  -4  -3   14.90    3.30
  -9  -4   3   11.40    3.30
  -9  -4   3   13.60    4.10
   9   4  -3   19.90    4.20
  -9   4   3   12.00    2.90
  -9   4   3   19.40    3.60
  -9   4   3   10.10    2.70
   9   4  -3   14.30    3.40
   8  -4  -3   43.30    4.70
  -8  -4   3   41.30    5.50
  -8  -4   3   37.20    4.50
  -8  -4   3   51.09    4.90
  -8  -4   3   34.20    4.30
   8  -4  -3   36.80    4.30
   8   4  -3   38.10    4.90
  -8   4   3   41.40    4.10
   8   4  -3   43.30    4.70
  -8   4   3   40.40    4.20
  -8   4   3   50.29    5.30
  -8   4   3   46.40    4.80
  -7  -4   3    5.40    2.50
  -7  -4   3    3.70    2.00
  -7  -4   3    3.70    1.70
  -7  -4   3    4.30    1.70
   7  -4  -3    5.10    2.10
  -7   4   3    4.40    1.80
  -7   4   3    4.30    1.80
   7   4  -3    4.70    2.50
  -7   4   3    2.00    1.80
   7   4  -3    4.50    1.90
  -7   4   3    3.50    1.70
  -6  -4   3   38.60    3.90
   6  -4  -3   39.20    3.50
  -6  -4   3   41.80    3.30
   6  -4  -3   38.00    2.60
  -6  -4   3   37.30    3.20
  -6  -4   3   44.80    4.30
   6  -4  -3   40.10    2.60
  -6   4   3   36.60    3.10
  -6   4   3   37.20    3.20
  -6   4   3   43.70    3.80
  -6   4   3   43.30    3.50
   6   4  -3   38.60    4.10
   6   4  -3   36.60    3.10
  -6   4   3   41.70    3.80
  -5  -4   3    1.70    1.50
   5  -4  -3    0.70    1.30
  -5  -4   3   -0.30    0.80
   5  -4  -3   -1.30    0.70
  -5  -4   3   -0.40    1.10
  -5  -4   3   -0.10    0.90
   5  -4  -3   -0.50    0.70
  -5   4   3   -0.60    0.70
  -5   4   3   -0.80    0.80
   5   4  -3    0.30    1.20
  -5   4   3    0.60    0.90
  -5   4   3    1.40    1.20
  -5   4   3   -0.40    0.60
   5   4  -3   -3.20    1.10
  -5   4   3   -0.80    1.10
  -4  -4   3  118.09    5.40
  -4  -4   3  107.89    5.50
  -4  -4   3  121.39    5.70
   4  -4  -3  116.69    5.20
   4  -4  -3  113.99    5.70
  -4  -4   3  107.79    6.20
   4  -4  -3  115.99    5.10
  -4   4   3  119.49    5.40
  -4   4   3  117.69    6.10
   4   4  -3  107.69    4.50
   4   4  -3  115.49    5.90
  -4   4   3  122.89    5.10
  -4   4   3  114.99    5.60
  -4   4   3  114.69    5.40
  -4   4   3  115.09    5.00
   4   4  -3  109.89    4.60
  -3  -4   3  374.46   14.40
  -3  -4   3  379.16   14.00
  -3  -4   3  375.86   14.50
  -3  -4   3  409.26   15.30
   3  -4  -3  373.26   14.00
   3  -4  -3  384.46   14.20
   3   4  -3  365.56   13.60
  -3   4   3  394.66   14.10
   3   4  -3  366.36   14.60
   3   4  -3  400.16   13.80
  -3   4   3  359.66   14.80
  -3   4   3  403.76   14.50
  -3   4   3  393.06   14.50
  -2  -4   3   47.30    2.80
  -2  -4   3   46.60    3.30
  -2  -4   3   52.29    2.50
   2  -4  -3   39.50    2.50
   2  -4  -3   51.29    2.70
  -2  -4   3   52.29    3.00
   2  -4  -3   50.39    2.80
   2   4  -3   51.69    2.60
  -2   4   3   50.09    2.10
  -2   4   3   49.40    2.20
  -2   4   3   44.80    3.00
  -2   4   3   52.89    3.00
  -2   4   3   44.40    2.70
   2   4  -3   53.69    3.20
   2   4  -3   51.39    2.50
  -1  -4   3    9.80    1.70
  -1  -4   3   13.90    1.60
   1  -4  -3    9.70    1.40
   1  -4  -3   11.70    1.50
  -1  -4   3    9.50    1.30
   1  -4  -3   10.50    1.30
   1   4  -3   10.40    1.30
  -1   4   3   10.70    1.40
   1   4  -3   10.50    1.30
  -1   4   3    8.20    1.50
   1   4  -3   12.90    1.60
   0  -4  -3    1.60    0.90
   0  -4  -3    1.60    0.80
   0  -4   3    0.40    0.80
   0  -4   3    1.10    0.70
   0  -4  -3    1.10    0.80
   0  -4   3    0.80    0.80
   0   4   3    0.30    0.80
   0   4  -3    0.50    0.90
   0   4   3    2.00    0.80
   0   4  -3    1.30    0.70
   0   4  -3    2.90    0.80
   0   4  -3    0.50    0.70
   1  -4   3  450.65   15.80
  -1  -4  -3  431.96   16.30
  -1  -4  -3  444.96   15.50
  -1  -4  -3  469.45   15.70
  -1  -4  -3  447.86   16.80
   1  -4   3  464.15   17.50
   1  -4   3  431.86   16.40
  -1  -4  -3  469.75   16.50
   1  -4   3  445.56   16.30
   1   4   3  427.76   16.50
   1   4   3  425.36   16.30
  -1   4  -3  455.15   15.90
  -1   4  -3  434.06   17.10
  -1   4  -3  463.05   16.50
  -1   4  -3  473.35   16.40
  -2  -4  -3  790.92   27.70
  -2  -4  -3  807.72   27.30
   2  -4   3  793.12   27.50
  -2  -4  -3  788.22   27.20
  -2  -4  -3  792.92   27.80
   2  -4   3  751.82   27.90
  -2  -4  -3  778.62   28.70
   2  -4   3  769.42   27.80
  -2   4  -3  774.12   27.90
  -2   4  -3  815.02   27.90
  -2   4  -3  825.72   28.00
  -2   4  -3  760.52   28.80
  -2   4  -3  816.92   27.90
   2   4   3  773.32   28.00
   2   4   3  779.92   28.00
  -2   4  -3  787.22   27.10
  -3  -4  -3  105.39    4.90
  -3  -4  -3  106.49    4.80
  -3  -4  -3  104.59    5.00
  -3  -4  -3  100.69    6.10
   3  -4   3  109.79    5.10
  -3  -4  -3  107.59    4.90
   3  -4   3  105.39    5.20
   3  -4   3  109.69    5.30
  -3   4  -3  110.59    5.30
   3   4   3  105.99    5.30
  -3   4  -3  107.49    5.10
  -3   4  -3  114.19    5.30
   3   4   3  109.79    5.20
  -3   4  -3  106.59    5.20
  -3   4  -3  109.59    6.20
  -3   4  -3  120.79    5.10
   4  -4   3    0.60    1.10
  -4  -4  -3   -0.10    0.80
   4  -4   3    1.10    1.00
  -4  -4  -3   -0.20    0.40
   4  -4   3    0.10    1.10
  -4  -4  -3    0.00    0.50
  -4  -4  -3   -0.20    1.40
  -4  -4  -3    1.50    1.00
  -4   4  -3    0.60    1.00
   4   4   3   -0.30    1.20
  -4   4  -3    1.80    1.30
   4   4   3    0.60    1.00
  -4   4  -3    0.80    1.20
  -4   4  -3   -1.80    0.70
  -4   4  -3   -1.30    1.30
  -5  -4  -3  105.39    5.50
   5  -4   3  103.29    5.70
  -5  -4  -3  106.49    7.30
  -5  -4  -3  106.89    5.60
   5  -4   3  110.99    5.90
   5   4   3  108.49    6.20
  -5   4  -3  107.09    5.50
  -5   4  -3  111.39    5.90
   5   4   3  109.89    5.70
  -5   4  -3  103.09    5.40
  -5   4  -3  105.39    5.80
  -5   4  -3  112.29    7.10
  -6  -4  -3   97.39    5.60
   6  -4   3   97.19    5.60
  -6  -4  -3   96.29    7.40
  -6  -4  -3   96.59    5.50
   6  -4   3   94.89    5.80
   6   4   3   99.49    6.30
  -6   4  -3  101.99    6.10
  -6   4  -3   89.99    5.50
  -6   4  -3   95.19    5.10
  -6   4  -3   86.99    5.20
  -6   4  -3   95.79    7.20
   7  -4   3    1.60    1.90
  -7  -4  -3    1.30    1.70
  -7  -4  -3    0.60    2.60
  -7  -4  -3    4.80    2.10
   7  -4   3   -1.60    1.70
  -7   4  -3    4.40    1.90
   7   4   3    3.50    2.40
  -7   4  -3    5.50    3.00
  -7   4  -3    0.10    1.90
   8  -4   3    0.80    2.10
  -8  -4  -3    0.40    3.00
  -8  -4  -3    1.00    2.20
  -8  -4  -3    1.30    2.00
   8  -4   3   -0.60    2.10
  -8   4  -3    4.00    2.50
  -8   4  -3   -1.10    2.80
   8   4   3    1.30    2.90
  -8   4  -3    1.70    2.10
   9  -4   3    0.20    2.00
  -9  -4  -3   -2.60    2.00
  -9  -4  -3    5.60    3.80
   9  -4   3    0.70    1.90
  -9  -4  -3   -0.20    2.20
  -9   4  -3   -0.50    3.00
  -9   4  -3   -0.40    1.70
   9   4   3   -1.10    2.30
  -9   4  -3    0.30    2.80
 -10  -4  -3   -2.10    4.10
  10  -4   3   -1.50    2.10
 -10  -4  -3    2.10    2.80
  10   4   3    3.10    3.50
 -10   4  -3   -0.90    3.20
 -10   4  -3    1.20    3.70
 -11  -5   3    6.70    3.70
  11  -5  -3    3.70    3.80
 -11  -5   3    7.50    4.00
  11   5  -3    7.10    3.60
 -11   5   3    4.00    3.70
 -11   5   3    4.60    3.20
  10  -5  -3   32.40    5.00
 -10  -5   3   29.60    4.90
 -10  -5   3   29.80    4.60
 -10  -5   3   27.80    5.70
 -10   5   3   25.80    4.00
 -10   5   3   27.80    4.30
  10   5  -3   26.60    4.90
 -10   5   3   28.20    4.90
  10   5  -3   22.10    4.50
  -9  -5   3   13.60    3.40
  -9  -5   3   10.60    2.80
   9  -5  -3   12.10    3.20
   9  -5  -3   11.20    2.90
  -9  -5   3   10.50    2.90
  -9  -5   3   10.10    4.10
   9   5  -3   13.80    3.80
   9   5  -3   11.10    3.30
  -9   5   3   18.80    3.60
  -9   5   3   12.70    3.00
  -9   5   3    9.90    2.80
   8  -5  -3   48.50    4.90
   8  -5  -3   43.20    4.80
  -8  -5   3   43.20    4.60
  -8  -5   3   43.30    4.90
  -8  -5   3   43.20    4.70
  -8  -5   3   42.30    5.60
   8   5  -3   50.79    4.90
  -8   5   3   38.30    4.10
   8   5  -3   40.10    5.10
  -8   5   3   45.70    5.20
  -8   5   3   43.40    4.30
  -7  -5   3    8.70    2.20
   7  -5  -3    8.90    2.40
  -7  -5   3    8.90    3.10
  -7  -5   3    7.00    2.10
  -7  -5   3    8.50    2.50
   7   5  -3    6.30    2.90
  -7   5   3    6.90    2.00
  -7   5   3    4.50    2.20
  -7   5   3   10.40    2.50
  -7   5   3    5.80    1.90
   7   5  -3    4.50    2.20
  -7   5   3   10.00    2.50
   6  -5  -3  106.19    5.30
  -6  -5   3  102.99    6.00
   6  -5  -3  109.19    5.20
  -6  -5   3  104.19    7.00
   6  -5  -3  105.39    6.00
  -6  -5   3  109.69    6.00
  -6  -5   3  104.29    6.00
   6   5  -3  105.69    5.80
  -6   5   3  101.99    5.40
  -6   5   3  116.49    6.40
  -6   5   3  107.09    6.20
  -6   5   3  114.89    5.70
  -6   5   3  107.99    6.40
   6   5  -3  110.89    6.70
   5  -5  -3   29.60    2.40
   5  -5  -3   28.90    2.30
   5  -5  -3   37.70    3.50
  -5  -5   3   25.50    2.70
  -5  -5   3   27.70    3.20
  -5  -5   3   26.10    3.70
  -5  -5   3   24.90    2.90
  -5   5   3   25.50    2.90
   5   5  -3   26.00    3.20
  -5   5   3   29.80    2.80
   5   5  -3   28.60    2.70
  -5   5   3   28.50    2.40
  -5   5   3   24.50    2.60
  -5   5   3   28.00    3.30
  -5   5   3   28.60    2.60
  -5   5   3   27.90    2.50
   4  -5  -3    1.40    1.00
  -4  -5   3    2.20    1.30
  -4  -5   3    0.90    1.60
  -4  -5   3    1.30    1.20
  -4  -5   3    1.20    1.00
   4  -5  -3   -0.50    0.70
  -4   5   3    1.90    1.00
   4   5  -3    1.60    1.10
  -4   5   3    1.20    0.80
  -4   5   3    0.90    0.80
   4   5  -3    1.40    0.70
  -4   5   3    1.00    0.80
  -4   5   3    2.30    1.20
  -4   5   3    2.00    1.10
   4   5  -3    3.20    0.90
  -4   5   3    0.80    1.00
   4   5  -3    2.50    1.60
  -3  -5   3  351.96   14.30
   3  -5  -3  352.36   13.10
   3  -5  -3  387.06   13.50
  -3  -5   3  329.07   12.70
  -3  -5   3  323.67   13.30
  -3  -5   3  337.07   13.30
   3  -5  -3  343.77   13.00
  -3   5   3  355.66   13.10
  -3   5   3  336.77   12.40
  -3   5   3  338.47   13.20
  -3   5   3  346.67   12.50
  -3   5   3  360.76   13.90
   3   5  -3  326.17   12.60
  -3   5   3  339.67   13.30
  -3   5   3  352.96   13.30
   3   5  -3  351.06   13.70
   3   5  -3  333.97   12.60
   2  -5  -3   33.00    2.40
   2  -5  -3   27.80    2.30
  -2  -5   3   31.80    2.50
   2  -5  -3   32.50    2.30
  -2  -5   3   34.50    1.90
  -2  -5   3   29.30    2.40
   2  -5  -3   32.00    1.60
  -2  -5   3   35.90    3.10
  -2   5   3   31.70    1.60
  -2   5   3   30.30    2.70
  -2   5   3   35.30    2.40
  -2   5   3   33.30    1.60
  -2   5   3   30.40    2.50
   2   5  -3   31.80    2.10
   2   5  -3   31.40    2.10
   2   5  -3   31.80    2.70
   1  -5  -3   67.89    3.50
  -1  -5   3   64.59    3.50
   1  -5  -3   67.99    3.60
   1  -5  -3   62.89    2.40
  -1  -5   3   66.79    3.60
  -1  -5   3   76.99    4.40
   1  -5  -3   68.69    3.60
  -1   5   3   65.29    3.80
   1   5  -3   70.99    3.50
   1   5  -3   69.99    3.50
  -1   5   3   67.89    4.00
  -1   5   3   65.79    3.40
   1   5  -3   66.89    3.70
   0  -5  -3   84.39    4.30
   0  -5  -3   81.69    4.10
   0  -5   3   78.79    4.10
   0  -5  -3   79.59    2.90
   0  -5   3   96.39    5.20
   0  -5   3   76.19    4.00
   0  -5  -3   81.99    4.10
   0   5  -3   82.09    4.00
   0   5   3   81.19    4.40
   0   5  -3   84.29    4.10
   0   5  -3   84.79    4.10
   0   5  -3   76.79    4.60
   0   5   3   84.19    4.00
  -1  -5  -3  307.57   10.70
   1  -5   3  311.07   11.70
   1  -5   3  314.77   10.90
   1  -5   3  305.57   11.60
  -1  -5  -3  311.57   12.30
  -1  -5  -3  296.67   11.50
  -1  -5  -3  312.07   10.70
   1  -5   3  288.87   12.70
  -1  -5  -3  311.17   11.70
  -1   5  -3  254.27   11.20
  -1   5  -3  321.67   11.90
   1   5   3  294.97   11.60
  -1   5  -3  310.07   11.70
  -1   5  -3  303.87   12.50
   1   5   3  315.77   12.00
   2  -5   3   89.49    4.60
  -2  -5  -3   90.69    4.50
  -2  -5  -3   93.39    4.60
  -2  -5  -3   89.09    4.00
  -2  -5  -3   86.99    3.90
   2  -5   3   91.49    4.50
   2  -5   3   93.49    4.20
  -2  -5  -3   90.79    5.40
  -2   5  -3   97.69    4.10
   2   5   3   90.89    4.60
  -2   5  -3   92.39    4.70
  -2   5  -3   91.09    5.30
  -2   5  -3   94.19    4.70
   2   5   3   95.79    4.90
  -2   5  -3   88.69    4.60
   3  -5   3   86.99    4.30
  -3  -5  -3   88.49    4.50
  -3  -5  -3   84.29    4.10
  -3  -5  -3   88.69    4.20
   3  -5   3   89.59    4.80
   3  -5   3   86.19    4.60
  -3  -5  -3   86.19    5.40
  -3  -5  -3   82.89    4.30
  -3   5  -3   88.89    3.90
  -3   5  -3   85.79    4.50
  -3   5  -3   93.09    4.80
  -3   5  -3   86.19    4.70
  -3   5  -3   95.09    5.70
  -3   5  -3   97.39    4.70
   3   5   3   88.19    4.80
   3   5   3   87.29    4.80
  -4  -5  -3   10.10    2.50
   4  -5   3   11.00    1.70
   4  -5   3    8.40    1.90
   4  -5   3   12.80    2.10
  -4  -5  -3    9.10    1.60
  -4  -5  -3    9.60    1.70
  -4   5  -3    9.00    2.40
  -4   5  -3   10.40    1.90
   4   5   3    8.00    1.70
  -4   5  -3    9.60    2.00
   4   5   3    8.90    1.90
  -4   5  -3   11.70    2.00
  -4   5  -3    9.30    1.70
  -5  -5  -3  720.13   26.00
   5  -5   3  700.83   26.60
  -5  -5  -3  711.63   26.10
   5  -5   3  736.23   26.50
   5  -5   3  704.63   26.30
  -5  -5  -3  712.53   28.40
  -5   5  -3  727.73   26.30
  -5   5  -3  704.33   28.00
   5   5   3  705.13   26.50
  -5   5  -3  709.83   26.40
   5   5   3  754.82   27.00
  -5   5  -3  703.03   26.10
  -5   5  -3  710.83   26.60
  -6  -5  -3   77.09    4.90
   6  -5   3   81.79    5.20
  -6  -5  -3   73.09    6.30
   6  -5   3   79.89    5.20
  -6  -5  -3   85.89    5.00
   6  -5   3   84.09    5.30
   6   5   3   72.19    4.90
  -6   5  -3   76.59    4.70
  -6   5  -3   72.19    4.70
  -6   5  -3   81.29    5.50
   6   5   3   87.89    5.80
  -6   5  -3   80.19    5.30
  -6   5  -3   78.09    6.60
   7  -5   3   57.89    4.70
   7  -5   3   42.20    4.60
  -7  -5  -3   38.90    5.70
  -7  -5  -3   56.29    4.50
  -7  -5  -3   38.30    4.20
  -7   5  -3   62.09    7.00
  -7   5  -3   47.40    4.70
   7   5   3   53.49    5.40
  -7   5  -3   47.50    5.00
   8  -5   3    4.70    2.50
  -8  -5  -3    6.00    2.20
  -8  -5  -3    5.30    2.40
   8  -5   3    6.50    2.60
  -8  -5  -3    7.90    3.70
  -8   5  -3    6.10    3.10
  -8   5  -3   10.30    3.00
  -8   5  -3    2.00    2.70
   8   5   3   10.20    3.40
   9  -5   3   21.80    3.90
  -9  -5  -3   21.80    4.00
  -9  -5  -3   28.10    6.10
  -9  -5  -3   27.70    4.00
   9  -5   3   18.90    4.00
   9   5   3   24.60    4.70
  -9   5  -3   28.60    4.50
  -9   5  -3   22.10    4.60
  -9   5  -3   29.80    6.30
 -10  -5  -3   39.90    7.20
  10  -5   3   29.70    5.40
 -10  -5  -3   30.90    4.80
  10  -5   3   23.20    4.40
  10   5   3   32.90    5.70
 -10   5  -3   26.80    5.10
 -10   5  -3   31.00    6.60
 -11  -6   3    2.60    3.40
  11  -6  -3    1.90    3.70
 -11   6   3   -3.60    3.10
  11   6  -3    5.50    3.60
 -10  -6   3   47.80    5.70
  10  -6  -3   44.70    5.60
 -10  -6   3   52.69    7.60
 -10  -6   3   52.59    6.40
 -10   6   3   35.00    5.20
  10   6  -3   42.80    5.30
 -10   6   3   48.10    6.00
 -10   6   3   30.30    4.30
  10   6  -3   40.10    6.00
  -9  -6   3   20.20    3.80
   9  -6  -3   18.20    3.50
  -9  -6   3   25.20    5.40
  -9  -6   3   25.10    4.30
  -9   6   3   17.80    3.50
   9   6  -3   19.10    3.80
   9   6  -3   20.40    4.50
  -9   6   3   26.30    3.50
  -9   6   3   20.90    3.60
  -8  -6   3    8.90    2.60
  -8  -6   3   17.40    3.50
   8  -6  -3   12.50    2.90
  -8  -6   3   11.70    2.70
  -8  -6   3   13.50    4.00
   8  -6  -3   11.70    3.00
   8   6  -3   14.00    3.70
  -8   6   3    7.60    2.80
  -8   6   3    9.10    2.30
   8   6  -3   15.20    3.20
  -8   6   3   15.40    2.90
  -7  -6   3    1.30    1.70
  -7  -6   3    2.50    2.60
   7  -6  -3    5.80    2.20
  -7  -6   3    0.50    1.80
  -7  -6   3    0.80    1.50
   7   6  -3    0.80    1.80
  -7   6   3   -0.70    2.10
  -7   6   3    1.90    1.80
  -7   6   3    3.30    1.60
  -7   6   3    3.20    1.70
   7   6  -3    4.20    1.90
  -7   6   3    2.50    2.00
   6  -6  -3   21.60    2.70
  -6  -6   3   26.10    3.30
   6  -6  -3   22.60    2.50
  -6  -6   3   23.30    4.10
  -6  -6   3   18.70    2.90
  -6  -6   3   24.30    2.90
   6  -6  -3   23.20    3.20
  -6   6   3   19.90    2.70
  -6   6   3   20.80    3.00
  -6   6   3   21.90    2.60
   6   6  -3   18.80    3.40
   6   6  -3   24.60    2.90
  -6   6   3   30.20    3.80
  -6   6   3   17.20    2.40
  -6   6   3   23.30    3.00
  -6   6   3   24.40    3.30
  -5  -6   3    3.70    1.30
  -5  -6   3    1.70    1.60
   5  -6  -3    2.40    1.30
  -5  -6   3    1.70    2.00
  -5  -6   3    5.40    1.80
   5  -6  -3    4.20    1.60
   5  -6  -3    5.70    1.60
  -5   6   3    4.80    1.70
   5   6  -3    3.90    1.30
  -5   6   3    3.70    1.60
  -5   6   3    1.80    1.50
  -5   6   3    0.60    1.30
  -5   6   3    3.50    1.30
   5   6  -3   -1.00    1.70
  -5   6   3    4.50    1.60
  -5   6   3    3.80    1.20
  -4  -6   3   37.10    2.60
   4  -6  -3   37.70    2.70
  -4  -6   3   37.40    3.20
   4  -6  -3   37.00    2.70
  -4  -6   3   31.70    4.10
   4  -6  -3   25.70    3.10
  -4  -6   3   34.40    3.40
   4   6  -3   38.30    3.60
  -4   6   3   37.80    2.90
   4   6  -3   34.20    2.30
  -4   6   3   38.60    3.00
  -4   6   3   34.80    3.10
   4   6  -3   37.50    2.30
  -4   6   3   39.40    3.00
   3  -6  -3   10.00    1.20
   3  -6  -3   10.10    1.70
  -3  -6   3    7.60    1.70
  -3  -6   3    8.90    2.30
  -3  -6   3    9.40    1.20
  -3  -6   3    9.10    1.80
   3  -6  -3    9.30    1.60
   3  -6  -3    5.10    1.40
  -3   6   3   10.30    1.60
  -3   6   3    6.80    1.80
  -3   6   3   10.60    1.20
   3   6  -3    8.70    1.20
   3   6  -3    9.90    2.00
  -3   6   3    8.10    1.10
   3   6  -3    7.90    1.30
  -3   6   3    9.20    1.80
   3   6  -3   10.70    1.50
  -3   6   3    7.70    1.70
   2  -6  -3  356.36   13.60
   2  -6  -3  366.26   13.80
   2  -6  -3  348.37   12.50
   2  -6  -3  341.07   13.40
  -2  -6   3  337.47   13.50
  -2  -6   3  353.56   12.60
   2  -6  -3  357.66   12.50
  -2  -6   3  337.57   13.60
  -2  -6   3  385.46   14.90
  -2   6   3  361.86   13.80
   2   6  -3  340.37   13.20
   2   6  -3  342.17   12.50
  -2   6   3  370.56   14.30
  -2   6   3  374.56   13.50
  -2   6   3  355.76   13.90
  -2   6   3  360.26   12.50
   2   6  -3  349.67   13.40
   2   6  -3  360.86   14.00
  -1  -6   3  236.08   10.50
  -1  -6   3  239.88    9.30
   1  -6  -3  222.08    9.40
   1  -6  -3  218.88    8.00
   1  -6  -3  226.78    9.30
  -1  -6   3  233.48    9.40
   1  -6  -3  232.08    9.20
  -1   6   3  236.58    9.10
  -1   6   3  217.28    9.70
   1   6  -3  216.78    9.10
  -1   6   3  225.38    9.60
   1   6  -3  242.08    9.60
   1   6  -3  239.48    9.30
   0  -6   3   27.40    2.30
   0  -6  -3   32.30    1.40
   0  -6  -3   29.90    2.40
   0  -6   3   23.10    3.20
   0  -6  -3   28.80    2.70
   0  -6   3   32.50    2.50
   0  -6  -3   31.30    2.30
   0   6   3   30.20    2.60
   0   6  -3   29.80    2.40
   0   6   3   36.90    2.90
   0   6  -3   32.80    2.50
   0   6  -3   32.70    2.50
   0   6   3   34.60    2.30
   1  -6   3    6.20    2.10
   1  -6   3    9.70    0.90
   1  -6   3    9.10    1.60
  -1  -6  -3   10.10    1.50
  -1  -6  -3   11.00    2.20
   1  -6   3    8.10    1.60
  -1  -6  -3    9.70    1.00
  -1  -6  -3    9.20    1.70
  -1  -6  -3   11.60    1.10
  -1   6  -3    9.80    1.60
   1   6   3    9.00    1.80
   1   6   3   10.50    1.60
  -1   6  -3   13.60    1.90
  -1   6  -3   10.80    2.10
  -1   6  -3   13.00    1.60
  -2  -6  -3  759.02   27.90
  -2  -6  -3  740.43   26.60
   2  -6   3  759.72   28.70
   2  -6   3  762.62   26.10
  -2  -6  -3  743.73   25.90
  -2  -6  -3  716.53   26.70
   2  -6   3  743.73   26.90
   2  -6   3  746.63   26.80
  -2  -6  -3  757.02   26.00
  -2   6  -3  772.82   27.10
   2   6   3  760.42   26.80
  -2   6  -3  751.82   26.40
   2   6   3  749.23   27.30
  -2   6  -3  717.13   26.80
  -2   6  -3  719.53   27.90
   3  -6   3   -0.40    1.20
  -3  -6  -3    1.70    1.10
  -3  -6  -3   -0.30    1.10
  -3  -6  -3   -0.60    1.00
   3  -6   3    2.10    1.30
  -3  -6  -3    1.80    0.80
   3  -6   3    0.70    0.70
  -3  -6  -3   -0.20    0.80
  -3   6  -3    0.50    1.10
   3   6   3    0.50    1.20
   3   6   3    0.30    1.10
  -3   6  -3    1.30    0.80
  -3   6  -3    0.80    1.50
  -3   6  -3    0.50    1.10
  -3   6  -3    0.80    1.20
  -4  -6  -3   10.60    1.70
  -4  -6  -3   11.90    1.80
  -4  -6  -3   10.00    1.80
   4  -6   3    9.20    1.80
  -4  -6  -3   10.20    2.60
   4  -6   3    8.70    2.00
   4  -6   3   10.30    1.90
  -4  -6  -3    9.20    1.70
   4   6   3   11.90    2.30
  -4   6  -3   12.90    2.10
   4   6   3   10.60    2.20
  -4   6  -3   12.10    2.20
  -4   6  -3   11.50    2.90
  -4   6  -3   11.20    2.00
  -4   6  -3   11.10    2.10
   5  -6   3    9.70    2.20
  -5  -6  -3    7.40    2.70
   5  -6   3   11.10    2.00
  -5  -6  -3   10.80    2.10
   5  -6   3   11.50    2.30
  -5  -6  -3    7.60    1.80
  -5   6  -3    2.00    2.50
  -5   6  -3    8.00    2.10
  -5   6  -3    7.20    1.90
   5   6   3    7.50    2.10
  -5   6  -3    7.30    2.00
   5   6   3    4.40    1.80
  -5   6  -3    9.80    2.10
   6  -6   3   57.19    4.30
  -6  -6  -3   69.29    4.50
   6  -6   3   59.29    4.70
   6  -6   3   60.79    4.50
  -6  -6  -3   61.29    4.30
  -6  -6  -3   65.69    6.40
  -6   6  -3   50.79    4.00
   6   6   3   64.29    4.70
  -6   6  -3   51.89    4.10
  -6   6  -3   59.39    6.00
  -6   6  -3   61.99    4.60
  -6   6  -3   59.69    4.70
   6   6   3   48.90    4.30
  -7  -6  -3    5.00    3.30
  -7  -6  -3    1.50    1.80
  -7  -6  -3    5.20    2.10
   7  -6   3    2.30    2.10
   7  -6   3    2.20    1.60
   7  -6   3    5.70    2.50
  -7   6  -3   -2.00    2.60
  -7   6  -3    6.80    2.20
   7   6   3   10.30    3.20
  -7   6  -3    2.80    2.20
   8  -6   3   11.60    3.30
  -8  -6  -3   17.50    3.10
   8  -6   3   19.40    3.50
  -8  -6  -3   12.50    3.20
   8  -6   3   16.90    3.40
  -8  -6  -3   19.20    4.90
   8   6   3   18.50    4.00
  -8   6  -3   17.10    3.70
  -8   6  -3   19.90    4.80
  -8   6  -3   25.70    4.20
  -9  -6  -3   -1.20    2.00
  -9  -6  -3   -1.10    2.40
   9  -6   3   -1.80    2.00
  -9  -6  -3    0.80    2.80
   9  -6   3   -2.70    2.40
   9  -6   3    0.80    2.70
  -9   6  -3    0.10    2.60
   9   6   3   -0.10    3.10
  -9   6  -3   -0.70    3.60
  -9   6  -3    5.50    3.10
  10  -6   3   -1.70    2.80
 -10  -6  -3    6.90    3.80
 -10  -6  -3    1.90    2.50
  10  -6   3   -1.40    3.10
 -10   6  -3    6.30    3.40
  10   6   3   -3.70    3.30
 -10   6  -3   -0.90    4.00
 -10  -7   3  152.28   11.50
 -10  -7   3  121.09    8.60
 -10  -7   3  136.19   10.20
  10  -7  -3  130.19    9.00
  10   7  -3  148.59    9.10
  10   7  -3  145.39   10.00
 -10   7   3  132.99    9.40
  -9  -7   3    7.60    4.10
  -9  -7   3   10.90    3.30
   9  -7  -3   12.00    3.00
  -9  -7   3    8.80    3.50
  -9   7   3   12.00    3.10
   9   7  -3   11.30    3.30
   9   7  -3   10.80    3.90
  -9   7   3   11.50    3.00
  -9   7   3   12.80    3.10
   8  -7  -3   65.69    5.40
  -8  -7   3   73.29    7.20
  -8  -7   3   68.59    5.70
  -8  -7   3   69.89    5.90
   8  -7  -3   74.49    5.60
   8   7  -3   70.19    6.40
  -8   7   3   68.09    5.80
  -8   7   3   71.49    5.50
  -8   7   3   69.19    5.70
   8   7  -3   50.59    5.20
  -8   7   3   66.99    4.90
  -7  -7   3   16.30    3.30
   7  -7  -3   19.60    3.30
  -7  -7   3   16.00    3.00
  -7  -7   3   14.10    3.80
  -7   7   3   12.30    2.60
  -7   7   3   14.10    2.30
  -7   7   3   12.10    3.00
   7   7  -3   14.00    2.60
   7   7  -3   14.50    3.00
  -7   7   3   11.30    2.70
  -6  -7   3  161.88    8.40
   6  -7  -3  153.48    7.40
  -6  -7   3  165.18    8.20
   6  -7  -3  161.48    7.50
  -6  -7   3  162.38    7.80
  -6  -7   3  154.18    9.60
   6  -7  -3  158.78    8.20
  -6   7   3  161.38    8.60
  -6   7   3  162.58    7.50
  -6   7   3  165.28    8.20
   6   7  -3  149.39    8.50
  -6   7   3  152.88    7.60
  -6   7   3  150.88    7.30
  -6   7   3  172.78    8.60
  -6   7   3  153.28    7.80
   6   7  -3  156.18    7.60
  -5  -7   3   34.90    3.80
   5  -7  -3   36.20    3.00
   5  -7  -3   36.20    3.00
  -5  -7   3   38.50    3.70
   5  -7  -3   26.50    3.60
  -5  -7   3   37.00    4.70
  -5  -7   3   39.10    3.00
   5  -7  -3   39.50    2.80
  -5   7   3   42.00    2.80
   5   7  -3   36.70    2.90
  -5   7   3   40.80    3.40
  -5   7   3   37.80    4.20
  -5   7   3   36.40    3.70
  -5   7   3   40.50    3.00
  -5   7   3   36.40    3.30
   5   7  -3   32.70    4.00
  -5   7   3   33.00    3.30
   4  -7  -3   96.49    4.80
   4  -7  -3   94.69    4.30
  -4  -7   3   94.59    5.20
   4  -7  -3   85.99    4.70
  -4  -7   3   83.69    6.30
  -4  -7   3   85.99    5.00
   4  -7  -3   84.49    5.40
  -4  -7   3   88.29    4.40
  -4   7   3   99.79    5.80
   4   7  -3   75.19    5.10
   4   7  -3   81.59    4.20
   4   7  -3   87.29    4.40
  -4   7   3   84.09    5.00
  -4   7   3   65.89    3.90
  -4   7   3   81.09    5.00
   4   7  -3   87.09    4.30
  -4   7   3   93.69    4.90
  -4   7   3   84.59    5.00
  -3  -7   3    0.80    1.30
  -3  -7   3   -1.10    1.60
   3  -7  -3    0.40    1.20
   3  -7  -3    0.60    0.70
  -3  -7   3    2.00    0.70
   3  -7  -3    0.40    1.00
   3  -7  -3    0.10    0.90
  -3  -7   3   -0.60    0.80
   3  -7  -3    0.10    0.60
  -3   7   3    2.10    1.30
  -3   7   3    1.40    1.10
   3   7  -3    0.40    0.70
  -3   7   3    0.10    0.70
  -3   7   3   -1.20    1.10
   3   7  -3    0.80    1.00
   3   7  -3   -0.20    0.80
  -3   7   3    0.20    0.90
   3   7  -3   -1.50    1.20
  -3   7   3   -0.20    0.60
   2  -7  -3    2.80    0.60
  -2  -7   3    3.00    1.10
  -2  -7   3    0.00    1.40
  -2  -7   3    3.40    1.40
   2  -7  -3    2.70    1.30
   2  -7  -3    2.40    0.60
   2  -7  -3    0.80    1.10
   2  -7  -3    4.90    1.40
  -2   7   3    2.00    1.30
  -2   7   3    2.60    1.00
  -2   7   3    0.40    1.20
   2   7  -3    0.80    0.90
   2   7  -3    1.80    1.10
   2   7  -3    2.20    1.40
  -2   7   3    3.70    1.50
  -1  -7   3    3.20    1.30
   1  -7  -3    4.50    1.50
  -1  -7   3    2.10    1.20
   1  -7  -3    2.60    1.00
   1  -7  -3    5.50    1.40
  -1  -7   3    4.00    2.00
   1  -7  -3    2.10    0.50
  -1   7   3    2.60    1.20
  -1   7   3    2.00    1.00
  -1   7   3    1.50    1.40
   1   7  -3    2.40    1.20
   1   7  -3    5.10    1.40
  -1   7   3    2.00    1.00
   1   7  -3    1.70    1.00
   0  -7  -3  386.46   14.20
   0  -7   3  387.26   15.20
   0  -7  -3  348.17   12.10
   0  -7  -3  342.57   13.50
   0  -7   3  340.27   13.40
   0  -7  -3  332.47   13.30
   0  -7   3  322.77   13.30
   0   7   3  324.77   13.80
   0   7   3  343.57   13.80
   0   7   3  358.76   13.20
   0   7  -3  348.67   13.60
   0   7  -3  359.36   13.60
   0   7  -3  319.77   13.30
   1  -7   3    2.00    1.80
  -1  -7  -3    6.80    2.10
  -1  -7  -3    5.40    1.30
   1  -7   3    6.10    1.50
   1  -7   3    6.80    1.40
  -1  -7  -3    6.10    0.80
  -1  -7  -3    7.10    0.90
  -1  -7  -3    7.80    1.60
   1   7   3    5.30    1.70
  -1   7  -3    3.00    1.00
   1   7   3    7.20    1.40
  -1   7  -3    4.80    1.30
  -1   7  -3    4.40    1.60
  -1   7  -3    4.40    1.40
   2  -7   3  163.58    7.40
  -2  -7  -3  164.78    7.40
   2  -7   3  164.38    6.50
  -2  -7  -3  183.38    7.50
   2  -7   3  141.39    8.70
  -2  -7  -3  162.28    6.50
  -2  -7  -3  156.78    8.40
   2  -7   3  166.98    7.60
  -2  -7  -3  166.28    6.60
  -2   7  -3  162.48    7.10
  -2   7  -3  166.28    7.70
  -2   7  -3  168.98    8.60
   2   7   3  178.68    8.10
  -2   7  -3  168.78    7.60
   2   7   3  174.88    7.40
  -3  -7  -3    9.60    1.80
  -3  -7  -3    9.10    2.60
  -3  -7  -3   11.30    1.90
   3  -7   3   13.00    2.20
   3  -7   3    9.20    1.40
  -3  -7  -3   13.90    1.70
   3  -7   3   10.60    2.00
  -3  -7  -3   11.50    1.60
   3  -7   3    8.60    2.90
  -3   7  -3   10.80    1.80
  -3   7  -3   10.10    2.60
   3   7   3   12.60    2.00
  -3   7  -3    6.40    1.60
  -3   7  -3   11.10    2.20
  -3   7  -3   10.50    2.00
   3   7   3   14.00    2.40
  -4  -7  -3   36.90    2.90
  -4  -7  -3   34.40    3.40
   4  -7   3   41.40    3.80
  -4  -7  -3   31.00    2.70
   4  -7   3   40.20    2.90
   4  -7   3   32.80    3.50
  -4  -7  -3   38.40    4.90
  -4  -7  -3   33.30    2.90
  -4   7  -3   39.70    3.50
  -4   7  -3   34.00    3.50
  -4   7  -3   36.70    3.60
  -4   7  -3   40.30    3.30
  -4   7  -3   35.00    4.60
   4   7   3   36.10    3.90
   4   7   3   42.40    3.60
   5  -7   3   28.10    3.00
   5  -7   3   29.50    3.50
   5  -7   3   26.40    3.30
  -5  -7  -3   23.80    4.40
  -5  -7  -3   27.20    3.00
  -5  -7  -3   26.70    2.90
  -5   7  -3   26.70    3.30
  -5   7  -3   33.40    4.70
   5   7   3   21.60    3.30
   5   7   3   24.70    3.30
  -5   7  -3   23.00    3.20
  -5   7  -3   25.30    3.30
  -5   7  -3   26.20    3.20
   6  -7   3    7.20    2.30
  -6  -7  -3    8.70    2.30
  -6  -7  -3    6.00    2.90
  -6  -7  -3    7.10    1.90
   6  -7   3   11.20    2.30
   6  -7   3   14.40    2.80
  -6   7  -3    9.60    3.00
  -6   7  -3    6.20    2.30
  -6   7  -3    8.10    2.20
  -6   7  -3   10.00    2.70
  -6   7  -3    6.70    2.10
   6   7   3    7.60    2.40
   6   7   3   10.00    2.70
  -7  -7  -3   -1.80    2.80
   7  -7   3    0.30    2.00
   7  -7   3   -3.10    1.60
  -7  -7  -3    1.80    1.80
  -7  -7  -3   -1.00    1.50
   7  -7   3   -0.50    1.90
   7   7   3   -1.40    1.60
  -7   7  -3    0.90    2.40
  -7   7  -3    1.30    2.90
  -7   7  -3    4.80    2.40
  -8  -7  -3    2.20    2.30
   8  -7   3   -4.20    1.80
   8  -7   3    2.20    2.50
   8  -7   3    1.20    2.30
  -8  -7  -3   -4.10    2.90
  -8  -7  -3   -1.20    1.90
  -8   7  -3    0.80    2.60
  -8   7  -3    0.70    3.20
  -8   7  -3    1.20    2.50
   8   7   3   -1.70    2.60
  -9  -7  -3    2.80    2.20
   9  -7   3   -3.00    2.50
  -9  -7  -3    2.30    3.80
   9  -7   3   -1.70    2.40
   9  -7   3    2.80    2.70
  -9  -7  -3    3.30    2.80
   9   7   3   -1.50    2.10
  -9   7  -3    1.70    3.80
  -9   7  -3    2.80    3.10
  -9   7  -3    5.70    3.50
  10  -8  -3   -0.80    2.90
 -10  -8   3    1.60    3.10
 -10  -8   3    3.00    4.40
 -10   8   3    0.60    3.10
  10   8  -3    2.50    3.80
  -9  -8   3    2.10    2.90
   9  -8  -3    3.70    2.70
  -9  -8   3    3.60    3.80
  -9  -8   3   -1.20    2.40
  -9   8   3   -0.20    2.20
  -9   8   3    5.40    2.90
   9   8  -3    6.80    3.70
  -8  -8   3   25.80    4.10
  -8  -8   3   36.30    4.60
   8  -8  -3   32.60    3.90
  -8  -8   3   35.70    5.80
   8  -8  -3   40.50    4.90
   8  -8  -3   33.50    4.30
  -8   8   3   38.00    5.00
   8   8  -3   36.10    5.30
  -8   8   3   28.90    4.30
  -8   8   3   34.60    4.10
  -8   8   3   20.40    4.20
   7  -8  -3   10.60    2.30
  -7  -8   3   14.40    2.90
   7  -8  -3   17.30    3.30
  -7  -8   3   13.30    4.00
  -7  -8   3   11.70    2.80
  -7   8   3   11.20    2.30
  -7   8   3   15.00    2.60
  -7   8   3   12.60    3.20
  -7   8   3    8.10    2.50
   7   8  -3   12.40    3.60
   6  -8  -3   -0.20    2.40
  -6  -8   3    5.40    2.30
  -6  -8   3   -0.60    1.90
   6  -8  -3   -1.80    1.70
   6  -8  -3    0.30    1.10
   6  -8  -3    0.50    1.40
   6  -8  -3   -0.90    1.30
  -6  -8   3   -0.40    1.70
  -6   8   3    1.10    1.60
  -6   8   3   -1.80    1.10
  -6   8   3    0.40    1.50
  -6   8   3   -0.50    1.80
   6   8  -3   -2.80    1.30
  -6   8   3    0.10    1.70
  -6   8   3    0.30    1.30
  -5  -8   3   21.50    3.10
   5  -8  -3   22.30    2.90
   5  -8  -3   23.50    2.90
  -5  -8   3   20.00    3.10
  -5  -8   3   23.40    4.10
   5  -8  -3   20.70    2.40
   5  -8  -3   30.10    4.10
   5  -8  -3   22.60    2.40
   5   8  -3   19.80    3.40
  -5   8   3   22.60    3.20
  -5   8   3   23.80    2.50
  -5   8   3   17.60    2.20
  -5   8   3   27.90    3.50
  -5   8   3   21.70    3.10
  -5   8   3   21.20    2.90
  -5   8   3   27.40    3.80
   4  -8  -3    0.60    1.00
  -4  -8   3    0.50    2.30
   4  -8  -3    3.50    1.70
  -4  -8   3    1.60    1.70
   4  -8  -3   -1.50    0.80
  -4  -8   3   -1.40    1.40
   4  -8  -3    0.00    0.90
   4  -8  -3   -1.20    1.10
  -4   8   3   -0.30    1.00
  -4   8   3   -1.30    1.30
  -4   8   3    1.20    1.20
  -4   8   3   -0.90    0.80
  -4   8   3    0.30    1.50
   4   8  -3    3.20    2.10
  -4   8   3    3.20    1.70
  -4   8   3    0.20    1.10
   4   8  -3   -0.70    1.10
   4   8  -3    0.90    1.10
   3  -8  -3    2.10    0.80
   3  -8  -3    2.20    1.50
   3  -8  -3    2.70    1.30
  -3  -8   3    0.10    1.40
  -3  -8   3    1.30    1.70
   3  -8  -3    2.00    0.80
  -3  -8   3    1.70    1.50
   3  -8  -3    1.10    1.20
  -3   8   3    1.20    0.90
   3   8  -3    3.40    1.30
   3   8  -3    0.30    1.30
   3   8  -3    2.10    1.30
  -3   8   3    1.50    1.50
  -3   8   3    1.00    1.40
  -3   8   3    2.30    1.60
   2  -8  -3    0.40    1.10
   2  -8  -3   -0.80    0.70
   2  -8  -3    1.00    0.70
   2  -8  -3    1.70    0.60
  -2  -8   3    4.20    2.10
  -2  -8   3    0.30    1.20
  -2  -8   3    0.80    1.30
   2  -8  -3    0.80    1.40
  -2   8   3    1.40    1.30
  -2   8   3    0.90    1.50
   2   8  -3    0.60    1.10
  -2   8   3    0.50    0.80
  -2   8   3    0.90    1.00
   2   8  -3    1.30    1.40
   2   8  -3   -0.20    1.10
   1  -8  -3   83.19    4.60
   1  -8  -3   79.69    5.20
  -1  -8   3   95.09    4.90
  -1  -8   3   86.49    4.80
  -1  -8   3   84.79    6.00
   1  -8  -3   80.99    3.40
   1  -8  -3   83.29    4.70
  -1   8   3   92.29    5.40
   1   8  -3   84.49    4.70
  -1   8   3   89.29    4.30
   1   8  -3   79.19    4.60
  -1   8   3   81.49    4.90
  -1   8   3   79.79    5.00
   1   8  -3   91.79    5.20
   0  -8   3  216.98    9.30
   0  -8  -3  217.38    9.30
   0  -8   3  233.98   11.10
   0  -8  -3  226.48    9.20
   0  -8  -3  202.28    7.80
   0  -8  -3  215.48   10.00
   0  -8   3  216.28    9.20
   0   8  -3  227.88    9.40
   0   8   3  210.18    8.70
   0   8   3  207.08    9.60
   0   8  -3  215.58    9.40
   0   8  -3  217.48    9.50
   0   8   3  212.78    9.80
  -1  -8  -3   60.49    3.80
  -1  -8  -3   66.19    5.00
   1  -8   3   65.99    4.00
  -1  -8  -3   61.89    2.90
  -1  -8  -3   63.79    3.90
  -1  -8  -3   55.09    3.10
   1  -8   3   74.19    5.60
   1  -8   3   54.89    3.70
  -1   8  -3   56.89    3.80
   1   8   3   61.89    4.00
  -1   8  -3   58.49    3.90
   1   8   3   60.89    3.60
   1   8   3   57.39    4.40
  -1   8  -3   64.59    4.60
  -1   8  -3   69.59    4.20
   2  -8   3   12.40    2.10
  -2  -8  -3    6.80    1.70
  -2  -8  -3    9.60    1.30
  -2  -8  -3    9.70    1.30
  -2  -8  -3    8.40    2.50
   2  -8   3    9.00    1.80
   2  -8   3    2.80    1.80
  -2  -8  -3   10.80    2.00
  -2   8  -3    7.90    2.00
  -2   8  -3    8.20    1.80
  -2   8  -3    5.40    1.30
   2   8   3    9.20    2.30
   2   8   3    9.30    1.80
  -2   8  -3    9.00    2.20
  -3  -8  -3  144.19    6.20
  -3  -8  -3  144.79    6.90
   3  -8   3  123.19    8.60
  -3  -8  -3  138.89    6.20
   3  -8   3  143.19    7.10
  -3  -8  -3  145.59    8.50
  -3  -8  -3  139.99    6.70
   3  -8   3  145.19    7.00
   3   8   3  146.99    6.90
   3   8   3  144.29    7.70
  -3   8  -3  120.59    6.80
  -3   8  -3  141.09    7.30
  -3   8  -3  149.99    8.30
  -4  -8  -3   60.69    4.00
   4  -8   3   62.39    4.50
  -4  -8  -3   59.39    3.90
  -4  -8  -3   67.59    6.10
  -4  -8  -3   64.29    3.90
   4  -8   3   84.49    7.10
  -4  -8  -3   66.29    4.30
   4  -8   3   65.79    4.70
  -4   8  -3   55.29    4.30
   4   8   3   69.89    5.10
   4   8   3   67.49    4.60
  -4   8  -3   67.29    4.50
  -4   8  -3   72.39    6.00
  -4   8  -3   61.69    4.60
   5  -8   3   52.99    4.40
  -5  -8  -3   49.00    3.70
  -5  -8  -3   56.39    3.90
  -5  -8  -3   52.49    6.30
   5  -8   3   49.90    4.30
  -5   8  -3   51.79    4.10
  -5   8  -3   46.90    4.20
  -5   8  -3   47.70    4.60
  -5   8  -3   50.99    4.30
   5   8   3   55.39    4.70
   5   8   3   48.90    4.30
  -5   8  -3   54.09    5.60
  -6  -8  -3   11.40    2.30
  -6  -8  -3    7.40    3.50
  -6  -8  -3    3.50    1.80
   6  -8   3    6.50    2.40
   6  -8   3    4.60    2.10
  -6   8  -3   12.70    2.70
  -6   8  -3    3.40    2.00
  -6   8  -3    2.90    2.90
   6   8   3    4.80    2.40
  -6   8  -3    8.30    2.60
  -6   8  -3    4.00    2.20
   6   8   3    4.50    2.70
   7  -8   3   10.00    2.80
  -7  -8  -3    9.70    2.70
  -7  -8  -3    6.30    2.20
  -7  -8  -3    9.10    3.90
   7  -8   3    8.20    2.80
  -7   8  -3   13.70    4.50
  -7   8  -3    8.70    2.80
  -7   8  -3   13.60    3.20
   7   8   3    7.70    3.00
  -8  -8  -3    1.20    2.10
  -8  -8  -3    1.00    3.80
  -8  -8  -3   -0.60    2.10
   8  -8   3   -1.00    2.70
   8  -8   3    4.30    2.60
  -8   8  -3    0.10    2.80
  -8   8  -3    6.20    4.00
   8   8   3   -2.40    2.50
  -8   8  -3    0.90    2.30
  -9  -8  -3    2.50    4.20
  -9  -8  -3    3.20    2.70
   9  -8   3    0.80    3.00
  -9   8  -3    4.00    4.40
   9   8   3   -4.70    3.00
  -9   8  -3    4.20    3.50
 -10  -9   3   21.30    4.70
 -10  -9   3   12.50    5.20
  10  -9  -3   10.10    3.60
  10   9  -3   12.20    4.60
 -10   9   3   13.30    4.30
  -9  -9   3    3.60    3.20
  -9  -9   3    4.20    3.00
   9  -9  -3    0.50    2.60
  -9  -9   3    1.80    3.50
   9   9  -3    0.20    3.60
  -9   9   3    3.70    3.10
  -8  -9   3    1.90    2.40
  -8  -9   3    7.20    3.50
  -8  -9   3    3.00    2.60
   8  -9  -3    0.60    2.20
   8  -9  -3   -3.70    2.60
  -8   9   3    4.60    2.40
   8   9  -3   -2.20    2.80
  -7  -9   3   11.80    2.90
   7  -9  -3    8.50    2.40
  -7  -9   3   11.90    4.20
  -7  -9   3   11.80    3.10
   7  -9  -3   10.70    3.30
   7  -9  -3   15.80    2.80
  -7   9   3   12.60    2.90
  -7   9   3   17.50    3.70
   7   9  -3   12.90    3.20
  -6  -9   3   10.50    2.70
  -6  -9   3    6.60    3.70
   6  -9  -3    9.10    5.00
   6  -9  -3    8.40    2.40
  -6  -9   3    8.50    2.40
   6  -9  -3   10.50    2.40
  -6   9   3   10.50    2.60
  -6   9   3    6.50    2.20
  -6   9   3    6.30    2.10
   6   9  -3    6.00    2.80
  -6   9   3    7.30    2.70
   5  -9  -3   -0.10    1.40
  -5  -9   3    2.90    2.00
  -5  -9   3    2.50    1.90
  -5  -9   3    3.90    3.20
   5  -9  -3    2.70    1.70
   5  -9  -3    4.90    2.20
  -5   9   3    1.50    1.70
  -5   9   3    2.40    1.50
  -5   9   3    1.70    2.20
  -5   9   3    4.70    1.90
   5   9  -3    3.40    2.30
  -5   9   3    1.20    1.70
   4  -9  -3    1.80    1.60
  -4  -9   3    1.40    1.70
   4  -9  -3    0.80    1.80
  -4  -9   3    2.80    2.90
   4  -9  -3    6.10    1.90
  -4  -9   3    4.60    2.00
  -4   9   3    6.10    2.20
   4   9  -3    7.50    2.50
  -4   9   3    3.10    1.90
  -4   9   3    0.50    1.70
   4   9  -3    4.80    1.60
   4   9  -3    6.50    1.80
  -4   9   3    7.60    1.70
  -3  -9   3    1.20    2.40
  -3  -9   3    2.50    1.80
   3  -9  -3    2.60    1.50
   3  -9  -3    1.00    1.40
  -3  -9   3    2.30    1.70
   3  -9  -3   -0.50    1.40
   3   9  -3    3.10    2.00
   3   9  -3    0.60    1.30
  -3   9   3    0.50    1.60
  -3   9   3    1.70    1.50
   3   9  -3    1.50    1.40
  -3   9   3   -0.30    1.50
  -3   9   3    1.20    1.10
  -2  -9   3   -0.20    1.30
  -2  -9   3   -0.30    1.50
  -2  -9   3   -0.70    1.30
   2  -9  -3   -0.30    1.20
   2  -9  -3   -0.10    0.90
   2  -9  -3    1.30    1.50
  -2   9   3   -0.30    0.40
   2   9  -3   -2.00    1.50
  -2   9   3   -0.70    1.10
   2   9  -3   -1.60    1.10
  -2   9   3    0.00    1.00
  -2   9   3    0.80    1.20
   2   9  -3    0.00    1.20
  -1  -9   3  164.78    9.30
  -1  -9   3  167.68    7.80
   1  -9  -3  152.08    8.20
   1  -9  -3  145.59    7.30
   1  -9  -3  168.58    7.70
  -1  -9   3  168.28    7.70
   1   9  -3  165.68    7.70
  -1   9   3  160.28    8.10
   1   9  -3  180.48    8.30
  -1   9   3  187.48    8.70
   1   9  -3  148.79    7.60
  -1   9   3  161.48    7.80
   0  -9  -3   53.29    4.60
   0  -9   3   42.90    5.20
   0  -9   3   50.09    3.70
   0  -9  -3   50.39    3.50
   0  -9  -3   51.09    3.60
   0  -9   3   46.70    3.50
   0   9  -3   53.29    3.80
   0   9   3   45.70    3.80
   0   9  -3   51.49    3.80
   0   9   3   46.40    3.70
   0   9  -3   50.79    3.90
  -1  -9  -3    7.60    2.70
   1  -9   3   10.40    2.10
  -1  -9  -3   13.20    2.20
  -1  -9  -3    9.90    1.90
   1  -9   3   10.00    2.10
   1  -9   3    3.40    2.40
  -1   9  -3   10.80    2.10
  -1   9  -3   12.70    2.20
   1   9   3   11.00    2.40
   1   9   3    5.50    1.30
  -1   9  -3   11.80    2.20
   1   9   3   10.90    2.30
   2  -9   3   35.90    3.50
  -2  -9  -3   30.40    3.30
   2  -9   3   33.90    3.40
  -2  -9  -3   30.70    4.40
   2  -9   3   26.90    4.20
  -2  -9  -3   32.30    3.30
  -2   9  -3   32.40    4.10
  -2   9  -3   27.80    3.30
   2   9   3   28.40    2.80
  -2   9  -3   28.90    3.10
   2   9   3   24.50    3.60
  -2   9  -3   32.70    3.60
   3  -9   3  249.68   11.00
   3  -9   3  267.97   11.00
  -3  -9  -3  249.78   10.70
  -3  -9  -3  251.47   12.60
   3  -9   3  200.48   12.30
  -3  -9  -3  261.37   10.70
   3   9   3  266.87   11.90
  -3   9  -3  255.17   11.40
  -3   9  -3  238.18   12.10
  -3   9  -3  234.68   11.00
   3   9   3  259.07   10.70
   4  -9   3    4.90    1.90
  -4  -9  -3    1.30    2.60
  -4  -9  -3    4.00    1.70
  -4  -9  -3    4.80    1.90
   4  -9   3    1.50    2.90
   4  -9   3    6.80    2.00
   4   9   3    5.90    1.90
  -4   9  -3    2.50    2.10
  -4   9  -3    4.70    1.70
  -4   9  -3    3.70    2.50
  -4   9  -3    3.90    2.00
   4   9   3    4.00    2.20
   5  -9   3   10.80    4.40
  -5  -9  -3   25.40    4.60
   5  -9   3   27.90    3.50
   5  -9   3   31.60    3.80
   5   9   3   28.80    4.10
  -5   9  -3   30.50    3.70
   5   9   3   26.20    3.40
  -5   9  -3   25.60    3.60
  -5   9  -3   27.50    4.80
  -5   9  -3   24.20    3.60
   6  -9   3    1.80    2.10
   6  -9   3   -0.60    2.10
  -6  -9  -3    1.30    3.00
   6   9   3    1.20    2.20
  -6   9  -3   -0.40    2.20
  -6   9  -3    1.80    1.90
  -6   9  -3    1.80    2.10
   6   9   3    2.20    2.50
  -6   9  -3    4.00    3.20
   7  -9   3   11.30    3.20
   7  -9   3    9.50    2.90
  -7  -9  -3    4.10    3.60
  -7   9  -3    9.50    3.10
  -7   9  -3    9.80    4.20
   7   9   3   12.00    3.20
  -7   9  -3   11.70    3.30
   8  -9   3   -2.30    2.20
   8  -9   3   -0.50    2.60
  -8  -9  -3    4.80    4.10
  -8   9  -3    1.40    2.50
   8   9   3    1.10    2.80
  -8   9  -3    5.70    4.10
  -8   9  -3   -4.00    2.40
   9  -9   3    8.30    3.20
  -9  -9  -3    6.50    3.80
  -9   9  -3    4.00    4.10
  -9   9  -3   11.90    4.00
   9   9   3   -2.70    3.10
  -9 -10   3   95.69    7.70
  -9 -10   3  120.49    8.40
  -9 -10   3  117.09   10.50
   9  10  -3  100.29    8.60
  -8 -10   3    0.70    2.40
  -8 -10   3    1.30    2.60
  -8 -10   3    3.50    4.10
   8 -10  -3    0.30    2.30
   8  10  -3    0.50    2.30
  -7 -10   3    1.90    2.60
   7 -10  -3   -1.30    1.90
   7 -10  -3    5.50    2.10
   7 -10  -3    3.00    2.20
  -7 -10   3    2.30    2.70
   7 -10  -3    4.10    2.60
  -7 -10   3    1.90    2.30
   7  10  -3    4.70    3.10
  -7  10   3    4.90    2.90
   6 -10  -3   -0.30    1.80
   6 -10  -3    0.80    1.80
  -6 -10   3   -0.20    1.90
  -6 -10   3   -4.20    3.00
  -6 -10   3   -1.00    1.90
  -6  10   3    0.50    1.80
   6  10  -3   -0.70    1.70
  -6  10   3   -2.90    1.80
  -6  10   3    1.30    2.20
   5 -10  -3  105.99    6.00
  -5 -10   3  104.79    6.50
  -5 -10   3   94.39    7.70
   5 -10  -3   92.59    7.10
  -5 -10   3   94.09    5.90
   5 -10  -3  105.29    6.10
  -5  10   3   84.09    6.60
  -5  10   3   95.89    6.30
  -5  10   3   94.39    6.20
   5  10  -3  105.89    7.10
  -4 -10   3    5.20    2.80
  -4 -10   3    5.40    2.20
   4 -10  -3    4.50    2.40
   4 -10  -3    5.90    1.80
   4 -10  -3    2.90    1.80
  -4 -10   3    4.90    1.80
  -4  10   3    3.30    1.90
   4  10  -3    3.80    1.70
   4  10  -3    4.00    1.80
   4  10  -3    1.10    2.20
  -4  10   3    4.30    1.70
  -4  10   3    4.90    2.30
  -3 -10   3    6.60    2.20
   3 -10  -3    7.20    2.60
   3 -10  -3    0.10    1.40
   3 -10  -3    3.30    1.70
  -3 -10   3    1.20    1.40
  -3 -10   3    4.60    2.60
   3  10  -3   -1.40    1.30
   3  10  -3    1.50    2.10
  -3  10   3    2.10    1.90
  -3  10   3    2.00    2.00
  -3  10   3    1.40    1.90
   3  10  -3    3.90    1.90
  -2 -10   3    5.00    2.00
  -2 -10   3    3.70    2.70
   2 -10  -3    3.90    1.50
   2 -10  -3    3.90    1.80
  -2 -10   3    5.30    1.90
   2 -10  -3    4.60    2.20
  -2  10   3    4.20    1.80
   2  10  -3    5.00    1.90
   2  10  -3    7.00    2.30
  -2  10   3    5.60    2.10
  -2  10   3   -1.70    1.70
   2  10  -3    3.70    1.80
  -1 -10   3   29.20    3.30
   1 -10  -3   20.00    2.70
  -1 -10   3   39.50    5.00
   1 -10  -3   21.10    2.90
   1 -10  -3   29.70    4.10
  -1 -10   3   22.00    3.00
   1  10  -3   26.00    3.30
  -1  10   3   19.00    2.90
  -1  10   3   20.10    3.10
   1  10  -3   24.60    3.40
   1  10  -3   18.70    2.90
  -1  10   3   19.20    3.30
   0 -10  -3    2.70    2.30
   0 -10   3    0.60    1.60
   0 -10  -3    1.70    1.50
   0 -10  -3    4.20    1.40
   0 -10   3    2.20    2.00
   0 -10   3    0.30    1.50
   0  10   3    2.10    1.70
   0  10  -3    5.20    2.00
   0  10  -3    2.50    1.80
   0  10  -3    2.60    1.70
   0  10   3    5.20    2.20
   1 -10   3   34.20    5.00
   1 -10   3   39.00    3.90
   1 -10   3   41.40    3.50
  -1 -10  -3   32.10    3.00
  -1 -10  -3   38.80    3.50
  -1 -10  -3   49.40    5.10
  -1  10  -3   42.40    4.20
  -1  10  -3   41.30    3.60
   1  10   3   43.40    4.60
   1  10   3   44.30    5.00
  -1  10  -3   39.90    3.60
   1  10   3   41.10    4.30
   2 -10   3   31.60    3.50
  -2 -10  -3   33.20    3.60
  -2 -10  -3   33.00    3.50
   2 -10   3   32.00    3.50
  -2 -10  -3   32.70    4.90
   2 -10   3   34.00    5.10
   2  10   3   31.50    4.10
  -2  10  -3   26.60    4.00
  -2  10  -3   29.70    3.70
  -2  10  -3   24.80    3.50
  -2  10  -3   29.90    3.30
   3 -10   3   13.80    2.50
  -3 -10  -3    6.20    2.10
  -3 -10  -3   22.60    4.50
   3 -10   3   30.20    4.80
   3 -10   3   12.30    2.40
  -3 -10  -3   10.50    2.30
   3  10   3   12.60    3.10
   3  10   3   15.70    2.40
  -3  10  -3   15.10    3.30
  -3  10  -3   11.20    2.70
  -3  10  -3   14.80    3.00
   4 -10   3    4.60    1.90
   4 -10   3    0.90    1.70
   4 -10   3    1.70    2.90
  -4 -10  -3    3.10    3.20
  -4 -10  -3    1.00    2.30
  -4 -10  -3    1.60    1.50
   4  10   3    3.10    1.70
  -4  10  -3    2.30    2.00
   4  10   3   -0.80    2.00
  -4  10  -3    0.30    1.50
  -4  10  -3   -0.80    2.00
   5 -10   3    4.60    2.20
   5 -10   3    7.70    2.20
  -5 -10  -3    4.80    3.30
   5 -10   3    4.50    3.00
  -5  10  -3    0.50    2.00
   5  10   3    7.20    2.90
  -5  10  -3    2.70    2.30
  -5  10  -3    2.10    2.10
  -5  10  -3    7.00    2.40
   5  10   3    5.40    2.10
  -6 -10  -3   10.20    3.60
   6 -10   3    5.70    4.50
   6 -10   3    7.90    2.80
   6 -10   3    7.70    3.00
  -6  10  -3   13.20    4.30
  -6  10  -3   12.10    3.00
   6  10   3    2.50    2.50
  -6  10  -3   12.10    3.00
  -6  10  -3   10.30    3.10
   6  10   3    6.20    2.60
   7 -10   3   -2.00    2.30
  -7 -10  -3    2.80    3.50
   7 -10   3    3.00    4.20
   7 -10   3    0.00    2.30
  -7  10  -3   -0.40    2.00
  -7  10  -3   -5.10    2.20
  -7  10  -3   -2.00    3.20
   7  10   3    0.90    3.50
   7  10   3    0.00    2.50
   8 -10   3    1.70    2.70
   8 -10   3    2.30    4.60
   8 -10   3   -2.80    2.20
  -8 -10  -3    1.60    3.90
  -8  10  -3    2.40    3.90
  -8  10  -3    2.40    3.20
  -9 -11   3   21.80    6.00
  -9 -11   3   15.40    4.10
   9  11  -3   22.90    5.20
  -8 -11   3    2.60    2.70
  -8 -11   3    6.70    3.00
  -8 -11   3    4.40    4.20
   8  11  -3    4.80    3.60
  -7 -11   3   34.60    6.70
   7 -11  -3   57.19    5.80
  -7 -11   3   40.30    5.30
   7 -11  -3   47.80    4.80
  -7 -11   3   51.19    5.40
   7 -11  -3   55.59    4.80
  -7  11   3   45.10    5.70
  -7  11   3   47.10    7.80
  -7  11   3   48.60    5.40
   7  11  -3   37.10    5.50
  -6 -11   3    4.60    3.90
  -6 -11   3    0.50    2.00
   6 -11  -3    2.30    2.00
   6 -11  -3    1.70    1.90
  -6 -11   3   -0.10    2.10
  -6  11   3    1.40    2.10
  -6  11   3   -4.00    1.90
  -6  11   3    1.90    2.20
   6  11  -3    1.40    2.10
  -5 -11   3   -1.80    1.70
   5 -11  -3    2.70    2.00
  -5 -11   3   -1.80    3.50
  -5 -11   3    0.90    2.10
   5 -11  -3   -2.60    1.40
  -5  11   3    0.20    2.20
  -5  11   3    0.60    2.10
   5  11  -3    2.00    2.60
  -5  11   3    0.60    2.00
   4 -11  -3    6.30    2.30
  -4 -11   3    5.80    2.30
   4 -11  -3    2.80    1.80
   4 -11  -3    5.40    2.60
  -4 -11   3    5.00    2.30
  -4 -11   3    5.20    3.00
  -4  11   3    3.00    2.30
   4  11  -3    8.90    3.00
  -4  11   3    7.00    2.60
  -4  11   3    6.90    2.90
  -3 -11   3   30.50    3.70
   3 -11  -3   36.80    4.70
  -3 -11   3   30.90    5.00
   3 -11  -3   29.90    3.70
  -3 -11   3   35.70    3.90
   3 -11  -3   27.00    3.60
   3  11  -3   30.80    3.60
  -3  11   3   28.40    4.00
  -3  11   3   40.80    4.60
   3  11  -3   32.80    3.80
   3  11  -3   31.70    4.00
  -3  11   3   29.00    4.10
  -2 -11   3   84.09    5.30
   2 -11  -3   78.89    4.90
   2 -11  -3   68.09    4.90
   2 -11  -3   73.79    5.90
  -2 -11   3   80.79    5.30
  -2 -11   3   65.59    6.10
   2  11  -3   87.59    5.30
   2  11  -3   81.39    5.80
  -2  11   3   63.29    5.20
   2  11  -3   83.99    5.40
  -2  11   3   76.79    5.20
  -2  11   3   76.59    5.90
   1 -11  -3    8.20    2.20
   1 -11  -3    6.00    2.50
  -1 -11   3    7.00    2.60
  -1 -11   3    8.80    2.20
   1 -11  -3   10.50    2.10
  -1 -11   3    7.20    2.30
  -1  11   3    5.40    2.30
   1  11  -3    5.90    2.20
   1  11  -3    7.60    2.50
  -1  11   3    5.50    2.40
   1  11  -3    8.00    2.30
  -1  11   3   11.20    2.50
   0 -11   3   12.50    2.40
   0 -11  -3   14.80    2.70
   0 -11  -3   16.20    3.70
   0 -11   3    7.70    3.10
   0 -11   3   18.30    2.80
   0 -11  -3   11.50    2.40
   0  11  -3   14.50    2.70
   0  11  -3   15.20    2.90
   0  11   3   12.30    3.00
   0  11  -3   10.30    2.60
   0  11   3   13.60    2.80
  -1 -11  -3    2.70    1.70
   1 -11   3    0.30    2.50
  -1 -11  -3    1.80    1.70
   1 -11   3    1.70    1.60
   1 -11   3   -1.50    1.40
  -1 -11  -3    4.20    2.90
  -1  11  -3   -2.70    1.60
   1  11   3    1.00    1.70
  -1  11  -3   -0.60    1.50
   1  11   3    0.00    1.70
  -1  11  -3    3.40    1.90
   2 -11   3   77.79    5.00
  -2 -11  -3   70.69    4.80
   2 -11   3   82.19    5.20
  -2 -11  -3   74.29    4.90
  -2 -11  -3   66.09    6.70
   2 -11   3   43.90    6.30
   2  11   3   76.09    5.60
  -2  11  -3   70.39    5.10
  -2  11  -3   64.19    5.20
  -2  11  -3   75.89    5.10
   3 -11   3    8.20    3.10
   3 -11   3   23.30    3.20
  -3 -11  -3   19.10    4.60
  -3 -11  -3   21.00    3.00
  -3 -11  -3   25.30    3.50
   3 -11   3   22.00    3.10
   3  11   3   18.90    3.70
  -3  11  -3   23.20    3.90
  -3  11  -3   20.60    3.60
  -3  11  -3   22.40    3.20
   4 -11   3   33.60    6.10
   4 -11   3   49.60    4.20
  -4 -11  -3   43.30    6.30
   4 -11   3   47.10    4.70
   4  11   3   54.59    5.80
  -4  11  -3   43.80    5.90
  -4  11  -3   42.00    4.90
  -4  11  -3   43.80    4.80
   5 -11   3    0.50    2.60
  -5 -11  -3   -2.50    2.90
   5 -11   3    1.20    2.10
   5 -11   3   -1.30    1.80
   5  11   3   -1.60    2.40
  -5  11  -3    0.20    2.10
  -5  11  -3    3.90    2.50
  -5  11  -3    0.30    2.20
  -6 -11  -3   13.30    4.80
   6 -11   3   10.80    3.20
   6 -11   3   11.50    3.20
   6 -11   3   12.60    5.20
   6  11   3   13.70    3.80
  -6  11  -3   13.60    3.20
  -6  11  -3   12.50    3.30
  -6  11  -3   17.10    4.90
   7 -11   3    0.60    2.40
  -7 -11  -3    0.70    3.70
   7 -11   3   -2.10    2.40
   7 -11   3    6.20    4.70
   7  11   3   -0.40    3.10
  -7  11  -3   -0.30    3.80
  -7  11  -3   -5.70    2.10
  -7  11  -3   -3.70    3.10
  -7  11  -3    5.10    3.00
   8 -11   3    4.60    4.90
  -8 -11  -3   14.70    5.30
   8 -11   3   11.80    3.60
  -8  11  -3    5.20    3.50
  -8  11  -3    4.80    4.30
  -8 -12   3   14.80    5.40
  -8 -12   3    4.20    2.90
  -8 -12   3   15.10    3.90
   8  12  -3    6.60    4.30
  -7 -12   3   18.50    4.20
  -7 -12   3   18.80    6.00
   7 -12  -3   19.40    4.00
   7 -12  -3   18.90    3.60
   7 -12  -3   17.10    3.50
  -7 -12   3   16.70    3.50
  -7  12   3   22.60    4.60
   7  12  -3   22.80    4.90
  -7  12   3   23.30    5.80
  -7  12   3   21.70    4.10
   6 -12  -3    3.10    2.30
   6 -12  -3    7.20    2.60
  -6 -12   3    6.90    2.90
  -6 -12   3    5.40    3.80
  -6 -12   3    0.20    2.30
  -6  12   3    2.00    2.40
  -6  12   3    6.10    2.70
   6  12  -3    2.70    3.10
  -6  12   3    8.50    3.20
  -5 -12   3   30.50    4.30
  -5 -12   3   27.80    4.00
  -5 -12   3   27.90    6.00
   5 -12  -3   33.90    4.10
   5 -12  -3   33.00    4.00
  -5  12   3   35.30    5.10
  -5  12   3   38.20    4.80
  -5  12   3   37.30    4.60
   5  12  -3   28.70    4.70
  -4 -12   3    1.90    2.20
  -4 -12   3   -0.70    2.50
  -4 -12   3   -0.40    2.10
   4 -12  -3    1.80    2.90
   4 -12  -3    1.20    1.80
   4 -12  -3    2.70    2.20
  -4  12   3   -1.60    1.90
  -4  12   3    0.60    2.40
  -4  12   3   -1.70    2.00
   4  12  -3   -0.70    2.40
  -3 -12   3  120.59    7.10
  -3 -12   3  104.39    8.90
   3 -12  -3  107.79    6.60
   3 -12  -3  106.39    6.50
  -3 -12   3  121.99    7.00
   3 -12  -3   96.59    7.50
  -3  12   3  115.39    7.30
   3  12  -3  121.79    6.70
  -3  12   3  116.89    7.70
   3  12  -3  118.39    7.70
  -3  12   3  117.29    7.30
   3  12  -3  122.69    7.00
  -2 -12   3   46.80    4.50
  -2 -12   3   43.60    4.40
   2 -12  -3   39.90    4.20
   2 -12  -3   37.70    4.20
   2 -12  -3   35.80    5.00
  -2 -12   3   34.10    5.60
  -2  12   3   40.00    4.70
   2  12  -3   43.50    4.40
  -2  12   3   34.50    4.50
  -2  12   3   34.00    4.70
   2  12  -3   36.60    4.50
   2  12  -3   40.00    4.50
  -1 -12   3    0.50    1.60
   1 -12  -3   -1.40    1.50
   1 -12  -3    2.20    2.60
  -1 -12   3   -2.10    1.70
   1 -12  -3   -0.40    1.50
  -1 -12   3   -0.10    2.00
   1  12  -3   -0.30    1.90
  -1  12   3   -0.90    1.90
   1  12  -3   -0.20    1.40
   1  12  -3   -1.10    1.70
  -1  12   3   -1.10    2.00
  -1  12   3   -0.80    1.80
   0 -12  -3   42.80    4.30
   0 -12  -3   45.90    5.90
   0 -12   3   34.70    5.50
   0 -12   3   43.00    4.20
   0 -12   3   43.00    4.20
   0 -12  -3   41.30    4.20
   0  12   3   37.00    4.60
   0  12   3   40.40    4.60
   0  12  -3   38.00    4.50
   0  12  -3   40.90    4.50
   0  12  -3   38.70    4.50
   1 -12   3   55.99    7.20
  -1 -12  -3   74.89    7.10
  -1 -12  -3   92.79    5.60
   1 -12   3   82.79    5.50
  -1 -12  -3   75.69    5.20
   1 -12   3   92.39    5.50
  -1  12  -3   89.99    5.90
  -1  12  -3   81.29    5.80
   1  12   3   74.09    5.70
   1  12   3   84.29    6.50
  -1  12  -3   75.59    5.70
  -2 -12  -3   -0.80    1.80
   2 -12   3    2.00    1.80
   2 -12   3    4.70    3.40
   2 -12   3    1.10    1.80
  -2 -12  -3    0.40    1.40
  -2 -12  -3   -0.60    2.40
   2  12   3    1.60    2.50
  -2  12  -3    1.30    1.80
  -2  12  -3    1.10    2.30
  -2  12  -3    3.20    1.70
  -3 -12  -3    1.30    1.80
  -3 -12  -3    4.60    3.70
   3 -12   3    5.60    3.60
   3 -12   3    2.20    2.00
   3 -12   3    1.80    2.00
  -3 -12  -3    3.90    2.10
  -3  12  -3   -2.20    1.90
  -3  12  -3    2.90    1.80
   3  12   3    3.40    2.10
  -3  12  -3    1.90    2.40
   4 -12   3  140.39    8.10
  -4 -12  -3  157.38   10.60
   4 -12   3  155.58    8.10
   4 -12   3  111.99   10.20
  -4  12  -3  138.39    9.60
  -4  12  -3  136.59    8.10
  -4  12  -3  137.59    8.50
   4  12   3  148.09    9.20
  -5 -12  -3   -0.40    2.50
   5 -12   3    3.10    2.30
   5 -12   3    1.60    2.30
   5 -12   3    5.70    3.50
  -5  12  -3    0.40    2.40
   5  12   3    6.00    3.20
  -5  12  -3    0.80    1.80
  -5  12  -3   -0.60    2.10
   6 -12   3    1.40    4.10
   6 -12   3    1.10    2.40
   6 -12   3   -1.90    2.00
  -6 -12  -3   -1.20    3.60
   6  12   3    0.70    3.00
  -6  12  -3    3.80    2.70
  -6  12  -3    0.50    2.30
  -6  12  -3   -2.40    3.20
   7 -12   3   -1.10    2.30
   7 -12   3   -1.50    2.30
   7 -12   3   -0.90    4.10
  -7 -12  -3   -0.80    3.60
  -7  12  -3    2.80    2.70
   7  12   3    0.30    3.40
  -7  12  -3   -0.50    2.20
  -7  12  -3   -2.80    3.20
  -8 -13   3    8.10    5.10
  -8 -13   3    6.10    3.50
   8  13  -3   12.40    4.30
   7 -13  -3   15.60    3.40
   7 -13  -3    9.30    3.10
  -7 -13   3   13.70    3.80
  -7 -13   3   10.00    5.50
  -7 -13   3   18.10    3.80
   7  13  -3    8.70    3.50
  -7  13   3   17.20    3.90
  -7  13   3   11.30    3.40
  -6 -13   3    3.70    2.60
  -6 -13   3    3.90    4.70
   6 -13  -3    1.30    2.40
   6 -13  -3   10.50    3.10
  -6 -13   3    3.20    2.70
  -6  13   3    3.70    2.80
   6  13  -3    6.10    3.60
  -6  13   3    6.40    3.10
  -6  13   3    5.90    3.40
   5 -13  -3   -0.40    1.90
   5 -13  -3    0.80    2.00
  -5 -13   3   -2.40    3.90
  -5 -13   3    1.20    2.40
  -5 -13   3    0.50    2.30
   5  13  -3    1.00    2.30
  -5  13   3   -0.40    2.60
  -5  13   3    3.90    2.70
  -5  13   3    4.90    2.80
   4 -13  -3   49.99    4.40
   4 -13  -3   43.20    5.10
  -4 -13   3   49.20    5.30
  -4 -13   3   48.80    5.20
  -4 -13   3   47.40    7.40
  -4  13   3   57.29    5.00
  -4  13   3   43.40    5.40
  -4  13   3   54.09    6.20
   4  13  -3   51.19    5.60
   3 -13  -3   37.50    5.50
   3 -13  -3   32.70    4.20
   3 -13  -3   38.40    4.60
  -3 -13   3   52.09    5.10
  -3 -13   3   48.90    5.20
  -3 -13   3   49.70    4.00
  -3 -13   3   37.20    6.50
   3  13  -3   46.50    4.90
   3  13  -3   42.50    5.40
  -3  13   3   44.70    5.30
   3  13  -3   47.80    4.90
  -3  13   3   34.40    4.80
  -3  13   3   43.20    5.20
   2 -13  -3   33.10    4.20
  -2 -13   3   29.90    5.60
  -2 -13   3   27.00    3.80
   2 -13  -3   27.80    4.80
  -2 -13   3   34.20    4.30
   2 -13  -3   30.40    3.90
   2  13  -3   30.40    4.20
  -2  13   3   30.40    4.30
   2  13  -3   30.00    4.10
   2  13  -3   25.80    4.20
  -2  13   3   27.90    4.60
  -2  13   3   23.60    3.80
   1 -13  -3    2.40    1.70
  -1 -13   3   -1.50    1.80
  -1 -13   3   -1.40    1.90
   1 -13  -3   -1.40    1.80
  -1 -13   3    1.70    1.80
   1 -13  -3   -0.60    2.70
   1  13  -3    5.80    2.40
  -1  13   3    1.70    2.10
  -1  13   3    2.40    2.00
   1  13  -3    0.30    2.20
  -1  13   3    0.50    1.70
   1  13  -3    1.40    2.30
   0 -13  -3    2.30    1.90
   0 -13   3   -1.20    1.80
   0 -13  -3   -5.80    2.70
   0 -13   3   -0.80    1.60
   0 -13   3   -3.40    2.60
   0 -13  -3   -2.10    1.60
   0  13  -3    0.30    2.10
   0  13  -3    1.40    2.00
   0  13   3   -2.30    2.10
   0  13  -3   -0.90    1.40
   0  13   3    2.30    2.20
  -1 -13  -3    6.20    3.90
  -1 -13  -3   13.30    3.00
   1 -13   3   14.00    4.40
   1 -13   3   11.60    2.60
  -1 -13  -3   14.70    3.00
   1 -13   3   13.80    2.70
   1  13   3    8.50    3.00
   1  13   3    9.20    2.90
  -1  13  -3   11.20    2.90
  -1  13  -3    6.30    2.70
  -1  13  -3   12.40    3.00
  -2 -13  -3    6.20    3.40
  -2 -13  -3    3.80    2.20
   2 -13   3    4.90    2.30
   2 -13   3    3.30    3.00
   2 -13   3    4.10    2.10
  -2 -13  -3    6.50    2.40
  -2  13  -3    5.50    2.30
   2  13   3    8.10    3.30
  -2  13  -3    3.20    2.40
  -2  13  -3    5.00    2.60
  -3 -13  -3    3.60    2.20
  -3 -13  -3    0.30    2.00
   3 -13   3   -5.20    2.90
   3 -13   3    0.70    2.00
  -3 -13  -3   -0.40    3.50
   3 -13   3   -1.00    1.70
   3  13   3   -1.60    1.90
  -3  13  -3   -0.40    1.70
  -3  13  -3   -1.30    1.80
   4 -13   3   70.89    9.00
   4 -13   3   78.69    5.80
  -4 -13  -3   67.19    7.20
   4 -13   3   76.79    5.90
  -4  13  -3   73.99    6.20
  -4  13  -3   60.49    6.50
   4  13   3   81.29    7.10
  -4  13  -3   70.49    7.40
   5 -13   3   45.10    5.20
   5 -13   3   37.90    7.10
   5 -13   3   49.30    5.30
  -5 -13  -3   48.60    7.60
  -5  13  -3   41.70    5.20
  -5  13  -3   44.80    6.60
   5  13   3   47.80    6.20
  -5  13  -3   37.70    5.30
   6 -13   3    5.70    2.80
   6 -13   3   -2.40    4.00
  -6 -13  -3    4.90    4.30
   6 -13   3    0.20    2.50
  -6  13  -3    1.30    2.50
  -6  13  -3    1.20    3.50
  -6  13  -3    7.50    3.20
   6  13   3   -0.30    3.30
  -7 -13  -3    6.30    4.30
   7 -13   3   -0.70    2.40
   7 -13   3    3.80    4.70
  -7  13  -3    1.80    2.60
   7  13   3    3.00    3.30
  -7  13  -3   -4.90    3.40
  -7 -14   3   -3.60    4.30
   7 -14  -3    0.60    2.60
  -7 -14   3   -0.60    2.70
  -7 -14   3    3.30    3.00
   7 -14  -3   -1.80    2.20
  -7  14   3    3.30    2.90
   7  14  -3    6.60    4.00
  -7  14   3    5.30    3.30
  -6 -14   3   19.30    4.10
  -6 -14   3   26.20    4.20
   6 -14  -3   24.20    4.20
   6 -14  -3   29.90    4.40
  -6 -14   3   16.50    6.00
  -6  14   3   18.90    4.40
  -6  14   3   19.90    4.30
   6  14  -3   29.20    4.90
  -6  14   3   18.70    4.20
   5 -14  -3   14.60    3.30
  -5 -14   3   14.20    3.70
   5 -14  -3   12.30    3.20
  -5 -14   3   11.00    5.80
  -5 -14   3    6.10    3.00
   5  14  -3   15.20    4.20
  -5  14   3   15.00    3.80
  -5  14   3   15.70    4.20
  -5  14   3   13.30    3.70
  -4 -14   3    4.30    2.60
  -4 -14   3    3.10    2.70
   4 -14  -3    1.30    2.50
   4 -14  -3    1.70    2.20
  -4 -14   3    2.90    4.60
  -4  14   3    2.80    2.90
  -4  14   3    1.90    2.60
   4  14  -3    3.60    3.20
  -4  14   3    2.20    2.90
   3 -14  -3    4.20    5.40
  -3 -14   3    4.00    2.40
   3 -14  -3    5.40    2.10
  -3 -14   3   -0.10    2.50
  -3 -14   3    7.00    3.00
   3 -14  -3    0.60    2.20
  -3 -14   3    4.30    4.40
   3  14  -3    6.10    2.60
  -3  14   3    8.00    3.40
   3  14  -3    2.60    3.00
  -3  14   3    6.70    3.00
   3  14  -3    4.10    2.80
  -3  14   3    7.80    2.70
  -2 -14   3   61.29    7.70
   2 -14  -3   77.09    5.80
  -2 -14   3   81.19    6.00
  -2 -14   3   80.39    5.90
   2 -14  -3   69.09    5.60
   2 -14  -3   75.69    7.50
   2  14  -3   70.49    6.00
   2  14  -3   73.09    5.90
  -2  14   3   66.29    6.00
   2  14  -3   77.89    5.90
  -2  14   3   66.59    6.10
  -2  14   3   75.59    6.20
  -1 -14   3   10.60    2.70
   1 -14  -3    6.40    4.20
  -1 -14   3   10.70    3.10
  -1 -14   3   12.10    3.90
   1 -14  -3   14.20    2.90
   1 -14  -3    5.80    2.50
  -1  14   3    8.40    2.70
   1  14  -3   14.20    3.20
  -1  14   3   11.90    3.30
   1  14  -3   10.70    3.20
   1  14  -3   10.20    3.20
  -1  14   3    1.90    3.10
   0 -14   3   23.70    5.30
   0 -14   3   33.50    4.00
   0 -14   3   30.70    3.90
   0 -14  -3   31.40    4.20
   0 -14  -3   39.30    4.60
   0 -14  -3   18.90    5.30
   0  14  -3   21.90    3.90
   0  14  -3   32.80    4.50
   0  14   3   24.20    4.60
   0  14   3   25.50    4.40
   0  14  -3   31.00    4.50
  -1 -14  -3    7.50    2.80
   1 -14   3    8.60    2.50
  -1 -14  -3    7.20    2.80
   1 -14   3    8.00    3.40
  -1 -14  -3    4.00    4.10
   1 -14   3    5.80    2.30
   1  14   3   11.10    3.20
  -1  14  -3    6.00    2.70
  -1  14  -3    6.60    2.80
   1  14   3    3.50    2.60
  -1  14  -3    7.20    3.00
   2 -14   3   -5.00    2.90
   2 -14   3   -0.20    1.90
  -2 -14  -3   -1.00    2.00
  -2 -14  -3    0.10    2.20
   2 -14   3    0.70    2.00
  -2 -14  -3   -3.10    3.80
  -2  14  -3    2.00    2.60
   2  14   3    3.50    3.20
  -2  14  -3    2.80    2.60
  -3 -14  -3    2.00    3.40
  -3 -14  -3    7.50    2.70
   3 -14   3    6.60    2.50
  -3 -14  -3    5.00    2.50
   3 -14   3    7.90    2.90
   3 -14   3    4.60    4.40
  -3  14  -3    2.70    2.60
   3  14   3    2.40    3.00
  -3  14  -3    8.60    3.00
  -4 -14  -3   41.10    7.30
   4 -14   3   41.40    4.80
   4 -14   3   24.20    6.40
   4 -14   3   57.29    5.60
  -4  14  -3   41.90    5.30
   4  14   3   38.70    5.90
  -4  14  -3   37.30    5.20
  -5 -14  -3   43.30    7.50
   5 -14   3   40.10    5.00
   5 -14   3   32.00    7.30
   5 -14   3   44.50    5.30
  -5  14  -3   47.80    7.30
   5  14   3   48.40    6.70
  -5  14  -3   42.60    5.60
  -5  14  -3   28.70    4.90
   6 -14   3    0.60    3.10
  -6 -14  -3   -1.50    3.10
   6 -14   3    1.40    2.50
   6 -14   3    1.90    4.70
  -6  14  -3    2.50    3.70
   6  14   3    2.90    3.90
  -6  14  -3    1.90    2.90
  -6 -15   3   11.70    5.90
  -6 -15   3    8.40    3.70
   6 -15  -3    3.30    2.60
   6  15  -3    7.70    4.10
  -6  15   3   15.00    4.40
  -6  15   3    4.60    3.10
  -5 -15   3    9.50    3.50
   5 -15  -3   13.00    3.50
   5 -15  -3   15.00    3.50
  -5 -15   3    4.80    5.40
  -5  15   3   19.00    4.70
  -5  15   3   13.60    3.80
   5  15  -3    6.90    3.80
  -5  15   3   12.30    3.70
  -4 -15   3   50.89    6.50
  -4 -15   3   67.09    6.50
   4 -15  -3   52.29    5.60
   4 -15  -3   61.49    6.40
  -4 -15   3   52.99    8.50
   4  15  -3   55.49    6.80
  -4  15   3   44.70    5.50
  -4  15   3   49.40    6.40
  -4  15   3   50.29    6.40
   3 -15  -3    3.50    2.60
  -3 -15   3   -1.90    2.40
   3 -15  -3    0.90    2.20
  -3 -15   3    0.50    4.30
  -3 -15   3   -2.00    2.40
   3  15  -3    3.40    3.10
  -3  15   3    1.30    3.00
  -3  15   3    3.10    2.80
   3  15  -3    3.10    2.80
  -3  15   3    4.90    3.10
   3  15  -3    0.90    2.30
  -2 -15   3    0.20    2.10
  -2 -15   3   -3.80    2.00
   2 -15  -3   -5.30    1.90
  -2 -15   3    1.60    4.20
  -2 -15   3   -2.50    2.30
   2 -15  -3    0.80    1.80
   2 -15  -3   -2.70    3.50
  -2  15   3    4.10    2.30
  -2  15   3    3.90    3.20
   2  15  -3    0.60    3.00
  -2  15   3    1.50    2.60
   2  15  -3    0.10    2.40
   2  15  -3    3.80    2.80
   1 -15  -3   39.00    4.90
  -1 -15   3   38.80    6.90
   1 -15  -3   33.00    6.00
   1 -15  -3   37.70    4.70
  -1 -15   3   37.00    4.50
  -1 -15   3   41.80    4.80
  -1  15   3   36.00    5.30
  -1  15   3   38.70    5.30
   1  15  -3   45.80    5.20
   1  15  -3   35.30    5.10
   1  15  -3   34.50    4.80
   0 -15  -3   24.00    4.00
   0 -15   3   27.90    4.00
   0 -15  -3   26.70    4.00
   0 -15  -3   22.20    5.70
   0 -15   3   18.30    4.80
   0 -15   3   27.60    4.10
   0  15  -3   28.00    4.70
   0  15   3   29.90    5.10
   0  15   3   19.00    3.90
   0  15  -3   26.70    4.50
   0  15  -3   22.70    4.20
  -1 -15  -3    6.80    2.80
  -1 -15  -3   -0.90    4.30
   1 -15   3    3.80    2.30
   1 -15   3    0.90    2.10
   1 -15   3    2.60    3.90
  -1 -15  -3    4.40    2.50
  -1  15  -3    7.80    2.90
   1  15   3    3.10    2.80
   1  15   3    3.00    3.20
  -1  15  -3    1.90    2.60
  -1  15  -3    6.90    3.00
   2 -15   3    0.20    2.10
  -2 -15  -3    1.70    2.30
   2 -15   3   -5.80    3.00
  -2 -15  -3   -2.80    4.00
   2 -15   3   -3.00    2.00
  -2 -15  -3   -1.00    2.20
  -2  15  -3    0.60    2.80
  -2  15  -3   -1.00    2.30
   2  15   3    4.60    3.30
  -3 -15  -3    9.00    3.00
   3 -15   3   11.70    3.10
  -3 -15  -3    6.40    5.00
   3 -15   3   15.50    5.50
   3  15   3   11.30    4.20
  -3  15  -3   10.30    3.20
  -3  15  -3   13.40    3.90
   4 -15   3   14.30    5.60
  -4 -15  -3    5.40    5.10
   4 -15   3   15.20    3.60
  -4  15  -3   12.60    3.40
   4  15   3   16.80    4.80
  -4  15  -3   12.50    3.80
   5 -15   3   -0.20    4.30
  -5 -15  -3    6.80    4.80
   5 -15   3   -1.10    3.70
  -5  15  -3    3.80    3.20
   5  15   3    2.60    3.80
  -5 -16   3   13.30    6.30
   5 -16  -3   10.70    3.20
   5  16  -3   13.30    4.40
  -5  16   3    8.60    3.20
  -5  16   3   21.30    5.00
   4 -16  -3    1.70    2.00
  -4 -16   3  -10.10    4.70
  -4  16   3    4.80    3.60
   4  16  -3    8.70    3.90
  -4  16   3    2.20    2.40
  -3 -16   3   -9.60    4.10
   3 -16  -3   -1.40    2.30
   3 -16  -3    0.70    2.20
  -3  16   3   -2.20    2.80
   3  16  -3    3.60    3.40
  -3  16   3   -0.80    2.60
   3  16  -3    2.40    3.50
  -3  16   3    0.10    3.10
   2 -16  -3    4.50    2.80
   2 -16  -3    9.00    3.20
  -2 -16   3    6.20    2.60
  -2 -16   3    5.90    5.30
  -2  16   3    2.40    2.90
   2  16  -3   16.00    3.80
   2  16  -3   10.50    3.90
  -2  16   3    7.50    3.70
   2  16  -3   10.90    3.60
  -1 -16   3   34.00    7.10
   1 -16  -3   44.90    5.10
   1 -16  -3   43.90    5.30
  -1 -16   3   57.79    5.60
   1 -16  -3   35.80    6.70
   1  16  -3   46.20    5.60
  -1  16   3   47.20    6.00
   1  16  -3   45.60    5.70
   1  16  -3   39.90    5.80
  -1  16   3   47.00    6.40
   0 -16   3    0.30    2.50
   0 -16  -3   -4.60    3.90
   0 -16   3   -0.80    3.90
   0 -16  -3    3.30    2.70
   0 -16  -3    2.20    2.70
   0  16  -3    3.70    3.10
   0  16  -3    0.40    2.60
   0  16   3   -2.00    3.30
   0  16  -3   -0.10    2.60
   0  16   3   -2.30    2.60
  -1 -16  -3    0.80    2.50
   1 -16   3   -0.90    3.80
  -1 -16  -3   -0.90    2.20
  -1 -16  -3   -1.50    4.90
   1  16   3    2.70    3.60
  -1  16  -3    3.70    2.80
  -1  16  -3   -0.80    2.40
  -1  16  -3    4.90    3.00
   1  16   3    0.20    2.70
   2 -16   3    1.30    4.00
  -2 -16  -3    2.50    2.60
  -2 -16  -3    2.90    2.60
  -2 -16  -3   -7.50    4.20
  -2  16  -3    0.20    2.30
  -2  16  -3   -0.30    2.40
   2  16   3    0.30    2.40
  -3 -16  -3   -1.50    4.60
   3 -16   3    1.50    4.60
  -3  16  -3    2.30    3.00
   3  16   3    1.70    3.70
  -4 -16  -3    5.40    5.10
   4 -16   3   13.50    6.00
  -4  16  -3    8.80    3.60
   4  16   3    2.80    3.90
  -4 -17   3   -5.90    5.20
   4 -17  -3   -2.80    2.30
   4  17  -3    1.10    3.50
  -4  17   3    5.20    4.20
  -4  17   3    1.60    3.30
  -3 -17   3   -2.90    3.90
   3 -17  -3   -1.60    2.50
   3  17  -3   -4.80    2.70
  -3  17   3    0.40    3.10
  -3  17   3    3.70    3.60
  -2 -17   3    0.90    2.30
  -2 -17   3    0.30    2.30
  -2 -17   3  -11.10    3.90
   2 -17  -3   -4.80    1.90
   2  17  -3   -4.00    3.10
   2  17  -3    3.70    3.00
  -2  17   3    0.50    3.60
  -2  17   3    4.60    3.40
   2  17  -3   -1.70    2.60
   1 -17  -3   18.80    3.80
  -1 -17   3   29.30    7.10
  -1 -17   3   27.70    4.40
  -1  17   3   23.10    5.10
  -1  17   3   20.90    4.60
   1  17  -3   31.10    5.40
   1  17  -3   21.80    4.40
   1  17  -3   25.50    4.80
   0 -17  -3    7.00    3.20
   0 -17   3    5.50    5.10
   0 -17  -3    6.00    3.30
   0 -17  -3    1.80    5.60
   0 -17   3    6.20    3.40
   0  17   3    3.50    3.90
   0  17  -3    2.30    3.00
   0  17   3    3.40    3.40
   0  17  -3    5.80    3.30
   0  17  -3    4.30    3.10
  -1 -17  -3    1.70    2.90
   1 -17   3   -3.60    3.90
  -1 -17  -3   -8.50    4.40
  -1 -17  -3    2.40    3.00
  -1  17  -3    2.60    3.00
   1  17   3    1.40    3.70
   2 -17   3    3.00    4.60
  -2 -17  -3   -1.70    2.70
  -2 -17  -3    4.20    3.10
  -2 -17  -3   -8.70    4.40
   2  17   3    1.60    3.60
  -2  17  -3    5.00    3.40
   3 -17   3    0.50    4.60
  -3 -17  -3   -5.70    4.60
   3  17   3    6.40    4.10
  -3  17  -3   -0.30    3.20
   1 -18  -3    8.40    3.30
  -1 -18   3    8.00    3.00
  -1 -18   3   -0.80    5.00
  -1  18   3    3.90    3.30
   1  18  -3    6.10    3.50
  -1  18   3    5.20    3.80
   1  18  -3   11.50    4.50
   0 -18   3    9.60    5.80
   0 -18  -3    0.60    3.00
   0  18  -3   -2.70    2.50
   0  18  -3    6.50    3.50
   0  18   3    4.20    3.90
   0  18   3    4.40    3.60
 -11   0   4   -1.60    3.10
 -11   0   4    2.60    2.90
  11   0  -4   -0.30    2.50
  10   0  -4   -3.60    1.80
 -10   0   4    1.40    2.20
  10   0  -4   -6.70    2.50
 -10   0   4   -0.30    2.00
 -10   0   4   -2.00    2.30
  -9   0   4   -1.20    1.70
   9   0  -4   -0.60    2.30
  -9   0   4   -2.50    1.90
  -9   0   4   -3.50    1.70
   9   0  -4   -1.30    2.30
   8   0  -4   -0.60    1.90
  -8   0   4    3.30    2.20
  -8   0   4    4.40    2.30
  -8   0   4    5.20    2.20
  -8   0   4    3.50    2.00
   8   0  -4    3.20    1.90
  -7   0   4   -0.30    1.50
  -7   0   4   -1.80    1.40
  -7   0   4   -2.20    1.40
   7   0  -4   -2.40    1.60
  -7   0   4   -0.70    1.60
  -6   0   4   68.39    4.30
  -6   0   4   64.29    4.60
  -6   0   4   72.49    4.50
   6   0  -4   70.69    4.80
  -6   0   4   61.69    4.50
  -5   0   4   -0.50    0.90
   5   0  -4   -0.50    1.10
   5   0  -4    0.00    0.50
  -5   0   4   -0.10    1.00
  -5   0   4   -1.10    0.60
  -5   0   4    0.40    0.40
   5   0  -4    0.00    0.50
  -4   0   4  122.89    5.80
  -4   0   4  125.29    5.70
  -4   0   4  129.49    5.60
   4   0  -4  111.49    5.80
  -4   0   4  128.09    5.50
   4   0  -4  121.09    5.00
   4   0  -4  124.09    4.90
  -3   0   4   -0.80    0.60
   3   0  -4    0.20    0.50
   3   0  -4    0.20    0.50
  -3   0   4   -0.30    0.60
   3   0  -4   -1.50    0.70
  -3   0   4    0.10    0.70
  -3   0   4    0.80    0.60
  -2   0   4   65.99    3.10
   2   0  -4   65.29    3.10
   2   0  -4   61.09    3.10
  -2   0   4   64.29    3.00
  -2   0   4   61.39    3.50
  -2   0   4   68.99    3.40
   2   0  -4   63.19    3.30
  -1   0   4    0.30    0.70
   1   0  -4   -0.20    0.60
  -1   0   4   -0.20    0.50
  -1   0   4   -0.10    0.60
   1   0  -4   -0.40    0.60
  -1   0   4    0.90    0.60
   1   0  -4   -0.50    0.50
   0   0   4  271.67   10.10
   0   0   4  283.67   10.40
   0   0  -4  276.37   10.40
   0   0   4  277.57   10.00
   0   0  -4  267.57   10.30
   0   0  -4  269.07   10.20
   0   0   4  277.37   10.00
   1   0   4    0.00    0.50
  -1   0  -4    0.60    0.60
   1   0   4    0.10    0.60
  -1   0  -4    0.40    0.60
  -1   0  -4   -0.10    0.50
  -1   0  -4    1.70    0.90
   1   0   4   -0.70    0.50
  -1   0  -4   -1.10    0.60
   2   0   4   93.99    4.70
   2   0   4   98.69    4.30
  -2   0  -4   96.89    4.50
  -2   0  -4   89.29    4.40
  -2   0  -4   95.79    4.30
  -2   0  -4   94.09    4.40
   2   0   4   97.09    4.40
  -2   0  -4   91.49    5.00
  -3   0  -4   -0.20    0.80
  -3   0  -4   -1.00    0.70
  -3   0  -4    0.00    0.80
  -3   0  -4   -1.20    0.70
   3   0   4   -0.70    0.80
  -3   0  -4    0.10    0.80
   3   0   4   -0.60    0.90
  -4   0  -4   28.60    3.50
   4   0   4   24.50    2.80
  -4   0  -4   26.90    2.40
  -4   0  -4   26.30    2.20
  -4   0  -4   26.90    2.10
  -4   0  -4   25.60    2.60
  -5   0  -4   -0.20    0.90
  -5   0  -4    0.60    1.20
   5   0   4   -0.40    1.50
  -5   0  -4   -0.30    0.80
  -5   0  -4   -1.00    0.70
  -5   0  -4   -3.60    1.70
  -6   0  -4  108.59    7.70
   6   0   4  118.19    7.00
  -6   0  -4  126.49    6.80
  -6   0  -4  122.99    6.60
   7   0   4    0.90    2.20
  -7   0  -4    2.20    3.00
  -7   0  -4   -0.20    1.40
  -7   0  -4    1.60    2.00
  -8   0  -4  134.79   10.10
   8   0   4  120.39    8.00
  -8   0  -4  145.09    8.10
  -8   0  -4  147.89    8.50
  -9   0  -4   -2.60    2.50
   9   0   4    3.20    3.30
  -9   0  -4   -0.30    3.50
  -9   0  -4   -4.40    2.00
 -10   0  -4    2.00    3.10
  10   0   4    3.90    3.60
 -10   0  -4    7.50    4.60
 -11  -1   4   -5.10    2.80
  11  -1  -4   -3.10    3.20
 -11  -1   4    5.70    3.00
 -11   1   4    0.20    2.70
  11   1  -4   -1.80    3.30
 -11   1   4    7.20    3.90
  10  -1  -4    4.70    3.20
 -10  -1   4    4.30    2.60
 -10  -1   4    5.60    2.90
 -10  -1   4    7.30    3.30
  10  -1  -4    3.10    3.30
 -10   1   4    3.40    2.20
 -10   1   4    6.70    2.60
  10   1  -4    3.20    3.30
 -10   1   4    6.40    3.30
  10   1  -4    2.30    3.30
  -9  -1   4    1.40    2.00
   9  -1  -4   -0.90    2.60
  -9  -1   4    0.10    1.40
   9  -1  -4    3.20    2.10
  -9  -1   4    1.80    2.40
  -9  -1   4    0.50    2.10
   9   1  -4    0.90    2.60
   9   1  -4    1.80    2.60
  -9   1   4    0.60    1.80
  -9   1   4   -2.40    1.40
  -9   1   4   -0.90    1.80
  -8  -1   4    0.40    1.80
   8  -1  -4   -3.50    2.00
  -8  -1   4   -1.50    1.70
   8  -1  -4    1.30    2.10
  -8  -1   4   -0.90    1.20
  -8  -1   4    1.80    2.00
   8   1  -4   -1.70    2.00
  -8   1   4    3.40    2.40
   8   1  -4    4.30    2.00
  -8   1   4   -1.00    1.50
  -8   1   4    0.20    1.60
  -8   1   4    1.80    2.00
  -7  -1   4    9.90    2.30
  -7  -1   4    8.50    2.10
  -7  -1   4   11.10    2.60
   7  -1  -4    9.50    2.50
  -7  -1   4   12.40    2.70
  -7   1   4   16.50    2.90
  -7   1   4    7.50    2.20
   7   1  -4    9.20    2.60
  -7   1   4    8.20    2.00
  -7   1   4    8.70    2.30
  -6  -1   4  543.65   20.10
  -6  -1   4  527.35   20.00
   6  -1  -4  540.25   20.40
  -6  -1   4  525.05   20.40
  -6  -1   4  535.25   20.50
   6   1  -4  520.75   20.40
  -6   1   4  530.95   20.50
  -6   1   4  551.44   20.00
  -6   1   4  472.05   19.80
  -6   1   4  534.85   19.80
  -5  -1   4   11.90    2.00
   5  -1  -4   11.70    1.30
   5  -1  -4   12.50    1.40
  -5  -1   4   13.20    2.00
   5  -1  -4   13.70    2.20
  -5  -1   4   12.20    1.90
  -5  -1   4   17.50    2.20
   5   1  -4   12.30    1.00
  -5   1   4   15.00    1.90
  -5   1   4    9.50    1.70
   5   1  -4   13.30    2.10
  -5   1   4   12.30    1.80
   5   1  -4   14.30    1.20
  -5   1   4   15.70    2.20
   4  -1  -4    2.70    0.80
  -4  -1   4    0.50    0.40
   4  -1  -4    2.30    0.70
  -4  -1   4    1.30    1.00
   4  -1  -4    3.20    1.30
  -4  -1   4    1.00    1.00
  -4  -1   4    3.20    1.10
  -4   1   4    2.80    0.90
   4   1  -4    1.40    1.10
  -4   1   4    2.20    1.20
  -4   1   4    1.40    0.90
  -4   1   4    2.40    0.90
   4   1  -4    2.10    0.60
   4   1  -4    1.70    0.60
  -4   1   4    0.30    0.80
  -3  -1   4  323.67   12.00
  -3  -1   4  327.77   12.20
   3  -1  -4  315.87   12.30
  -3  -1   4  314.57   12.10
   3  -1  -4  315.37   11.80
   3  -1  -4  316.87   11.70
  -3  -1   4  326.37   12.00
  -3   1   4  323.37   11.80
  -3   1   4  312.17   12.30
  -3   1   4  332.47   12.70
   3   1  -4  312.37   12.30
  -3   1   4  323.07   11.90
   3   1  -4  305.07   11.50
   3   1  -4  330.47   11.60
   2  -1  -4  964.40   33.10
  -2  -1   4  979.80   33.20
  -2  -1   4  974.40   33.30
  -2  -1   4  968.50   33.20
   2  -1  -4  970.30   33.40
   2  -1  -4  885.41   33.10
  -2  -1   4 1042.10   33.10
   2   1  -4  956.80   33.00
  -2   1   4  946.91   32.80
  -2   1   4  947.01   33.70
   2   1  -4  943.21   33.00
   2   1  -4  920.81   33.30
  -2   1   4  946.01   33.40
   1  -1  -4   67.99    3.30
  -1  -1   4   72.29    3.30
  -1  -1   4   67.09    3.10
  -1  -1   4   58.89    3.10
   1  -1  -4   66.19    3.20
  -1  -1   4   70.59    3.20
   1  -1  -4   61.79    3.20
   1   1  -4   63.59    3.20
  -1   1   4   65.09    2.80
  -1   1   4   60.79    3.30
  -1   1   4   68.39    2.80
   1   1  -4   65.69    3.10
   1   1  -4   66.29    3.10
  -1   1   4   62.89    3.40
   1   1  -4   66.99    3.20
   0  -1   4   19.90    1.60
   0  -1  -4   17.50    1.80
   0  -1  -4   16.60    1.70
   0  -1   4   16.90    1.40
   0  -1  -4   18.50    1.50
   0  -1   4   19.40    1.50
   0   1  -4   16.10    1.20
   0   1  -4   17.30    1.50
   0   1   4   15.50    1.40
   0   1  -4   15.20    1.60
   0   1  -4   16.60    1.40
   0   1   4   15.80    1.70
  -1  -1  -4   52.99    2.60
  -1  -1  -4   54.19    3.00
  -1  -1  -4   53.59    2.70
   1  -1   4   56.19    2.90
  -1  -1  -4   57.59    3.10
   1  -1   4   55.09    2.80
   1  -1   4   52.99    3.00
  -1  -1  -4   54.79    3.10
  -1   1  -4   56.19    3.30
  -1   1  -4   54.79    2.90
   1   1   4   55.99    3.10
   1   1   4   51.89    2.60
   1   1   4   55.89    2.70
  -1   1  -4   55.29    3.00
   1   1   4   53.69    2.60
  -1   1  -4   54.69    2.90
   2  -1   4   30.20    2.10
   2  -1   4   27.70    2.10
  -2  -1  -4   23.50    2.40
  -2  -1  -4   28.40    1.90
  -2  -1  -4   25.50    2.10
  -2  -1  -4   24.70    2.10
  -2  -1  -4   29.50    2.00
   2  -1   4   28.90    2.30
  -2   1  -4   24.10    2.00
  -2   1  -4   27.30    2.10
   2   1   4   28.10    1.60
  -2   1  -4   27.30    2.10
  -2   1  -4   26.40    2.60
   2   1   4   29.70    1.90
   2   1   4   23.20    2.10
  -2   1  -4   29.80    2.10
  -3  -1  -4  321.87   12.20
   3  -1   4  321.87   12.20
  -3  -1  -4  322.47   12.10
  -3  -1  -4  320.37   13.20
  -3  -1  -4  310.07   12.00
   3  -1   4  321.77   12.50
  -3  -1  -4  322.17   12.00
  -3   1  -4  317.37   12.00
  -3   1  -4  320.17   12.10
  -3   1  -4  319.07   12.20
   3   1   4  319.07   12.60
   3   1   4  300.87   11.30
  -3   1  -4  314.47   12.30
  -3   1  -4  309.77   13.20
   4  -1   4    2.90    1.40
   4  -1   4    3.80    1.30
  -4  -1  -4    2.70    1.00
  -4  -1  -4    7.00    1.50
  -4  -1  -4    8.70    1.50
  -4  -1  -4    4.00    1.10
  -4  -1  -4    4.60    1.90
  -4   1  -4    6.70    1.90
   4   1   4    3.40    1.60
  -4   1  -4    6.60    1.30
  -4   1  -4    5.40    1.20
  -4   1  -4    3.40    1.20
  -4   1  -4    5.00    1.50
   5  -1   4    1.50    1.50
  -5  -1  -4    4.40    1.70
  -5  -1  -4   -0.30    0.50
  -5  -1  -4    0.80    1.10
  -5  -1  -4   -0.20    2.00
  -5  -1  -4    0.10    0.40
  -5   1  -4   -0.80    1.50
  -5   1  -4   -1.00    0.90
   5   1   4    0.30    1.10
  -5   1  -4   -0.20    1.30
  -5   1  -4   -0.30    0.80
  -5   1  -4    1.20    1.40
  -6  -1  -4    0.90    2.40
  -6  -1  -4    0.00    1.20
   6  -1   4    3.20    2.00
  -6  -1  -4    0.80    1.60
  -6   1  -4    0.20    1.30
  -6   1  -4    4.60    2.00
   6   1   4    0.60    1.80
  -6   1  -4   -0.20    2.40
  -7  -1  -4  163.58   10.30
  -7  -1  -4  151.68    8.10
   7  -1   4  148.19    8.60
  -7  -1  -4  152.98    8.30
   7   1   4  146.09    8.70
  -7   1  -4  154.78    8.00
  -7   1  -4  158.18   10.10
  -7   1  -4  158.18    8.50
  -8  -1  -4   22.80    3.70
   8  -1   4   16.90    3.70
  -8  -1  -4   17.10    4.30
  -8  -1  -4   17.10    3.40
  -8   1  -4   18.00    3.50
  -8   1  -4   15.70    3.40
   8   1   4   21.20    4.10
  -8   1  -4   19.90    4.90
  -9  -1  -4   16.70    3.50
  -9  -1  -4   26.70    6.00
  -9  -1  -4   33.60    4.90
   9  -1   4   22.00    4.20
  -9   1  -4   28.10    6.10
   9   1   4   23.00    4.20
  -9   1  -4   18.60    3.50
  -9   1  -4   26.30    4.60
 -10  -1  -4    1.20    4.20
 -10  -1  -4   -5.40    2.60
  10  -1   4   -2.30    3.10
 -10   1  -4    2.90    4.30
  10   1   4   -0.30    3.40
 -10   1  -4   -0.70    3.00
  11  -2  -4   -1.40    3.20
 -11  -2   4    1.90    3.00
 -11  -2   4   -3.60    2.80
  11   2  -4    5.30    3.80
 -11   2   4    0.20    2.50
 -11   2   4    0.30    3.30
 -11   2   4   -4.20    2.50
  11   2  -4   -8.70    3.50
  10  -2  -4   -1.40    1.90
  10  -2  -4    1.20    2.80
 -10  -2   4    2.00    2.80
 -10  -2   4    0.80    2.00
 -10  -2   4    1.00    2.50
  10   2  -4   -6.00    2.60
  10   2  -4   -0.90    3.10
 -10   2   4   -0.60    2.40
 -10   2   4    1.60    2.30
 -10   2   4    3.10    2.50
  -9  -2   4    9.70    3.10
   9  -2  -4   11.20    3.20
  -9  -2   4    0.30    2.20
   9  -2  -4    7.70    2.80
  -9  -2   4    6.30    2.70
  -9  -2   4    6.40    2.70
   9   2  -4    9.40    3.50
  -9   2   4   13.80    2.90
  -9   2   4    3.10    2.70
  -9   2   4    7.60    2.40
   9   2  -4   12.10    3.20
  -8  -2   4    0.00    1.40
  -8  -2   4   -0.70    1.80
  -8  -2   4   -1.90    1.60
  -8  -2   4   -2.20    1.00
   8  -2  -4   -3.90    1.50
   8  -2  -4   -1.80    1.40
   8   2  -4   -3.40    2.10
  -8   2   4    0.00    1.60
  -8   2   4   -0.10    1.70
   8   2  -4    1.00    1.70
  -8   2   4   -1.10    1.50
  -7  -2   4   34.90    3.70
  -7  -2   4   32.90    4.10
  -7  -2   4   37.20    3.90
   7  -2  -4   39.90    4.10
  -7  -2   4   35.00    4.10
  -7   2   4   35.80    3.90
  -7   2   4   29.90    3.40
   7   2  -4   28.20    3.60
   7   2  -4   40.50    4.10
  -7   2   4   32.60    3.50
  -7   2   4   29.90    3.50
  -6  -2   4   17.40    2.60
  -6  -2   4   21.20    3.00
  -6  -2   4   18.10    2.60
   6  -2  -4   19.80    2.90
  -6  -2   4   18.20    2.70
  -6   2   4   19.80    2.50
   6   2  -4   15.60    2.80
  -6   2   4   21.00    2.80
  -6   2   4   14.40    2.30
  -5  -2   4  182.78    8.20
   5  -2  -4  182.38    7.40
   5  -2  -4  194.38    8.60
   5  -2  -4  190.38    7.50
  -5  -2   4  187.98    8.50
  -5  -2   4  191.48    8.40
  -5  -2   4  185.88    8.60
  -5   2   4  196.48    9.00
  -5   2   4  191.58    8.10
  -5   2   4  201.58    8.10
  -5   2   4  207.38    8.10
  -5   2   4  180.48    8.50
   5   2  -4  181.98    8.60
   5   2  -4  178.98    6.80
   4  -2  -4   73.69    4.30
  -4  -2   4   81.69    4.50
   4  -2  -4   76.19    3.60
  -4  -2   4   75.39    4.20
   4  -2  -4   74.79    3.70
  -4  -2   4   77.99    4.30
  -4  -2   4   77.09    4.20
   4   2  -4   79.09    3.30
  -4   2   4   80.79    4.40
   4   2  -4   78.29    3.30
  -4   2   4   75.09    3.70
  -4   2   4   80.29    3.80
  -4   2   4   76.09    4.60
   4   2  -4   82.99    4.50
  -4   2   4   70.99    3.80
   3  -2  -4    1.00    0.80
  -3  -2   4    1.10    0.90
  -3  -2   4    0.10    0.80
  -3  -2   4    1.40    1.00
   3  -2  -4   -0.70    1.00
   3  -2  -4    1.20    0.80
  -3  -2   4    4.00    1.30
  -3   2   4   -0.40    0.60
  -3   2   4    1.50    0.90
   3   2  -4    1.00    0.60
  -3   2   4    2.00    1.10
   3   2  -4    0.60    0.60
  -3   2   4    0.30    0.60
   3   2  -4    0.00    0.90
  -2  -2   4  134.29    5.50
  -2  -2   4  132.69    5.60
   2  -2  -4  126.89    5.70
   2  -2  -4  132.69    5.60
   2  -2  -4  133.39    5.50
  -2  -2   4  129.29    5.50
   2   2  -4  131.29    5.30
   2   2  -4  134.39    5.70
  -2   2   4  130.49    5.00
  -2   2   4  131.39    6.00
  -2   2   4  127.19    5.10
   2   2  -4  126.89    5.30
  -2   2   4  130.89    5.70
  -1  -2   4   74.79    3.50
  -1  -2   4   69.99    3.70
   1  -2  -4   74.29    3.60
  -1  -2   4   75.09    3.50
   1  -2  -4   76.39    3.60
  -1  -2   4   74.19    3.50
  -1   2   4   74.89    3.70
  -1   2   4   71.99    2.90
  -1   2   4   68.49    3.80
   1   2  -4   71.79    3.50
   1   2  -4   74.39    3.50
   1   2  -4   78.19    3.50
   0  -2   4   27.80    2.00
   0  -2  -4   32.40    2.20
   0  -2   4   32.40    2.00
   0  -2  -4   28.00    1.80
   0  -2   4   28.60    1.90
   0  -2  -4   32.10    2.20
   0   2  -4   32.10    1.80
   0   2   4   29.40    2.10
   0   2  -4   34.00    2.10
   0   2  -4   34.20    2.30
   0   2   4   28.90    2.10
   0   2   4   30.80    1.50
   0   2  -4   31.10    2.10
  -1  -2  -4   40.40    2.70
  -1  -2  -4   43.40    2.20
  -1  -2  -4   49.10    2.80
   1  -2   4   44.50    2.60
  -1  -2  -4   42.70    2.70
   1  -2   4   46.50    2.60
   1  -2   4   43.50    2.60
  -1  -2  -4   42.60    2.10
   1   2   4   44.80    2.80
  -1   2  -4   44.90    2.90
  -1   2  -4   39.10    2.50
  -1   2  -4   44.00    2.50
   1   2   4   41.70    2.50
   1   2   4   42.70    2.10
   1   2   4   44.90    2.20
  -1   2  -4   50.29    2.80
  -2  -2  -4 1189.18   41.30
  -2  -2  -4 1205.98   41.80
   2  -2   4 1231.48   41.90
   2  -2   4 1238.88   41.80
  -2  -2  -4 1250.47   41.50
  -2  -2  -4 1187.38   42.50
   2  -2   4 1180.88   41.80
  -2  -2  -4 1230.28   41.80
  -2   2  -4 1211.28   41.70
   2   2   4 1173.08   42.10
   2   2   4 1137.49   41.30
  -2   2  -4 1208.18   41.70
  -2   2  -4 1178.88   42.60
  -2   2  -4 1188.38   41.80
  -2   2  -4 1253.97   41.90
  -3  -2  -4  119.29    5.40
  -3  -2  -4  121.09    5.30
   3  -2   4  124.89    5.70
  -3  -2  -4  111.89    6.40
   3  -2   4  126.99    5.70
  -3  -2  -4  121.19    5.40
  -3  -2  -4  117.39    5.50
   3  -2   4  122.99    5.80
  -3   2  -4  112.39    5.60
   3   2   4  118.39    5.10
  -3   2  -4  119.19    5.60
   3   2   4  131.99    6.10
  -3   2  -4  120.89    5.50
  -3   2  -4  119.29    6.50
  -3   2  -4  120.19    5.50
  -4  -2  -4   10.30    1.70
  -4  -2  -4   14.90    2.00
  -4  -2  -4   12.10    2.50
  -4  -2  -4   10.00    1.60
   4  -2   4    9.60    1.80
  -4  -2  -4   14.70    1.90
   4  -2   4    9.50    1.90
   4   2   4   12.10    2.00
   4   2   4   13.10    1.50
  -4   2  -4   15.20    2.00
  -4   2  -4   12.00    2.00
  -4   2  -4    8.00    2.20
  -4   2  -4   12.40    2.00
  -4   2  -4   10.20    1.60
  -5  -2  -4   -0.10    1.30
  -5  -2  -4    1.40    1.40
  -5  -2  -4    0.80    0.80
  -5  -2  -4   -0.40    0.60
   5  -2   4   -0.60    1.30
  -5  -2  -4   -0.30    1.40
   5  -2   4    1.40    1.40
  -5   2  -4    1.90    1.20
  -5   2  -4   -2.00    1.20
  -5   2  -4    0.20    0.90
  -5   2  -4   -0.20    1.40
  -5   2  -4   -1.00    2.00
   5   2   4   -0.80    1.00
  -6  -2  -4  523.65   20.20
   6  -2   4  525.35   20.80
  -6  -2  -4  526.45   22.40
   6  -2   4  541.65   20.50
  -6  -2  -4  524.55   20.30
  -6   2  -4  526.85   20.50
   6   2   4  494.55   20.90
  -6   2  -4  531.35   20.60
  -6   2  -4  546.35   22.50
   7  -2   4    1.80    2.00
  -7  -2  -4    3.80    2.10
  -7  -2  -4    3.10    3.00
  -7  -2  -4   -0.40    1.70
   7  -2   4    0.40    1.60
  -7   2  -4    3.20    2.40
  -7   2  -4    1.80    2.10
   7   2   4    3.10    2.00
  -7   2  -4    3.80    2.30
   8  -2   4   -2.80    2.10
   8  -2   4    2.40    2.30
  -8  -2  -4    0.00    2.10
  -8  -2  -4   -1.00    1.80
  -8  -2  -4   -0.30    3.10
  -8   2  -4    1.10    2.40
  -8   2  -4    0.60    3.30
   8   2   4    3.40    2.20
  -8   2  -4   -0.60    1.60
  -9  -2  -4    1.10    3.90
  -9  -2  -4    2.60    2.60
   9  -2   4    1.00    2.90
   9  -2   4    3.60    2.60
  -9  -2  -4   -1.40    2.20
   9   2   4    1.40    3.30
  -9   2  -4    3.30    4.20
  -9   2  -4    1.90    2.70
  -9   2  -4    1.30    2.90
 -10  -2  -4   16.20    5.60
 -10  -2  -4   11.30    3.80
  10  -2   4   10.10    4.30
 -10   2  -4    5.20    3.50
  10   2   4    6.90    4.20
 -10   2  -4    5.90    4.70
 -11  -3   4    3.20    3.10
 -11  -3   4    1.00    3.40
  11  -3  -4    3.40    3.50
 -11   3   4   -0.20    2.40
  11   3  -4   -5.80    3.70
  11   3  -4    5.70    3.70
 -11   3   4    0.60    2.70
 -10  -3   4   14.80    3.80
 -10  -3   4    5.30    3.00
 -10  -3   4   10.20    3.70
  10  -3  -4    7.90    3.50
 -10  -3   4    6.60    3.40
  10  -3  -4    8.50    3.60
 -10   3   4   15.50    4.00
[truncated: 573,147 more chars]
