# Supplementary material for: Mol­ecular and crystal structure, optical properties and DFT studies of 1,4-dimeth­oxy-2,5-bis­[2-(4-nitro­phen­yl)ethen­yl]benzene
Source: Acta Crystallogr E Crystallogr Commun. 2020 May 29;76(Pt 6):940–3. doi: 10.1107/S205698902000674X (PMC7273981; doi:10.1107/S205698902000674X)
Supplement: Supplementary file 2 [file e-76-00940-Isup2.hkl]

data_I                                                                          
_shelx_title ' bsb-no2_a.res in P2(1)/n'                                        
_shelx_refln_list_code          4                                               
_shelx_F_calc_maximum      137.09                                               
_exptl_crystal_F_000       452.00                                               
_reflns_d_resolution_high  0.6772                                               
                                                                                
loop_                                                                           
 _space_group_symop_operation_xyz                                               
 'x, y, z'                                                                      
 '-x+1/2, y+1/2, -z+1/2'                                                        
 '-x, -y, -z'                                                                   
 'x-1/2, -y-1/2, z-1/2'                                                         
                                                                                
_cell_length_a     7.9074                                                       
_cell_length_b    12.4794                                                       
_cell_length_c    10.6248                                                       
_cell_angle_alpha  90.000                                                       
_cell_angle_beta  102.394                                                       
_cell_angle_gamma  90.000                                                       
                                                                                
_shelx_F_squared_multiplier     1.000                                           
                                                                                
loop_                                                                           
 _refln_index_h                                                                 
 _refln_index_k                                                                 
 _refln_index_l                                                                 
 _refln_F_squared_calc                                                          
 _refln_F_squared_meas                                                          
 _refln_F_squared_sigma                                                         
 _refln_observed_status                                                         
   2   0   0        897.57        897.12        11.95 o                         
   4   0   0       7616.32       8053.92       103.08 o                         
   6   0   0         10.44          5.99         1.32 o                         
   8   0   0        208.64        194.54         6.86 o                         
  10   0   0          3.89          3.39         3.19 o                         
   1   1   0         96.86         86.22         4.46 o                         
   2   1   0        713.10        725.13         6.93 o                         
   3   1   0        218.00        217.19         2.42 o                         
   4   1   0        395.51        407.64         4.28 o                         
   5   1   0          9.84         14.49         0.79 o                         
   6   1   0         92.36         91.45         2.17 o                         
   7   1   0         21.01         16.63         1.35 o                         
   8   1   0         27.40         22.27         1.88 o                         
   9   1   0          1.07         -0.29         1.72 o                         
  10   1   0          4.72          5.89         2.17 o                         
  11   1   0         21.07         19.11         3.82 o                         
   0   2   0          0.56          1.10         0.47 o                         
   1   2   0        231.55        260.16         3.16 o                         
   2   2   0        717.85        817.11         7.81 o                         
   3   2   0       1039.00        985.91         9.52 o                         
   4   2   0         28.83         27.51         0.81 o                         
   5   2   0        418.89        408.47         4.73 o                         
   6   2   0          5.73          9.30         0.98 o                         
   7   2   0          1.00          0.59         0.98 o                         
   8   2   0        121.60        113.22         3.48 o                         
   9   2   0        124.81        125.93         5.32 o                         
  10   2   0         55.19         51.30         3.44 o                         
  11   2   0          0.36         -1.59         2.63 o                         
   1   3   0      18792.49      18753.42       338.02 o                         
   2   3   0        644.03        729.75         6.59 o                         
   3   3   0        799.80        903.77         8.82 o                         
   4   3   0          9.56         10.06         0.60 o                         
   5   3   0        940.35        943.38         9.97 o                         
   6   3   0        185.00        184.08         3.39 o                         
   7   3   0         79.58         65.02         2.53 o                         
   8   3   0         26.87         26.16         2.08 o                         
   9   3   0         22.86         18.38         2.38 o                         
  10   3   0         20.81         25.66         2.82 o                         
  11   3   0          2.05         -3.00         3.00 o                         
   0   4   0        258.65        208.15         5.68 o                         
   1   4   0         53.54         63.02         1.36 o                         
   2   4   0        157.52        156.15         1.87 o                         
   3   4   0         24.81         20.94         0.78 o                         
   4   4   0         66.86         75.59         1.33 o                         
   5   4   0          3.30          3.48         0.70 o                         
   6   4   0          0.06         -0.75         0.75 o                         
   7   4   0          9.76          5.42         1.24 o                         
   8   4   0         24.09         25.03         2.04 o                         
   9   4   0         87.87         94.36         4.69 o                         
  10   4   0          4.03          5.57         2.28 o                         
  11   4   0         56.45         54.14         4.73 o                         
   1   5   0        443.25        426.00         4.21 o                         
   2   5   0         64.98         94.72         1.35 o                         
   3   5   0        596.44        594.11         5.76 o                         
   4   5   0        125.91        111.25         1.75 o                         
   5   5   0         60.77         56.69         1.65 o                         
   6   5   0        203.24        190.49         4.35 o                         
   7   5   0         45.00         41.70         2.19 o                         
   8   5   0         71.41         65.32         2.90 o                         
   9   5   0         46.54         50.21         3.23 o                         
  10   5   0         19.99         16.25         2.65 o                         
   0   6   0        716.60        757.61        11.69 o                         
   1   6   0         52.08         60.07         1.20 o                         
   2   6   0        305.87        344.96         3.47 o                         
   3   6   0        325.30        334.64         3.61 o                         
   4   6   0        125.34        111.11         1.77 o                         
   5   6   0          3.84          3.73         0.79 o                         
   6   6   0        220.55        218.56         3.40 o                         
   7   6   0         18.67         20.91         1.67 o                         
   8   6   0          4.38          3.53         1.51 o                         
   9   6   0         33.61         40.81         2.77 o                         
  10   6   0          3.11         -0.27         1.97 o                         
   1   7   0        209.26        193.76         2.54 o                         
   2   7   0         10.10         11.80         0.93 o                         
   3   7   0          7.54          6.01         0.62 o                         
   4   7   0        347.54        364.89         4.02 o                         
   5   7   0        272.02        279.29         3.77 o                         
   6   7   0          9.81         10.28         1.11 o                         
   7   7   0         48.17         48.12         2.28 o                         
   8   7   0         20.58         23.04         1.98 o                         
   9   7   0         92.85         99.70         4.90 o                         
  10   7   0         67.41         66.79         4.19 o                         
   0   8   0        209.78        251.27         5.09 o                         
   1   8   0         36.62         42.06         1.17 o                         
   2   8   0         25.24         25.40         0.94 o                         
   3   8   0          5.92          7.38         0.73 o                         
   4   8   0        286.58        249.99         3.79 o                         
   5   8   0          0.06          0.23         0.78 o                         
   6   8   0         15.82         11.57         1.26 o                         
   7   8   0          8.64          5.65         1.35 o                         
   8   8   0         67.24         76.29         3.04 o                         
   9   8   0         21.15         15.36         2.05 o                         
  10   8   0          6.37          4.31         2.75 o                         
   1   9   0         82.07         75.80         1.78 o                         
   2   9   0         34.60         38.37         1.42 o                         
   3   9   0        126.72        113.71         2.17 o                         
   4   9   0        222.41        227.58         3.53 o                         
   5   9   0          0.00         -0.25         0.86 o                         
   6   9   0         40.76         43.87         1.93 o                         
   7   9   0         11.18          6.30         1.49 o                         
   8   9   0          0.91          2.08         1.73 o                         
   9   9   0          5.40          6.04         2.12 o                         
   0  10   0         30.47         28.79         1.86 o                         
   1  10   0        114.48        113.97         2.35 o                         
   2  10   0         23.99         28.98         1.36 o                         
   3  10   0        153.09        140.23         2.57 o                         
   4  10   0        102.46        102.36         2.67 o                         
   5  10   0         41.17         42.67         2.06 o                         
   6  10   0         14.17         10.76         1.40 o                         
   7  10   0          7.89          8.08         1.55 o                         
   8  10   0         30.45         34.80         2.64 o                         
   9  10   0         61.15         62.11         3.41 o                         
   1  11   0          6.06          8.06         1.04 o                         
   2  11   0          0.13         -0.80         0.80 o                         
   3  11   0        800.86        779.70        11.20 o                         
   4  11   0          7.35          6.94         1.27 o                         
   5  11   0         49.00         53.40         2.63 o                         
   6  11   0        106.60        123.90         3.38 o                         
   7  11   0        129.03        143.77         3.96 o                         
   8  11   0         14.50         18.98         2.50 o                         
   9  11   0          0.64          3.10         2.91 o                         
   0  12   0         78.51         75.58         3.42 o                         
   1  12   0          0.31         -0.91         0.91 o                         
   2  12   0          0.00         -0.90         0.90 o                         
   3  12   0          2.08          1.87         1.02 o                         
   4  12   0          4.74          3.92         1.35 o                         
   5  12   0         51.59         51.56         2.78 o                         
   6  12   0          0.20          1.90         1.73 o                         
   7  12   0          1.28          3.47         2.25 o                         
   8  12   0          1.65          1.57         4.27 o                         
   1  13   0         20.94         20.95         1.82 o                         
   2  13   0        551.69        553.43         9.27 o                         
   3  13   0          0.05         -1.31         1.31 o                         
   4  13   0         35.45         30.84         3.00 o                         
   5  13   0          3.34          6.48         2.44 o                         
   6  13   0          0.90          0.67         2.19 o                         
   7  13   0          0.34         -1.25         2.30 o                         
   8  13   0          4.54          2.21         5.31 o                         
   0  14   0        124.34        133.57         6.56 o                         
   1  14   0         59.69         58.65         2.76 o                         
   2  14   0        133.37        134.17         3.82 o                         
   3  14   0         49.45         49.11         2.72 o                         
   4  14   0          3.33          3.88         2.39 o                         
   5  14   0         50.69         59.64         5.31 o                         
   6  14   0         87.95         79.51         5.01 o                         
   7  14   0         36.19         37.51         3.60 o                         
   1  15   0         48.72         50.88         2.63 o                         
   2  15   0         35.59         34.51         2.34 o                         
   3  15   0         14.76         15.72         2.76 o                         
   4  15   0         27.97         28.68         3.43 o                         
   5  15   0          0.68          0.57         2.30 o                         
   6  15   0          3.98          6.30         3.35 o                         
   0  16   0          4.92          7.38         2.63 o                         
   1  16   0         37.26         42.91         2.65 o                         
   2  16   0         33.50         36.71         2.75 o                         
   3  16   0        166.27        183.65         7.25 o                         
   4  16   0          5.79          4.93         2.68 o                         
   5  16   0         16.47         16.80         3.92 o                         
   1  17   0         93.39         93.83         3.69 o                         
   2  17   0          9.70          9.29         2.16 o                         
   3  17   0          1.98          2.34         2.94 o                         
   4  17   0         15.75         15.85         4.41 o                         
   0  18   0         55.68         58.52         5.83 o                         
   1  18   0         97.72         88.14         4.82 o                         
   2  18   0          0.22         -1.88         2.45 o                         
 -11   0   1         53.56         49.37         6.33 o                         
  -9   0   1          4.99          2.06         2.13 o                         
  -7   0   1         18.24         16.27         1.83 o                         
  -5   0   1        440.24        415.08         6.58 o                         
  -3   0   1       2300.25       2290.33        32.19 o                         
  -1   0   1        431.22        520.80        12.79 o                         
   1   0   1       7078.16       6760.55       415.48 o                         
   3   0   1        116.84         97.58         1.87 o                         
   5   0   1         41.20         37.51         1.50 o                         
   7   0   1         68.94         58.64         3.86 o                         
   9   0   1         81.54         73.30         5.86 o                         
  11   0   1         36.37         40.33         6.80 o                         
 -11   1   1          1.50          4.28         3.03 o                         
 -10   1   1         52.17         50.40         3.32 o                         
  -9   1   1         16.65         15.54         1.86 o                         
  -8   1   1        314.18        279.91         4.74 o                         
  -7   1   1         74.13         66.40         2.21 o                         
  -6   1   1         65.08         60.71         1.92 o                         
  -5   1   1        231.29        250.16         3.03 o                         
  -4   1   1        256.89        288.54         3.33 o                         
  -3   1   1        503.75        502.85         5.12 o                         
  -2   1   1       2287.22       2285.57        21.65 o                         
  -1   1   1        473.36        501.66         7.83 o                         
   0   1   1        365.29        385.45         7.90 o                         
   1   1   1       1084.30       1159.66        13.36 o                         
   2   1   1        109.60        130.00         1.78 o                         
   3   1   1        557.12        511.75         5.43 o                         
   4   1   1          0.50          0.12         0.34 o                         
   5   1   1        667.06        665.73         7.01 o                         
   6   1   1          5.56          5.50         1.02 o                         
   7   1   1         18.92         14.28         1.69 o                         
   8   1   1          0.41          0.65         1.43 o                         
   9   1   1         31.78         30.53         2.64 o                         
  10   1   1         39.20         34.28         3.03 o                         
  11   1   1         16.68         15.55         4.67 o                         
 -11   2   1          4.27          0.96         2.89 o                         
 -10   2   1          0.16          2.20         2.30 o                         
  -9   2   1        134.72        119.96         4.23 o                         
  -8   2   1          0.29         -1.11         1.11 o                         
  -7   2   1          3.44          1.90         0.99 o                         
  -6   2   1         99.81         85.78         2.17 o                         
  -5   2   1        363.39        353.42         4.01 o                         
  -4   2   1        584.71        597.66         6.23 o                         
  -3   2   1        562.10        572.49         6.33 o                         
  -2   2   1       3970.94       4079.87        35.69 o                         
  -1   2   1        618.39        680.23         8.97 o                         
   0   2   1        153.79        140.95         1.81 o                         
   1   2   1       2556.17       2804.85        26.45 o                         
   2   2   1        465.89        535.63         5.78 o                         
   3   2   1          0.06          0.60         0.36 o                         
   4   2   1         71.22         68.25         1.34 o                         
   5   2   1        211.74        221.37         3.14 o                         
   6   2   1        576.57        582.70         7.56 o                         
   7   2   1         27.77         24.90         1.80 o                         
   8   2   1          5.20          2.63         1.54 o                         
   9   2   1          1.71          0.07         1.73 o                         
  10   2   1          8.45         12.78         2.50 o                         
  11   2   1          0.90          0.72         2.99 o                         
 -11   3   1          5.30          2.82         3.10 o                         
 -10   3   1         33.52         31.14         2.97 o                         
  -9   3   1          3.19          1.08         1.48 o                         
  -8   3   1         12.85         12.77         1.67 o                         
  -7   3   1         29.08         18.61         1.42 o                         
  -6   3   1          0.52         -0.62         0.62 o                         
  -5   3   1        242.56        239.48         3.10 o                         
  -4   3   1        335.29        348.27         4.13 o                         
  -3   3   1       3787.20       4080.20        35.92 o                         
  -2   3   1        249.02        262.70         3.15 o                         
  -1   3   1       1980.17       2193.35        20.09 o                         
   0   3   1       2601.52       2812.28        26.56 o                         
   1   3   1      18498.05      19334.69       301.10 o                         
   2   3   1       1699.49       1765.79        16.43 o                         
   3   3   1        347.34        358.61         3.81 o                         
   4   3   1          0.04          0.92         0.39 o                         
   5   3   1        208.44        215.01         3.47 o                         
   6   3   1          0.30          0.20         0.90 o                         
   7   3   1        121.31        110.67         3.48 o                         
   8   3   1          0.25         -0.47         1.50 o                         
   9   3   1          6.93          3.18         1.94 o                         
  10   3   1          0.25          3.27         2.17 o                         
  11   3   1          1.09         -2.75         3.73 o                         
 -11   4   1         22.17         17.52         4.34 o                         
 -10   4   1          1.14          2.53         2.06 o                         
  -9   4   1         77.57         79.32         3.33 o                         
  -8   4   1         16.93         12.68         1.67 o                         
  -7   4   1         25.17         29.26         1.73 o                         
  -6   4   1          0.49          3.48         0.74 o                         
  -5   4   1        278.66        271.72         3.76 o                         
  -4   4   1        191.69        188.41         2.46 o                         
  -3   4   1        617.95        679.02         6.38 o                         
  -2   4   1          4.83          4.07         0.39 o                         
  -1   4   1        360.19        368.46         3.90 o                         
   0   4   1       1023.95       1086.19        11.97 o                         
   1   4   1          0.20          0.35         0.31 o                         
   2   4   1         89.05        118.73         1.62 o                         
   3   4   1         17.00         21.11         0.80 o                         
   4   4   1        204.71        200.86         2.51 o                         
   5   4   1          0.00          0.63         0.67 o                         
   6   4   1        343.28        347.35         5.52 o                         
   7   4   1         39.41         38.77         2.22 o                         
   8   4   1          4.72          3.39         1.73 o                         
   9   4   1         11.71         12.23         2.15 o                         
  10   4   1         12.02         10.47         2.53 o                         
 -11   5   1         19.40         12.44         3.73 o                         
 -10   5   1         16.70         14.49         2.43 o                         
  -9   5   1         11.04         14.13         2.06 o                         
  -8   5   1         32.07         26.11         1.99 o                         
  -7   5   1          0.99          0.03         1.11 o                         
  -6   5   1          8.66          6.04         0.81 o                         
  -5   5   1         40.78         33.99         1.36 o                         
  -4   5   1          5.75          4.48         0.53 o                         
  -3   5   1        576.17        618.24         5.96 o                         
  -2   5   1          0.90          0.97         0.40 o                         
  -1   5   1        357.38        352.76         4.23 o                         
   0   5   1       1121.67       1147.93        10.60 o                         
   1   5   1       1395.20       1459.47        13.37 o                         
   2   5   1       1915.42       2004.86        16.50 o                         
   3   5   1          0.16          0.25         0.44 o                         
   4   5   1          5.49          6.22         0.71 o                         
   5   5   1       1756.33       1676.15        15.82 o                         
   6   5   1        172.88        175.48         3.12 o                         
   7   5   1         18.63         20.33         1.85 o                         
   8   5   1          8.23          5.48         1.68 o                         
   9   5   1        114.43        129.93         6.25 o                         
  10   5   1         48.63         53.57         3.89 o                         
 -10   6   1         17.88         13.95         2.44 o                         
  -9   6   1          0.00         -0.26         1.74 o                         
  -8   6   1         13.60         11.61         1.75 o                         
  -7   6   1          0.06         -1.11         1.11 o                         
  -6   6   1          5.90          1.20         0.86 o                         
  -5   6   1        150.94        139.88         2.58 o                         
  -4   6   1        394.17        393.57         4.11 o                         
  -3   6   1          9.83         12.34         0.75 o                         
  -2   6   1        856.47        960.67        10.59 o                         
  -1   6   1        287.95        310.52         3.58 o                         
   0   6   1          2.87          2.75         0.51 o                         
   1   6   1       1057.13       1116.63        10.20 o                         
   2   6   1       1709.15       1948.32        15.76 o                         
   3   6   1        704.49        714.88         6.93 o                         
   4   6   1        247.82        241.36         3.02 o                         
   5   6   1         21.64         23.40         1.20 o                         
   6   6   1         57.11         60.35         2.05 o                         
   7   6   1        164.24        175.83         4.00 o                         
   8   6   1         13.70         11.44         1.82 o                         
   9   6   1         11.60         12.81         2.16 o                         
  10   6   1          0.15          0.85         2.53 o                         
 -10   7   1         19.11         13.36         2.49 o                         
  -9   7   1         16.60         14.71         2.46 o                         
  -8   7   1        254.82        263.27         5.03 o                         
  -7   7   1         27.35         30.27         1.80 o                         
  -6   7   1         37.11         38.10         1.51 o                         
  -5   7   1         43.88         45.99         1.64 o                         
  -4   7   1         29.21         41.19         1.24 o                         
  -3   7   1          6.67         13.02         0.71 o                         
  -2   7   1          4.37          3.04         0.53 o                         
  -1   7   1        314.33        347.33         4.05 o                         
   0   7   1        344.78        375.07         4.30 o                         
   1   7   1         88.75         91.50         1.67 o                         
   2   7   1         66.12         74.95         1.45 o                         
   3   7   1         17.75         16.11         0.79 o                         
   4   7   1         18.64         14.70         0.85 o                         
   5   7   1        150.84        146.37         2.68 o                         
   6   7   1         35.30         30.82         1.54 o                         
   7   7   1         31.25         28.36         1.96 o                         
   8   7   1          7.55          8.22         1.58 o                         
   9   7   1         28.14         30.86         2.52 o                         
  10   7   1         15.25         12.81         2.97 o                         
 -10   8   1          0.83          2.25         2.74 o                         
  -9   8   1         93.31         89.11         3.47 o                         
  -8   8   1        107.65        123.20         3.72 o                         
  -7   8   1          0.74         -0.78         1.17 o                         
  -6   8   1          2.46         -0.57         0.81 o                         
  -5   8   1         86.79         95.31         2.01 o                         
  -4   8   1        752.10        763.44         6.81 o                         
  -3   8   1         32.44         30.65         1.06 o                         
  -2   8   1         54.94         59.85         1.51 o                         
  -1   8   1         13.07         11.78         0.79 o                         
   0   8   1        518.61        508.93         5.43 o                         
   1   8   1        556.49        530.94         5.66 o                         
   2   8   1         96.26        109.56         1.88 o                         
   3   8   1        553.35        598.96         6.03 o                         
   4   8   1       2458.14       2370.35        21.31 o                         
   5   8   1         52.96         52.43         1.81 o                         
   6   8   1         15.36         13.29         1.25 o                         
   7   8   1        213.29        220.48         4.41 o                         
   8   8   1        157.53        183.45         4.31 o                         
   9   8   1        149.15        175.62         4.75 o                         
  10   8   1          2.77          2.59         2.64 o                         
 -10   9   1         23.79         35.80         4.73 o                         
  -9   9   1          0.77          1.79         1.92 o                         
  -8   9   1         12.83         17.08         1.93 o                         
  -7   9   1         21.55         21.70         1.67 o                         
  -6   9   1         11.66         11.90         1.18 o                         
  -5   9   1         29.30         27.29         1.39 o                         
  -4   9   1         23.03         24.43         1.18 o                         
  -3   9   1        278.45        276.75         3.69 o                         
  -2   9   1        146.47        159.97         2.61 o                         
  -1   9   1         52.68         62.34         1.74 o                         
   0   9   1         31.45         36.08         1.32 o                         
   1   9   1          1.85          0.25         0.62 o                         
   2   9   1        171.29        169.66         2.67 o                         
   3   9   1        118.06        134.98         2.42 o                         
   4   9   1         42.91         41.71         1.58 o                         
   5   9   1         10.88         12.14         1.31 o                         
   6   9   1         78.78         81.09         2.66 o                         
   7   9   1          4.01          3.91         1.57 o                         
   8   9   1         50.30         46.96         2.91 o                         
   9   9   1          3.72          3.94         2.11 o                         
  -9  10   1         65.46         65.29         5.92 o                         
  -8  10   1        120.16        134.01         4.40 o                         
  -7  10   1         19.07         15.53         1.62 o                         
  -6  10   1         55.07         55.11         2.17 o                         
  -5  10   1         51.12         55.85         2.19 o                         
  -4  10   1        173.25        178.17         3.14 o                         
  -3  10   1         58.32         64.94         1.89 o                         
  -2  10   1         66.97         76.25         2.01 o                         
  -1  10   1        301.38        310.77         4.32 o                         
   0  10   1          5.56          6.24         0.91 o                         
   1  10   1         25.79         30.28         1.37 o                         
   2  10   1        105.06        111.34         2.44 o                         
   3  10   1        629.12        634.39         7.37 o                         
   4  10   1          0.36          0.49         1.03 o                         
   5  10   1         54.02         61.39         2.50 o                         
   6  10   1         51.49         50.07         2.46 o                         
   7  10   1          7.87          4.69         1.65 o                         
   8  10   1         25.58         23.82         2.60 o                         
   9  10   1         33.25         30.75         4.12 o                         
  -9  11   1          0.30          2.79         4.09 o                         
  -8  11   1         48.32         49.10         5.57 o                         
  -7  11   1         85.39        105.72         3.86 o                         
  -6  11   1          5.54          7.58         1.64 o                         
  -5  11   1          0.25         -0.97         1.26 o                         
  -4  11   1         12.97         13.15         1.49 o                         
  -3  11   1        497.55        491.54         6.98 o                         
  -2  11   1        110.05        102.61         2.41 o                         
  -1  11   1         59.43         55.88         1.91 o                         
   0  11   1          0.83         -0.79         0.79 o                         
   1  11   1        119.80        122.10         2.76 o                         
   2  11   1        454.38        460.17         5.81 o                         
   3  11   1        477.38        459.85         5.95 o                         
   4  11   1        218.10        225.53         4.42 o                         
   5  11   1         82.81         83.67         4.26 o                         
   6  11   1          1.25         -0.04         1.74 o                         
   7  11   1         67.29         63.78         3.50 o                         
   8  11   1        104.29        115.11         5.96 o                         
  -8  12   1          0.41         -3.03         3.03 o                         
  -7  12   1          0.00          1.74         1.81 o                         
  -6  12   1          7.52          7.51         1.84 o                         
  -5  12   1         16.81         16.91         2.00 o                         
  -4  12   1          4.81          2.63         1.63 o                         
  -3  12   1         38.91         35.91         1.90 o                         
  -2  12   1         52.39         54.00         2.19 o                         
  -1  12   1          4.77          2.04         1.09 o                         
   0  12   1          4.49          1.29         1.03 o                         
   1  12   1          2.50          1.70         1.09 o                         
   2  12   1         15.48         13.45         1.54 o                         
   3  12   1          3.48          2.22         1.20 o                         
   4  12   1          4.94          6.13         1.77 o                         
   5  12   1          0.71         -1.54         1.54 o                         
   6  12   1          3.97          2.20         1.98 o                         
   7  12   1          3.60          3.64         1.90 o                         
   8  12   1          2.37         -2.31         2.59 o                         
  -8  13   1          0.21         -0.79        10.26 o                         
  -7  13   1         33.89         33.15         3.35 o                         
  -6  13   1         20.49         21.79         2.47 o                         
  -5  13   1          5.89          6.11         1.82 o                         
  -4  13   1         59.61         61.68         2.99 o                         
  -3  13   1         14.08         12.42         1.43 o                         
  -2  13   1          1.37          3.91         1.20 o                         
  -1  13   1         34.96         38.22         2.20 o                         
   0  13   1          1.01          0.57         1.15 o                         
   1  13   1         12.04          9.69         1.31 o                         
   2  13   1         37.06         34.34         2.01 o                         
   3  13   1        121.79        136.02         5.19 o                         
   4  13   1         98.54        100.44         5.56 o                         
   5  13   1          0.00          0.02         2.07 o                         
   6  13   1         43.69         39.25         3.35 o                         
   7  13   1          0.04          2.83         2.95 o                         
  -7  14   1         27.82         30.68         3.52 o                         
  -6  14   1         34.93         47.82         3.71 o                         
  -5  14   1          0.94          1.77         1.85 o                         
  -4  14   1          2.20          1.36         1.83 o                         
  -3  14   1         42.43         47.56         2.48 o                         
  -2  14   1        443.99        437.09         6.74 o                         
  -1  14   1         10.75         10.04         1.68 o                         
   0  14   1          0.01         -1.23         1.23 o                         
   1  14   1        103.59        107.88         3.51 o                         
   2  14   1        233.35        240.05         4.92 o                         
   3  14   1         40.73         32.19         2.51 o                         
   4  14   1          3.52          7.42         2.79 o                         
   5  14   1          8.73          3.64         2.68 o                         
   6  14   1          7.83         12.36         3.32 o                         
   7  14   1          0.27          1.11         3.49 o                         
  -6  15   1         22.62         20.68         4.49 o                         
  -5  15   1          3.27          2.87         2.42 o                         
  -4  15   1          3.59          1.31         2.18 o                         
  -3  15   1          0.38         -1.01         1.50 o                         
  -2  15   1         14.62         17.09         1.94 o                         
  -1  15   1          5.25          5.46         1.57 o                         
   0  15   1         60.33         65.27         3.86 o                         
   1  15   1          4.59          1.58         1.63 o                         
   2  15   1         36.48         36.23         2.52 o                         
   3  15   1          0.37         -0.48         1.94 o                         
   4  15   1          6.65          9.69         3.07 o                         
   5  15   1          0.02         -0.94         2.60 o                         
   6  15   1          2.28          3.06         4.02 o                         
  -5  16   1         82.13         75.32         6.12 o                         
  -4  16   1          0.00          0.75         2.33 o                         
  -3  16   1          2.72          1.89         2.12 o                         
  -2  16   1         29.83         33.17         2.53 o                         
  -1  16   1         89.08         92.55         4.09 o                         
   0  16   1         26.94         29.50         2.34 o                         
   1  16   1         38.60         38.48         2.70 o                         
   2  16   1         15.08         17.15         2.41 o                         
   3  16   1         10.81         13.52         3.03 o                         
   4  16   1          0.00         -3.13         3.13 o                         
   5  16   1         10.14         11.51         4.69 o                         
  -4  17   1         38.81         32.41         5.42 o                         
  -3  17   1         13.13         10.60         3.96 o                         
  -2  17   1          5.74          4.11         2.04 o                         
  -1  17   1         90.27         91.97         3.69 o                         
   0  17   1        104.51        105.19         5.56 o                         
   1  17   1          0.70          0.39         1.72 o                         
   2  17   1          0.30          1.55         2.16 o                         
   3  17   1         14.03          3.77         3.15 o                         
   4  17   1          1.37         -3.50         3.50 o                         
  -2  18   1          0.14         -1.06         2.28 o                         
  -1  18   1          1.31          2.78         2.54 o                         
   0  18   1         10.84          7.23         2.83 o                         
   1  18   1          0.07         -2.38         2.38 o                         
   2  18   1          1.23         -0.68         2.54 o                         
 -10   0   2         27.62         28.69         3.38 o                         
  -8   0   2        117.73         97.83         4.01 o                         
  -6   0   2         17.16         14.31         1.59 o                         
  -4   0   2       2337.49       2432.38        34.46 o                         
  -2   0   2          7.70          9.89         0.76 o                         
   0   0   2      15572.65      15905.62       443.08 o                         
   2   0   2         24.27         38.68         1.26 o                         
   4   0   2          9.02         17.67         1.08 o                         
   6   0   2         74.82         70.69         3.92 o                         
   8   0   2        235.32        237.83         7.84 o                         
  10   0   2         28.45         28.47         4.34 o                         
 -11   1   2         18.14         19.45         3.49 o                         
 -10   1   2          0.01          0.83         1.78 o                         
  -9   1   2         79.24         63.77         2.70 o                         
  -8   1   2         34.75         25.45         1.73 o                         
  -7   1   2          0.00         -0.81         0.81 o                         
  -6   1   2          7.20          4.89         0.87 o                         
  -5   1   2        348.60        318.12         3.95 o                         
  -4   1   2        787.16        824.41         8.87 o                         
  -3   1   2        590.47        597.92         5.95 o                         
  -2   1   2        242.23        230.48         2.78 o                         
  -1   1   2       2293.86       2347.14        26.64 o                         
   0   1   2         81.67        107.60         1.72 o                         
   1   1   2       5461.13       5672.53        51.15 o                         
   2   1   2          1.00          0.06         0.34 o                         
   3   1   2         21.57         24.93         0.96 o                         
   4   1   2          3.48          2.05         0.41 o                         
   5   1   2          1.09          1.65         0.54 o                         
   6   1   2          0.17          0.99         1.38 o                         
   7   1   2          9.81          7.85         1.62 o                         
   8   1   2         70.85         64.09         3.26 o                         
   9   1   2         13.75         15.42         2.33 o                         
  10   1   2          1.26          0.00         2.29 o                         
 -11   2   2          3.80          4.86         2.75 o                         
 -10   2   2          0.93          3.67         2.14 o                         
  -9   2   2         11.06         14.07         1.73 o                         
  -8   2   2         30.32         26.85         1.74 o                         
  -7   2   2          5.18          4.56         1.00 o                         
  -6   2   2          3.11          2.64         0.82 o                         
  -5   2   2          2.69          0.74         0.46 o                         
  -4   2   2        558.69        584.06         5.85 o                         
  -3   2   2         19.05         17.28         0.69 o                         
  -2   2   2        189.23        188.47         2.25 o                         
  -1   2   2        189.40        222.76         3.93 o                         
   0   2   2       2742.64       2966.00        33.79 o                         
   1   2   2         88.71         94.97         1.32 o                         
   2   2   2        144.79        144.17         1.85 o                         
   3   2   2         35.76         31.80         1.31 o                         
   4   2   2         50.65         53.58         1.33 o                         
   5   2   2        208.40        189.03         3.29 o                         
   6   2   2        232.64        212.65         4.22 o                         
   7   2   2          3.24          3.46         1.38 o                         
   8   2   2          0.24         -0.73         1.53 o                         
   9   2   2         16.93         14.98         2.27 o                         
  10   2   2         70.43         71.36         3.97 o                         
 -11   3   2         90.19        107.54         6.36 o                         
 -10   3   2         12.80          9.40         2.20 o                         
  -9   3   2         11.15          9.00         1.71 o                         
  -8   3   2          4.73          4.26         1.27 o                         
  -7   3   2        279.04        232.68         3.99 o                         
  -6   3   2         26.21         25.39         1.28 o                         
  -5   3   2          0.00         -0.10         0.47 o                         
  -4   3   2        408.65        382.93         4.12 o                         
  -3   3   2       1377.73       1480.73        14.72 o                         
  -2   3   2       1952.19       1920.62        17.91 o                         
  -1   3   2        211.20        196.46         2.51 o                         
   0   3   2         25.02         35.07         0.77 o                         
   1   3   2      10815.06      11716.55       105.43 o                         
   2   3   2         18.72         23.88         0.78 o                         
   3   3   2        507.16        468.57         4.99 o                         
   4   3   2         79.30         75.04         1.46 o                         
   5   3   2         40.63         43.48         1.64 o                         
   6   3   2         14.93         13.54         1.34 o                         
   7   3   2          8.41          5.06         1.53 o                         
   8   3   2         99.62         95.56         3.84 o                         
   9   3   2        129.84        134.49         4.95 o                         
  10   3   2        123.26        126.58         5.62 o                         
 -11   4   2        212.35        252.87        12.40 o                         
 -10   4   2         20.90         17.37         2.49 o                         
  -9   4   2         14.87         13.13         1.95 o                         
  -8   4   2         80.56         65.92         2.56 o                         
  -7   4   2        885.12        801.11         9.72 o                         
  -6   4   2         14.97         11.89         0.94 o                         
  -5   4   2          1.26          0.61         0.44 o                         
  -4   4   2         44.67         34.47         0.85 o                         
  -3   4   2          3.64          3.95         0.44 o                         
  -2   4   2        114.93        129.51         1.65 o                         
  -1   4   2        887.03        907.00        10.38 o                         
   0   4   2       1508.91       1507.77        14.16 o                         
   1   4   2        168.09        184.04         2.33 o                         
   2   4   2        430.67        414.33         4.15 o                         
   3   4   2          5.38          3.55         0.47 o                         
   4   4   2        258.74        244.77         2.92 o                         
   5   4   2         49.42         39.89         1.58 o                         
   6   4   2         41.98         40.59         1.74 o                         
   7   4   2          0.93          0.21         1.34 o                         
   8   4   2         15.45         17.70         2.18 o                         
   9   4   2         14.85         12.17         2.31 o                         
  10   4   2         84.43         80.00         4.68 o                         
 -11   5   2          9.25         12.47         3.49 o                         
 -10   5   2          0.42          1.68         2.01 o                         
  -9   5   2         74.13         75.95         3.31 o                         
  -8   5   2         93.54        102.61         3.23 o                         
  -7   5   2         12.67          9.20         1.44 o                         
  -6   5   2          5.73          1.49         0.73 o                         
  -5   5   2         15.73         12.50         0.85 o                         
  -4   5   2        319.60        327.65         3.38 o                         
  -3   5   2         18.84         26.53         0.85 o                         
  -2   5   2         24.60         31.19         0.72 o                         
  -1   5   2         82.05         80.40         1.38 o                         
   0   5   2        100.99        103.39         1.64 o                         
   1   5   2       1462.72       1653.85        15.09 o                         
   2   5   2        915.62       1008.05         9.53 o                         
   3   5   2        488.01        535.35         5.39 o                         
   4   5   2        229.60        228.27         2.90 o                         
   5   5   2       2255.40       2153.31        22.45 o                         
   6   5   2        504.63        482.91         6.43 o                         
   7   5   2         36.31         37.87         2.22 o                         
   8   5   2         19.24         23.56         2.20 o                         
   9   5   2         82.77         88.31         3.91 o                         
  10   5   2          0.71          2.68         2.70 o                         
 -10   6   2         12.37         11.52         2.39 o                         
  -9   6   2        166.20        171.73         5.70 o                         
  -8   6   2         39.92         42.74         2.27 o                         
  -7   6   2         50.96         51.77         2.16 o                         
  -6   6   2        155.42        129.23         2.38 o                         
  -5   6   2         19.25         17.32         1.01 o                         
  -4   6   2         47.80         46.02         1.09 o                         
  -3   6   2        621.52        652.04         6.02 o                         
  -2   6   2       2210.42       2228.29        18.91 o                         
  -1   6   2         93.26         84.33         1.53 o                         
   0   6   2         40.47         33.12         1.32 o                         
   1   6   2          8.16          9.97         0.69 o                         
   2   6   2       5451.68       5634.47        49.71 o                         
   3   6   2          0.63          0.43         0.49 o                         
   4   6   2        227.56        232.63         3.01 o                         
   5   6   2          1.98          0.04         0.84 o                         
   6   6   2         10.09          9.57         1.19 o                         
   7   6   2         26.12         23.03         1.92 o                         
   8   6   2          6.83         11.24         1.98 o                         
   9   6   2         62.39         62.04         3.41 o                         
  10   6   2         46.53         48.21         3.99 o                         
 -10   7   2        121.56        114.09         4.31 o                         
  -9   7   2          1.42         -1.59         1.59 o                         
  -8   7   2        237.51        241.98         5.33 o                         
  -7   7   2         89.98         82.70         2.69 o                         
  -6   7   2         46.16         32.44         1.40 o                         
  -5   7   2          3.44          1.57         0.74 o                         
  -4   7   2        383.52        428.24         4.29 o                         
  -3   7   2         28.07         29.41         1.07 o                         
  -2   7   2         59.05         72.72         1.56 o                         
  -1   7   2        105.74        120.88         2.59 o                         
   0   7   2        220.04        236.41         2.94 o                         
   1   7   2         30.85         21.38         0.92 o                         
   2   7   2        106.12        114.48         1.98 o                         
   3   7   2          0.81          0.75         0.58 o                         
   4   7   2        345.45        325.71         4.42 o                         
   5   7   2          0.67         -0.70         0.87 o                         
   6   7   2         10.45         12.89         1.27 o                         
   7   7   2         40.50         46.99         2.35 o                         
   8   7   2          0.55         -0.30         1.53 o                         
   9   7   2         34.89         34.76         2.65 o                         
  10   7   2          1.10          0.33         3.18 o                         
 -10   8   2         33.74         40.06         3.92 o                         
  -9   8   2         42.25         41.54         2.69 o                         
  -8   8   2         49.92         57.83         2.76 o                         
  -7   8   2         32.56         36.82         1.88 o                         
  -6   8   2          0.13          0.10         0.82 o                         
  -5   8   2         50.58         49.57         1.56 o                         
  -4   8   2         21.71         13.91         0.91 o                         
  -3   8   2         48.79         49.47         1.35 o                         
  -2   8   2         95.80         94.89         1.76 o                         
  -1   8   2          6.26          4.38         0.62 o                         
   0   8   2        482.83        514.77         5.54 o                         
   1   8   2        529.47        556.27         6.86 o                         
   2   8   2        460.78        444.24         5.41 o                         
   3   8   2        118.50        126.01         2.69 o                         
   4   8   2       2030.49       2011.66        19.67 o                         
   5   8   2        266.66        279.94         4.27 o                         
   6   8   2          2.93          0.56         1.05 o                         
   7   8   2         48.97         49.75         2.58 o                         
   8   8   2        150.30        158.66         4.89 o                         
   9   8   2          6.83          4.77         2.21 o                         
 -10   9   2         23.01         20.82         4.51 o                         
  -9   9   2          9.85         10.56         2.29 o                         
  -8   9   2         16.10         19.06         1.99 o                         
  -7   9   2          4.57          3.86         1.10 o                         
  -6   9   2         25.97         28.99         1.57 o                         
  -5   9   2         14.13         12.24         1.12 o                         
  -4   9   2         50.79         48.25         1.52 o                         
  -3   9   2        150.58        146.50         2.50 o                         
  -2   9   2         49.26         47.45         1.47 o                         
  -1   9   2        375.81        381.80         4.49 o                         
   0   9   2         65.92         68.67         2.36 o                         
   1   9   2         55.60         61.24         1.66 o                         
   2   9   2         35.28         34.14         1.48 o                         
   3   9   2        898.77        959.28        10.19 o                         
   4   9   2         86.71         96.25         2.62 o                         
   5   9   2         90.28         92.54         2.72 o                         
   6   9   2          1.08          2.53         1.20 o                         
   7   9   2         48.88         53.22         2.87 o                         
   8   9   2          2.14          1.74         1.77 o                         
   9   9   2          9.16          8.37         3.04 o                         
  -9  10   2         37.12         46.35         6.14 o                         
  -8  10   2          2.07          0.51         2.96 o                         
  -7  10   2          4.76          5.58         1.80 o                         
  -6  10   2          0.25         -0.11         1.22 o                         
  -5  10   2         64.44         72.51         2.78 o                         
  -4  10   2         34.27         34.10         1.76 o                         
  -3  10   2        145.48        139.27         2.91 o                         
  -2  10   2         16.52         11.42         1.29 o                         
  -1  10   2        148.13        154.22         3.09 o                         
   0  10   2         28.83         24.03         1.46 o                         
   1  10   2         42.86         45.35         1.87 o                         
   2  10   2         73.38         61.90         2.47 o                         
   3  10   2          9.68          7.73         1.30 o                         
   4  10   2         77.90         82.57         3.03 o                         
   5  10   2        156.54        167.18         4.50 o                         
   6  10   2          0.24         -1.57         1.57 o                         
   7  10   2          3.59          3.24         2.74 o                         
   8  10   2          2.54          1.67         2.43 o                         
   9  10   2          6.68         12.31         4.01 o                         
  -9  11   2          9.01          6.72         4.81 o                         
  -8  11   2          9.39          7.28         3.34 o                         
  -7  11   2        108.63        118.21         5.08 o                         
  -6  11   2          9.05          7.37         1.69 o                         
  -5  11   2          3.95          2.19         1.35 o                         
  -4  11   2          5.98          4.74         1.47 o                         
  -3  11   2        265.73        253.40         4.16 o                         
  -2  11   2          1.68          0.68         1.03 o                         
  -1  11   2        451.14        457.91         6.37 o                         
   0  11   2         31.56         27.54         1.67 o                         
   1  11   2          0.12          1.38         1.03 o                         
   2  11   2         36.37         40.67         2.07 o                         
   3  11   2        916.54        927.87        12.86 o                         
   4  11   2          6.03          9.21         1.84 o                         
   5  11   2         13.38         15.95         2.24 o                         
   6  11   2          3.46          2.35         1.77 o                         
   7  11   2         65.78         58.95         3.53 o                         
   8  11   2          4.58          3.21         2.89 o                         
  -8  12   2          0.01         -0.57         3.24 o                         
  -7  12   2          8.07          7.87         2.15 o                         
  -6  12   2          0.98          2.27         1.65 o                         
  -5  12   2         91.62         96.37         3.60 o                         
  -4  12   2          0.04         -0.93         1.39 o                         
  -3  12   2         73.91         79.45         2.64 o                         
  -2  12   2        260.90        263.08         4.36 o                         
  -1  12   2          1.31          1.45         1.16 o                         
   0  12   2         44.78         41.79         2.00 o                         
   1  12   2         78.21         78.77         2.77 o                         
   2  12   2         53.35         57.76         2.64 o                         
   3  12   2          0.53          0.62         1.29 o                         
   4  12   2         23.57         26.87         3.42 o                         
   5  12   2         96.76         95.18         4.31 o                         
   6  12   2          8.40          8.23         2.20 o                         
   7  12   2          3.46          2.91         2.35 o                         
   8  12   2         18.51         14.74         4.02 o                         
  -8  13   2          0.08          2.34         4.23 o                         
  -7  13   2         18.17         20.71         2.63 o                         
  -6  13   2         12.65         11.36         2.13 o                         
  -5  13   2         17.13         18.85         2.28 o                         
  -4  13   2         61.98         67.59         3.36 o                         
  -3  13   2         31.70         30.69         1.95 o                         
  -2  13   2        209.62        221.19         4.09 o                         
  -1  13   2          1.20          0.82         1.24 o                         
   0  13   2          0.01         -1.33         1.33 o                         
   1  13   2         42.90         36.11         2.08 o                         
   2  13   2         21.84         19.60         2.40 o                         
   3  13   2          6.64          8.08         1.73 o                         
   4  13   2          1.39          2.36         2.00 o                         
   5  13   2          0.24          1.60         2.10 o                         
   6  13   2         31.51         37.35         3.18 o                         
   7  13   2         20.64         28.16         3.20 o                         
  -7  14   2          0.85         -2.37         2.37 o                         
  -6  14   2         92.40         95.77         4.88 o                         
  -5  14   2         24.63         22.32         2.66 o                         
  -4  14   2          1.40         -0.71         1.70 o                         
  -3  14   2         43.57         46.21         2.25 o                         
  -2  14   2         81.85         76.40         2.81 o                         
  -1  14   2         19.17         20.71         1.81 o                         
   0  14   2         29.13         33.44         2.10 o                         
   1  14   2         37.38         35.53         2.30 o                         
   2  14   2          2.54          0.22         1.50 o                         
   3  14   2         73.21         78.73         4.85 o                         
   4  14   2         64.89         63.33         4.48 o                         
   5  14   2          8.30          8.72         3.14 o                         
   6  14   2         16.83         16.23         3.51 o                         
  -6  15   2         60.97         61.48         5.80 o                         
  -5  15   2          1.63          3.95         2.46 o                         
  -4  15   2         81.91         76.60         4.53 o                         
  -3  15   2          8.26          7.96         1.95 o                         
  -2  15   2         16.81         20.46         2.19 o                         
  -1  15   2         46.15         51.18         2.77 o                         
   0  15   2         48.89         50.19         2.84 o                         
   1  15   2          0.34         -1.43         1.43 o                         
   2  15   2          1.82         -0.04         1.84 o                         
   3  15   2          1.58         -0.87         2.53 o                         
   4  15   2         31.94         40.84         4.52 o                         
   5  15   2         12.78          7.34         4.20 o                         
   6  15   2          4.46          5.74         4.12 o                         
  -5  16   2         18.10         12.69         3.44 o                         
  -4  16   2          3.36         -1.04         2.55 o                         
  -3  16   2          1.75         -2.01         2.88 o                         
  -2  16   2          5.37          4.53         1.72 o                         
  -1  16   2         22.08         25.56         2.46 o                         
   0  16   2          4.46          8.18         1.97 o                         
   1  16   2          0.04          2.01         1.94 o                         
   2  16   2          4.55          3.23         2.08 o                         
   3  16   2         39.02         32.89         4.71 o                         
   4  16   2          9.03          7.34         4.63 o                         
   5  16   2          0.37          4.86         4.42 o                         
  -4  17   2          1.15          1.40         3.16 o                         
  -3  17   2          0.52         -3.57         3.57 o                         
  -2  17   2          2.84          6.09         2.12 o                         
  -1  17   2         36.99         28.49         2.84 o                         
   0  17   2         14.49          9.24         2.59 o                         
   1  17   2          0.39         -1.24         2.19 o                         
   2  17   2          2.60          0.83         2.66 o                         
   3  17   2          5.84          3.75         4.27 o                         
  -2  18   2          2.86          4.40         2.67 o                         
  -1  18   2         22.94         16.91         3.05 o                         
   0  18   2          0.73          5.08         2.63 o                         
   1  18   2          0.80          1.38         2.94 o                         
 -11   0   3         32.22         36.98         5.08 o                         
  -9   0   3         27.95         21.53         2.56 o                         
  -7   0   3          2.15          0.54         1.94 o                         
  -5   0   3        126.07        108.84         2.70 o                         
  -3   0   3        968.77        917.58        12.47 o                         
  -1   0   3        748.66        696.08         9.47 o                         
   1   0   3        293.46        341.09         4.73 o                         
   3   0   3         17.76         14.38         1.11 o                         
   5   0   3        776.79        707.08        11.51 o                         
   7   0   3        549.57        522.19        16.93 o                         
   9   0   3         37.38         33.45         4.11 o                         
 -11   1   3          0.73         -0.72         2.77 o                         
 -10   1   3          0.05         -1.67         1.67 o                         
  -9   1   3          0.55          2.37         1.38 o                         
  -8   1   3        295.17        263.65         4.56 o                         
  -7   1   3          6.20          3.80         1.05 o                         
  -6   1   3        105.55         98.67         2.51 o                         
  -5   1   3        196.14        176.80         2.70 o                         
  -4   1   3         16.79         14.20         0.68 o                         
  -3   1   3         22.14         31.76         0.79 o                         
  -2   1   3          1.32          1.87         0.33 o                         
  -1   1   3        903.26        915.89         9.78 o                         
   0   1   3        440.23        505.53         5.64 o                         
   1   1   3        112.95        127.15         1.59 o                         
   2   1   3        543.99        561.47         5.95 o                         
   3   1   3        642.06        702.42         7.40 o                         
   4   1   3          6.25          3.08         0.84 o                         
   5   1   3          1.60          0.94         0.50 o                         
   6   1   3        262.81        256.05         5.17 o                         
   7   1   3        642.22        655.23        10.53 o                         
   8   1   3          2.00          4.00         2.38 o                         
   9   1   3          2.60         -1.74         1.74 o                         
  10   1   3          7.58          2.88         3.14 o                         
 -11   2   3         54.18         62.19         4.56 o                         
 -10   2   3         32.31         35.01         2.57 o                         
  -9   2   3          0.46         -1.31         1.31 o                         
  -8   2   3         17.66         17.04         1.61 o                         
  -7   2   3        411.79        399.94         5.93 o                         
  -6   2   3        162.65        154.17         3.01 o                         
  -5   2   3         30.49         30.14         1.13 o                         
  -4   2   3        175.98        165.96         2.25 o                         
  -3   2   3       1161.02       1197.36        11.02 o                         
  -2   2   3       1746.28       1854.45        19.42 o                         
  -1   2   3         98.97        104.80         1.55 o                         
   0   2   3        300.37        350.63         4.73 o                         
   1   2   3        255.81        261.52         2.92 o                         
   2   2   3       1570.17       1742.25        15.78 o                         
   3   2   3        176.11        191.60         2.52 o                         
   4   2   3          6.45          6.33         0.78 o                         
   5   2   3        219.19        201.37         3.01 o                         
   6   2   3       1993.89       1928.31        25.34 o                         
   7   2   3        225.76        225.56         5.17 o                         
   8   2   3         43.60         45.44         2.89 o                         
   9   2   3         40.15         38.81         3.11 o                         
  10   2   3         19.59         19.77         3.92 o                         
 -11   3   3         73.70         80.48         4.99 o                         
 -10   3   3          0.33         -0.18         1.79 o                         
  -9   3   3         13.18          9.16         1.73 o                         
  -8   3   3        134.18        130.76         3.21 o                         
  -7   3   3          1.96         -0.66         1.05 o                         
  -6   3   3        178.17        163.59         2.94 o                         
  -5   3   3         59.49         59.60         1.54 o                         
  -4   3   3          9.15          5.25         0.52 o                         
  -3   3   3       1347.94       1451.95        13.28 o                         
  -2   3   3        182.35        186.63         2.45 o                         
  -1   3   3        127.52        130.01         1.82 o                         
   0   3   3        704.73        801.54         7.79 o                         
   1   3   3       2306.24       2549.93        23.48 o                         
   2   3   3         17.34         20.90         0.96 o                         
   3   3   3        540.79        534.17         5.52 o                         
   4   3   3        265.61        247.38         3.55 o                         
   5   3   3        124.36        126.32         2.37 o                         
   6   3   3        365.37        347.24         5.31 o                         
   7   3   3          0.00         -0.31         1.30 o                         
   8   3   3         12.15          9.57         1.93 o                         
   9   3   3          1.12          1.90         1.79 o                         
  10   3   3         29.49         31.01         3.68 o                         
 -11   4   3        252.85        306.19        11.70 o                         
 -10   4   3          8.72          4.79         2.12 o                         
  -9   4   3         33.34         32.65         2.23 o                         
  -8   4   3        101.67         92.85         2.95 o                         
  -7   4   3          2.29          9.00         1.27 o                         
  -6   4   3         91.84         87.37         1.96 o                         
  -5   4   3          0.02         -0.50         0.50 o                         
  -4   4   3        251.07        253.61         2.94 o                         
  -3   4   3        727.90        845.78         8.76 o                         
  -2   4   3        121.51        109.06         1.79 o                         
  -1   4   3         22.11         23.81         0.95 o                         
   0   4   3          7.64          2.64         0.50 o                         
   1   4   3        920.64        991.66         9.31 o                         
   2   4   3       1615.03       1739.28        15.35 o                         
   3   4   3        228.62        239.63         2.88 o                         
   4   4   3          0.26          0.25         0.46 o                         
   5   4   3        244.28        236.91         3.75 o                         
   6   4   3        209.44        210.48         3.87 o                         
   7   4   3          4.44          4.47         1.58 o                         
   8   4   3          3.21          2.19         1.71 o                         
   9   4   3          2.69         -0.12         1.63 o                         
  10   4   3          1.69          0.51         2.70 o                         
 -11   5   3          9.10         12.28         3.28 o                         
 -10   5   3         60.73         61.45         3.45 o                         
  -9   5   3         27.30         27.27         2.12 o                         
  -8   5   3        103.12         96.81         3.18 o                         
  -7   5   3         12.51         16.78         1.47 o                         
  -6   5   3        242.38        237.55         3.51 o                         
  -5   5   3         66.39         62.10         1.53 o                         
  -4   5   3          1.68          3.13         0.51 o                         
  -3   5   3        644.11        761.41         7.03 o                         
  -2   5   3         70.82         71.02         1.18 o                         
  -1   5   3        148.10        148.67         2.13 o                         
   0   5   3        168.86        181.22         2.48 o                         
   1   5   3        649.08        672.29         6.61 o                         
   2   5   3        182.43        202.41         2.57 o                         
   3   5   3        173.46        194.83         2.52 o                         
   4   5   3         21.53         21.87         1.15 o                         
   5   5   3       1630.82       1578.89        16.30 o                         
   6   5   3        172.12        175.02         3.22 o                         
   7   5   3        107.04        109.71         5.65 o                         
   8   5   3          9.14         14.12         2.01 o                         
   9   5   3         59.53         54.34         3.30 o                         
  10   5   3         63.26         66.40         4.49 o                         
 -11   6   3          1.33          3.11         3.78 o                         
 -10   6   3         75.48         95.35         4.72 o                         
  -9   6   3         45.88         47.60         2.85 o                         
  -8   6   3         28.19         27.64         1.96 o                         
  -7   6   3          4.40          4.68         1.17 o                         
  -6   6   3         77.40         49.60         1.63 o                         
  -5   6   3          9.12          7.01         0.83 o                         
  -4   6   3         81.46         80.14         1.71 o                         
  -3   6   3         22.53         20.08         0.76 o                         
  -2   6   3        748.02        783.84         6.95 o                         
  -1   6   3        476.03        506.70         5.69 o                         
   0   6   3         72.45         69.49         1.61 o                         
   1   6   3         24.85         22.79         0.83 o                         
   2   6   3       1458.50       1647.79        15.32 o                         
   3   6   3          0.46          1.41         0.57 o                         
   4   6   3         21.88         23.74         1.14 o                         
   5   6   3         18.19         18.69         1.32 o                         
   6   6   3        136.34        130.50         2.81 o                         
   7   6   3         11.22          8.23         1.93 o                         
   8   6   3         42.23         39.61         2.57 o                         
   9   6   3          0.65         -0.52         1.77 o                         
  10   6   3          1.03          2.04         3.05 o                         
 -10   7   3        262.46        303.55         8.16 o                         
  -9   7   3         20.84         24.56         2.43 o                         
  -8   7   3        146.39        150.18         3.77 o                         
  -7   7   3         43.14         31.96         2.01 o                         
  -6   7   3        386.45        350.48         4.41 o                         
  -5   7   3         79.64         82.56         1.77 o                         
  -4   7   3        178.46        190.85         3.04 o                         
  -3   7   3          2.20          0.58         0.43 o                         
  -2   7   3          5.85          5.02         0.60 o                         
  -1   7   3          4.18          6.13         0.63 o                         
   0   7   3        714.20        766.39        10.28 o                         
   1   7   3         18.51         13.05         0.81 o                         
   2   7   3        361.43        367.61         4.24 o                         
   3   7   3         15.40         24.34         1.07 o                         
   4   7   3         96.51         81.36         1.94 o                         
   5   7   3         62.92         58.24         2.04 o                         
   6   7   3         17.59         19.59         1.46 o                         
   7   7   3          0.01         -0.18         1.35 o                         
   8   7   3          0.77         -0.88         1.65 o                         
   9   7   3          1.30          2.72         1.89 o                         
 -10   8   3          1.98          2.64         3.30 o                         
  -9   8   3          4.94          5.50         2.33 o                         
  -8   8   3         76.11         73.30         3.00 o                         
  -7   8   3         33.97         28.09         1.96 o                         
  -6   8   3          0.01         -0.50         0.85 o                         
  -5   8   3         50.81         49.78         1.63 o                         
  -4   8   3          0.20          0.35         0.66 o                         
  -3   8   3          3.02          3.72         0.68 o                         
  -2   8   3          0.98          1.74         0.56 o                         
  -1   8   3        196.41        187.58         2.78 o                         
   0   8   3        467.49        477.25         5.70 o                         
   1   8   3        131.26        135.80         2.45 o                         
   2   8   3         19.65         19.35         1.02 o                         
   3   8   3        294.98        311.25         4.36 o                         
   4   8   3        167.09        143.37         2.95 o                         
   5   8   3        114.23        113.34         2.80 o                         
   6   8   3         10.50         14.40         1.76 o                         
   7   8   3         25.03         21.05         2.15 o                         
   8   8   3          5.99          1.84         1.90 o                         
   9   8   3          7.48          3.19         2.98 o                         
 -10   9   3         26.60         31.61         4.32 o                         
  -9   9   3          7.77          5.16         2.80 o                         
  -8   9   3          1.38          3.25         2.64 o                         
  -7   9   3         29.37         28.27         2.25 o                         
  -6   9   3         25.54         18.50         1.73 o                         
  -5   9   3         11.34          5.43         1.18 o                         
  -4   9   3          9.54          9.29         1.40 o                         
  -3   9   3          2.96          2.79         0.92 o                         
  -2   9   3          0.05         -0.57         0.57 o                         
  -1   9   3        373.09        362.49         5.88 o                         
   0   9   3        106.55        109.38         2.56 o                         
   1   9   3         23.37         22.14         1.35 o                         
   2   9   3         82.33         67.58         2.21 o                         
   3   9   3        529.52        552.96         8.78 o                         
   4   9   3          6.92          9.25         1.30 o                         
   5   9   3         56.26         59.66         2.70 o                         
   6   9   3          3.25          2.99         1.67 o                         
   7   9   3         21.15         21.90         2.75 o                         
   8   9   3          0.18          0.54         2.52 o                         
   9   9   3         15.53         11.70         4.43 o                         
  -9  10   3        221.65        238.47        13.24 o                         
  -8  10   3          0.47          2.30         2.53 o                         
  -7  10   3          6.93          6.26         1.77 o                         
  -6  10   3          4.16         -1.38         1.41 o                         
  -5  10   3        233.87        217.15         4.66 o                         
  -4  10   3         13.33          9.21         1.25 o                         
  -3  10   3          5.41          5.02         1.29 o                         
  -2  10   3         11.18          8.97         1.22 o                         
  -1  10   3         46.38         52.25         3.12 o                         
   0  10   3          3.81          5.64         1.15 o                         
   1  10   3         85.96         88.71         2.51 o                         
   2  10   3         75.46         68.06         2.51 o                         
   3  10   3         38.17         32.05         2.94 o                         
   4  10   3          2.12          3.28         1.27 o                         
   5  10   3         11.11         10.09         1.64 o                         
   6  10   3         21.02         19.43         2.15 o                         
   7  10   3          0.67         -1.48         1.93 o                         
   8  10   3          0.22          1.93         2.80 o                         
  -9  11   3         45.45         43.49         6.26 o                         
  -8  11   3          6.04         10.09         3.57 o                         
  -7  11   3         89.44        105.97         4.17 o                         
  -6  11   3          4.21          1.85         1.56 o                         
  -5  11   3          1.10         -0.10         1.47 o                         
  -4  11   3         13.99         11.98         1.69 o                         
  -3  11   3         71.09         70.65         2.54 o                         
  -2  11   3        166.28        170.98         4.02 o                         
  -1  11   3         16.63         17.52         1.48 o                         
   0  11   3         33.35         30.24         1.84 o                         
   1  11   3          2.04          1.59         1.18 o                         
   2  11   3        164.03        159.74         5.22 o                         
   3  11   3         46.92         46.97         2.38 o                         
   4  11   3        104.75        101.19         4.04 o                         
   5  11   3          1.93          0.19         1.76 o                         
   6  11   3         26.35         28.60         2.91 o                         
   7  11   3          1.82         -1.11         2.16 o                         
   8  11   3         20.51         17.97         4.42 o                         
  -8  12   3         14.60         21.63         6.08 o                         
  -7  12   3         37.59         43.48         2.93 o                         
  -6  12   3          6.66          9.82         1.99 o                         
  -5  12   3         65.69         72.55         3.32 o                         
  -4  12   3          0.22          0.57         1.52 o                         
  -3  12   3        246.41        253.63         4.59 o                         
  -2  12   3         94.64         87.19         2.90 o                         
  -1  12   3          0.55         -1.10         1.10 o                         
   0  12   3         87.35         89.97         3.03 o                         
   1  12   3        189.45        180.87         5.50 o                         
   2  12   3          3.60          2.79         1.34 o                         
   3  12   3          5.35          4.96         1.50 o                         
   4  12   3        301.86        313.76         8.40 o                         
   5  12   3          0.39          3.80         1.85 o                         
   6  12   3          2.83          0.48         2.11 o                         
   7  12   3          0.24         -1.21         2.16 o                         
  -8  13   3         14.17         19.19         5.29 o                         
  -7  13   3         27.27         29.98         2.86 o                         
  -6  13   3         10.44         10.75         2.20 o                         
  -5  13   3          2.33          2.26         1.77 o                         
  -4  13   3        116.43        109.92         3.94 o                         
  -3  13   3         91.61         96.41         3.31 o                         
  -2  13   3         68.81         64.80         2.71 o                         
  -1  13   3          5.99          1.92         1.26 o                         
   0  13   3          0.57         -1.29         1.29 o                         
   1  13   3         25.49         25.32         2.00 o                         
   2  13   3          9.47         10.92         1.75 o                         
   3  13   3          0.51         -1.10         1.49 o                         
   4  13   3        145.08        162.11         5.23 o                         
   5  13   3         92.58         97.91         4.59 o                         
   6  13   3          8.11          5.01         2.41 o                         
   7  13   3          1.93          2.56         2.99 o                         
  -7  14   3          5.63          3.17         2.49 o                         
  -6  14   3         37.50         51.84         3.44 o                         
  -5  14   3         35.39         28.99         2.72 o                         
  -4  14   3         10.06          5.70         2.03 o                         
  -3  14   3         11.28         10.00         1.70 o                         
  -2  14   3        164.89        162.46         3.91 o                         
  -1  14   3         23.96         22.37         1.96 o                         
   0  14   3         64.20         65.84         3.47 o                         
   1  14   3         19.61         15.28         1.88 o                         
   2  14   3          4.51          0.11         1.76 o                         
   3  14   3         12.46         11.77         2.12 o                         
   4  14   3         93.80         93.95         5.87 o                         
   5  14   3         77.13         90.92         4.63 o                         
   6  14   3          2.07          2.85         2.69 o                         
  -6  15   3         19.26         17.06         3.23 o                         
  -5  15   3         30.47         27.19         3.01 o                         
  -4  15   3        113.54        119.60         4.69 o                         
  -3  15   3          4.12          3.26         1.79 o                         
  -2  15   3          0.17         -0.19         1.53 o                         
  -1  15   3         88.82         84.50         3.41 o                         
   0  15   3         60.03         55.86         2.90 o                         
   1  15   3         10.26          8.22         1.85 o                         
   2  15   3          0.00         -1.61         1.83 o                         
   3  15   3         27.35         24.33         3.09 o                         
   4  15   3         24.16         28.99         3.75 o                         
   5  15   3          9.72          5.05         3.80 o                         
  -5  16   3         30.68         29.17         3.95 o                         
  -4  16   3          1.75          4.22         4.89 o                         
  -3  16   3          2.57         -1.55         2.20 o                         
  -2  16   3         18.83         17.90         2.45 o                         
  -1  16   3        104.62        100.71         4.08 o                         
   0  16   3          4.02          0.38         2.01 o                         
   1  16   3          1.61          2.02         2.10 o                         
   2  16   3          1.41          0.61         2.26 o                         
   3  16   3          5.68          2.60         4.18 o                         
   4  16   3         20.44         15.91         4.82 o                         
  -4  17   3          0.33         -0.48         3.71 o                         
  -3  17   3          0.16         -2.72         2.99 o                         
  -2  17   3          0.00         -2.75         2.85 o                         
  -1  17   3         61.22         54.11         3.70 o                         
   0  17   3         11.63         10.29         2.46 o                         
   1  17   3          7.50         -0.28         3.36 o                         
   2  17   3          2.59          1.70         3.73 o                         
   3  17   3          4.41          0.75         4.40 o                         
  -1  18   3         15.54         13.74         3.02 o                         
   0  18   3          9.52          6.30         3.47 o                         
 -10   0   4          0.20         -2.55         2.55 o                         
  -8   0   4          2.54          6.77         1.86 o                         
  -6   0   4        159.61        149.35         4.47 o                         
  -4   0   4        241.04        272.44         4.53 o                         
  -2   0   4        160.98        142.07         2.67 o                         
   0   0   4        562.10        606.21         8.50 o                         
   2   0   4        194.27        209.27         3.50 o                         
   4   0   4         64.38         58.32         2.25 o                         
   6   0   4        277.53        264.89         7.71 o                         
   8   0   4        304.84        303.96        12.03 o                         
  10   0   4         15.33          9.06         4.61 o                         
 -11   1   4          1.05          0.55         3.81 o                         
 -10   1   4         10.41         10.35         2.03 o                         
  -9   1   4          0.66          0.83         1.28 o                         
  -8   1   4          4.49          0.47         1.19 o                         
  -7   1   4         31.50         22.57         1.66 o                         
  -6   1   4       1268.10       1166.41        14.08 o                         
  -5   1   4         27.14         28.96         0.95 o                         
  -4   1   4          3.98          3.94         0.45 o                         
  -3   1   4        658.56        705.94         7.08 o                         
  -2   1   4       1971.88       2114.40        20.31 o                         
  -1   1   4        146.58        145.23         1.79 o                         
   0   1   4         31.12         37.86         0.95 o                         
   1   1   4        106.17        120.54         1.58 o                         
   2   1   4         50.42         60.57         1.14 o                         
   3   1   4        665.64        699.66         7.22 o                         
   4   1   4          9.61         11.42         0.99 o                         
   5   1   4          2.56          0.49         0.63 o                         
   6   1   4          1.60          2.47         1.31 o                         
   7   1   4        335.96        339.37         6.80 o                         
   8   1   4         38.30         41.20         2.96 o                         
   9   1   4         56.54         52.81         3.58 o                         
  10   1   4          0.17         -2.66         2.95 o                         
 -11   2   4          0.63         -2.67         2.67 o                         
 -10   2   4          0.61          0.16         1.68 o                         
  -9   2   4         17.73         17.70         2.08 o                         
  -8   2   4          0.17         -0.99         0.99 o                         
  -7   2   4         83.30         75.59         2.51 o                         
  -6   2   4         47.08         40.68         1.96 o                         
  -5   2   4        422.61        418.04         4.78 o                         
  -4   2   4        183.74        170.62         2.25 o                         
  -3   2   4          2.57          1.76         0.51 o                         
  -2   2   4        212.10        288.66         3.35 o                         
  -1   2   4        129.69        162.78         2.23 o                         
   0   2   4         73.51         68.14         1.21 o                         
   1   2   4         82.39         97.09         1.38 o                         
   2   2   4       2486.44       2658.37        23.82 o                         
   3   2   4        246.79        266.18         3.21 o                         
   4   2   4         27.88         26.50         1.10 o                         
   5   2   4          5.16          0.05         0.65 o                         
   6   2   4       1194.45       1162.06        15.38 o                         
   7   2   4          2.98          4.64         1.50 o                         
   8   2   4          0.01          0.47         1.59 o                         
   9   2   4          3.69          3.39         2.11 o                         
  10   2   4         23.06         19.70         3.79 o                         
 -11   3   4          0.29          2.38         2.58 o                         
 -10   3   4         19.73         18.46         2.59 o                         
  -9   3   4         25.84         23.77         2.03 o                         
  -8   3   4        113.21        111.95         5.34 o                         
  -7   3   4          8.25         13.42         1.52 o                         
  -6   3   4          0.32         -0.63         0.77 o                         
  -5   3   4         24.24         27.84         1.20 o                         
  -4   3   4          1.12          5.28         0.53 o                         
  -3   3   4        319.58        328.75         4.09 o                         
  -2   3   4        135.03        131.68         1.89 o                         
  -1   3   4         29.67         29.72         0.94 o                         
   0   3   4        401.71        420.02         4.66 o                         
   1   3   4        251.71        275.53         3.03 o                         
   2   3   4         38.09         38.05         1.08 o                         
   3   3   4        166.40        198.38         2.65 o                         
   4   3   4          5.46          5.17         0.70 o                         
   5   3   4          0.22         -0.66         0.66 o                         
   6   3   4         59.22         60.50         2.27 o                         
   7   3   4        415.49        411.95         7.14 o                         
   8   3   4        125.97        123.15         4.42 o                         
   9   3   4          0.33         -1.94         1.94 o                         
  10   3   4          6.04          2.67         3.11 o                         
 -11   4   4        259.42        291.66        10.25 o                         
 -10   4   4         12.84         11.97         2.27 o                         
  -9   4   4          7.98          8.00         1.60 o                         
  -8   4   4         58.12         59.54         2.70 o                         
  -7   4   4       1590.79       1472.39        17.82 o                         
  -6   4   4          5.73          3.84         0.83 o                         
  -5   4   4         32.00         34.84         1.36 o                         
  -4   4   4        193.94        204.70         2.64 o                         
  -3   4   4        729.04        791.20         7.65 o                         
  -2   4   4        192.24        211.51         2.85 o                         
  -1   4   4          0.24          1.51         0.48 o                         
   0   4   4         19.29         13.80         0.84 o                         
   1   4   4        613.78        712.13         7.18 o                         
   2   4   4        455.03        502.48         5.44 o                         
   3   4   4         19.68         21.45         0.95 o                         
   4   4   4        469.17        475.80         5.33 o                         
   5   4   4         50.53         44.62         1.76 o                         
   6   4   4         37.29         35.09         1.76 o                         
   7   4   4         27.99         28.84         2.26 o                         
   8   4   4        190.46        198.96         5.17 o                         
   9   4   4         12.83         10.83         2.03 o                         
  10   4   4         29.57         31.36         3.74 o                         
 -11   5   4          2.37          3.34         3.08 o                         
 -10   5   4          0.04         -0.74         1.85 o                         
  -9   5   4         48.28         49.18         2.61 o                         
  -8   5   4         39.48         43.72         2.38 o                         
  -7   5   4        112.25        108.86         2.97 o                         
  -6   5   4          0.00         -0.69         0.69 o                         
  -5   5   4        116.58        106.75         2.08 o                         
  -4   5   4         16.30         13.16         0.77 o                         
  -3   5   4         49.22         37.91         1.10 o                         
  -2   5   4         77.79         74.50         1.32 o                         
  -1   5   4        373.38        360.05         4.45 o                         
   0   5   4         11.81          7.15         0.64 o                         
   1   5   4       1447.71       1613.47        14.88 o                         
   2   5   4        205.27        244.52         3.01 o                         
   3   5   4         12.09          8.32         0.73 o                         
   4   5   4          0.01         -0.65         0.65 o                         
   5   5   4        508.11        470.43         5.99 o                         
   6   5   4         31.12         29.70         1.71 o                         
   7   5   4          4.85          5.81         1.53 o                         
   8   5   4         41.47         38.52         2.61 o                         
   9   5   4         14.36         15.73         2.24 o                         
 -11   6   4         29.12         34.23         5.80 o                         
 -10   6   4        144.62        167.61         6.10 o                         
  -9   6   4         73.58         68.74         3.02 o                         
  -8   6   4        227.50        232.30         5.32 o                         
  -7   6   4         13.82         14.33         1.48 o                         
  -6   6   4         12.43          4.41         0.91 o                         
  -5   6   4          1.46         -0.31         0.68 o                         
  -4   6   4          2.50          2.08         0.49 o                         
  -3   6   4         97.48         94.51         1.69 o                         
  -2   6   4        567.91        562.21         6.03 o                         
  -1   6   4          1.59         -0.04         0.59 o                         
   0   6   4         16.71         18.55         1.03 o                         
   1   6   4         96.06        107.71         1.84 o                         
   2   6   4        902.49        973.33         9.56 o                         
   3   6   4          1.48          2.67         0.65 o                         
   4   6   4        191.63        199.22         3.00 o                         
   5   6   4         28.47         26.40         1.49 o                         
   6   6   4         13.41          9.68         1.34 o                         
   7   6   4         90.51         94.90         3.44 o                         
   8   6   4         94.34         92.92         5.51 o                         
   9   6   4         22.40         20.36         2.78 o                         
 -10   7   4        220.44        270.98         8.14 o                         
  -9   7   4        104.25        109.09         6.38 o                         
  -8   7   4        262.08        280.40         5.29 o                         
  -7   7   4          9.46          4.26         1.33 o                         
  -6   7   4        240.24        198.66         3.29 o                         
  -5   7   4         37.91         37.73         2.14 o                         
  -4   7   4        298.49        328.16         3.77 o                         
  -3   7   4          2.20          2.13         0.61 o                         
  -2   7   4         20.36         14.94         1.03 o                         
  -1   7   4       1010.06        955.54        11.06 o                         
   0   7   4         20.30         19.13         1.16 o                         
   1   7   4          0.94         -0.02         0.48 o                         
   2   7   4          1.89          2.39         0.58 o                         
   3   7   4       1305.99       1269.26        12.41 o                         
   4   7   4         37.69         35.48         1.52 o                         
   5   7   4         42.37         42.12         1.84 o                         
   6   7   4          0.78          0.63         1.08 o                         
   7   7   4          1.59          2.55         1.51 o                         
   8   7   4          1.37          0.01         1.90 o                         
   9   7   4         14.99          7.86         3.33 o                         
 -10   8   4          0.00         -1.75         2.91 o                         
  -9   8   4         10.26         14.53         2.67 o                         
  -8   8   4        137.57        146.80         8.18 o                         
  -7   8   4         34.25         38.58         3.02 o                         
  -6   8   4         10.94          7.34         1.44 o                         
  -5   8   4         39.84         37.99         2.13 o                         
  -4   8   4        103.68         97.92         2.41 o                         
  -3   8   4         80.40         75.87         2.10 o                         
  -2   8   4        151.57        155.86         2.98 o                         
  -1   8   4         68.34         67.92         2.02 o                         
   0   8   4          4.83          3.30         0.88 o                         
   1   8   4          8.98          7.98         0.96 o                         
   2   8   4         54.52         60.91         2.04 o                         
   3   8   4          3.03          2.75         1.10 o                         
   4   8   4         87.79         82.38         2.60 o                         
   5   8   4          0.15          0.36         1.25 o                         
   6   8   4          0.38          1.39         1.47 o                         
   7   8   4          9.09          7.90         2.24 o                         
   8   8   4         12.66          4.88         2.52 o                         
   9   8   4          5.60          3.82         3.60 o                         
 -10   9   4          0.00          2.55         3.40 o                         
  -9   9   4        392.19        450.16        12.85 o                         
  -8   9   4        103.19        102.46         4.75 o                         
  -7   9   4         23.83         25.08         2.35 o                         
  -6   9   4          0.08         -0.04         1.36 o                         
  -5   9   4        223.27        197.91         4.42 o                         
  -4   9   4        134.36        134.23         2.94 o                         
  -3   9   4          1.07         -0.82         0.82 o                         
  -2   9   4        269.93        276.23         4.28 o                         
  -1   9   4        201.27        194.79         3.39 o                         
   0   9   4        100.00        106.31         2.56 o                         
   1   9   4          1.07         -0.82         0.90 o                         
   2   9   4         16.87          6.59         1.19 o                         
   3   9   4        351.50        353.23         5.60 o                         
   4   9   4          8.23          6.91         1.36 o                         
   5   9   4        113.09        104.60         3.57 o                         
   6   9   4         38.73         44.98         2.85 o                         
   7   9   4          0.62          0.68         2.21 o                         
   8   9   4          1.57         -0.60         2.58 o                         
  -9  10   4         81.35        106.79         7.03 o                         
  -8  10   4         12.08         13.47         2.48 o                         
  -7  10   4         14.56         16.69         2.13 o                         
  -6  10   4         79.71         76.97         3.33 o                         
  -5  10   4         74.80         63.17         2.90 o                         
  -4  10   4         38.21         39.75         2.03 o                         
  -3  10   4        149.99        158.26         3.25 o                         
  -2  10   4         79.65         81.87         2.53 o                         
  -1  10   4          0.77         -0.21         0.93 o                         
   0  10   4         96.03         93.02         2.59 o                         
   1  10   4         63.49         55.56         2.22 o                         
   2  10   4        132.20        115.74         3.02 o                         
   3  10   4          1.45         -0.10         1.19 o                         
   4  10   4         79.22         84.99         2.98 o                         
   5  10   4         16.74         15.56         2.43 o                         
   6  10   4         34.83         43.89         3.32 o                         
   7  10   4          0.59          0.78         2.28 o                         
   8  10   4          6.96          1.25         3.06 o                         
  -9  11   4         30.60         39.73         6.20 o                         
  -8  11   4         68.77         80.03         4.97 o                         
  -7  11   4         11.13          7.71         2.07 o                         
  -6  11   4          0.00          1.04         1.75 o                         
  -5  11   4         18.23         12.22         2.08 o                         
  -4  11   4        179.83        182.89         4.80 o                         
  -3  11   4         13.47         16.05         2.12 o                         
  -2  11   4         14.67         12.25         1.53 o                         
  -1  11   4          2.99         -0.09         1.16 o                         
   0  11   4         77.72         74.76         2.74 o                         
   1  11   4          3.48          0.41         1.21 o                         
   2  11   4         80.52         69.13         2.86 o                         
   3  11   4          0.01         -1.21         1.21 o                         
   4  11   4        189.42        194.80         6.14 o                         
   5  11   4          1.80         -0.13         2.16 o                         
   6  11   4          0.57          2.08         2.07 o                         
   7  11   4          8.58          4.08         2.85 o                         
   8  11   4         50.15         52.30        19.85 o                         
  -8  12   4         69.26         81.37         6.03 o                         
  -7  12   4          6.23          7.19         2.11 o                         
  -6  12   4         14.03          8.87         2.18 o                         
  -5  12   4         14.42         16.10         2.43 o                         
  -4  12   4        112.43        106.93         4.20 o                         
  -3  12   4        161.86        163.46         4.41 o                         
  -2  12   4         59.36         55.72         2.56 o                         
  -1  12   4         18.11         16.75         1.72 o                         
   0  12   4         42.09         37.82         2.17 o                         
   1  12   4         15.29         10.33         2.43 o                         
   2  12   4          0.04         -1.40         1.45 o                         
   3  12   4         15.90         14.63         1.93 o                         
   4  12   4         29.45         29.27         3.02 o                         
   5  12   4         89.35        107.11         4.73 o                         
   6  12   4         18.82         24.15         2.88 o                         
   7  12   4          3.12          6.71         3.37 o                         
  -8  13   4         20.54         27.93         5.95 o                         
  -7  13   4          7.93          9.10         2.28 o                         
  -6  13   4          5.22          2.97         2.21 o                         
  -5  13   4         38.54         34.70         2.96 o                         
  -4  13   4          1.21          0.10         1.78 o                         
  -3  13   4         53.27         57.73         2.88 o                         
  -2  13   4         24.55         24.36         2.15 o                         
  -1  13   4         22.52         22.86         2.00 o                         
   0  13   4         49.35         45.29         2.55 o                         
   1  13   4          0.97          2.19         1.60 o                         
   2  13   4          5.48          3.40         1.67 o                         
   3  13   4         16.64         19.99         2.28 o                         
   4  13   4         23.94         21.43         2.64 o                         
   5  13   4         25.76         35.09         3.28 o                         
   6  13   4          0.45          2.54         2.37 o                         
  -7  14   4          0.05          0.94         2.48 o                         
  -6  14   4         79.56         83.95         4.30 o                         
  -5  14   4         25.88         22.62         2.72 o                         
  -4  14   4          0.48         -1.71         1.94 o                         
  -3  14   4          3.86          1.63         1.70 o                         
  -2  14   4         58.80         58.84         2.99 o                         
  -1  14   4         37.34         32.94         2.29 o                         
   0  14   4         56.25         59.58         3.03 o                         
   1  14   4         43.50         37.59         2.65 o                         
   2  14   4         13.87         11.53         2.10 o                         
   3  14   4         57.78         54.25         3.51 o                         
   4  14   4          1.66         -0.28         2.25 o                         
   5  14   4         34.19         29.28         3.77 o                         
   6  14   4          9.44          5.05         3.17 o                         
  -6  15   4          1.56          6.23         2.66 o                         
  -5  15   4          0.65         -1.45         2.22 o                         
  -4  15   4         77.84         77.19         5.05 o                         
  -3  15   4         28.61         25.84         2.68 o                         
  -2  15   4          0.39          0.65         1.68 o                         
  -1  15   4         79.07         81.94         3.57 o                         
   0  15   4         33.04         29.58         3.31 o                         
   1  15   4         18.13         19.63         2.42 o                         
   2  15   4          0.96          0.28         1.90 o                         
   3  15   4          0.06         -1.41         2.01 o                         
   4  15   4         37.57         47.30         4.30 o                         
   5  15   4         28.84         32.46         4.62 o                         
  -5  16   4          3.32          1.96         3.02 o                         
  -4  16   4          0.05         -1.32         2.65 o                         
  -3  16   4          0.26         -0.73         2.31 o                         
  -2  16   4         43.33         45.01         2.89 o                         
  -1  16   4         29.80         33.35         3.11 o                         
   0  16   4          2.84          1.22         2.21 o                         
   1  16   4         20.52         25.53         3.30 o                         
   2  16   4          1.47         -2.30         2.30 o                         
   3  16   4         10.23          6.62         3.58 o                         
   4  16   4         31.01         33.57         5.00 o                         
  -3  17   4          0.08         -3.69         4.43 o                         
  -2  17   4          2.75          6.29         2.61 o                         
  -1  17   4         29.39         28.43         3.50 o                         
   0  17   4          8.35          6.25         3.63 o                         
   1  17   4         47.33         40.74         5.24 o                         
   2  17   4         12.51         10.02         3.82 o                         
 -11   0   5        250.96        258.31        15.22 o                         
  -9   0   5          0.00         -0.30         2.83 o                         
  -7   0   5       1048.64        988.66        19.90 o                         
  -5   0   5          0.27         -0.62         0.65 o                         
  -3   0   5          0.64          7.56         0.82 o                         
  -1   0   5          0.06          0.17         0.67 o                         
   1   0   5        497.88        547.77         7.01 o                         
   3   0   5         20.28         20.64         1.29 o                         
   5   0   5         34.78         27.85         1.92 o                         
   7   0   5         15.17         13.54         3.21 o                         
   9   0   5          0.58         -2.42         2.42 o                         
 -11   1   5          5.20          7.14         2.45 o                         
 -10   1   5          0.45         -0.14         1.89 o                         
  -9   1   5          5.47          3.68         1.53 o                         
  -8   1   5        108.56        112.10         3.82 o                         
  -7   1   5        306.99        296.42         5.39 o                         
  -6   1   5       1210.16       1126.98        15.39 o                         
  -5   1   5         84.58         72.38         1.52 o                         
  -4   1   5        408.45        424.58         4.56 o                         
  -3   1   5         49.54         73.15         1.38 o                         
  -2   1   5       2803.09       3034.42        30.23 o                         
  -1   1   5        399.49        477.07         4.82 o                         
   0   1   5        170.90        208.98         2.80 o                         
   1   1   5         27.48         29.38         0.85 o                         
   2   1   5         82.82         99.15         1.51 o                         
   3   1   5       1258.14       1306.39        12.41 o                         
   4   1   5        431.06        453.20         5.34 o                         
   5   1   5          0.06         -0.76         0.76 o                         
   6   1   5          0.03         -0.65         1.24 o                         
   7   1   5       1165.56       1180.79        17.02 o                         
   8   1   5          2.06          3.10         1.82 o                         
   9   1   5          3.95          0.69         2.15 o                         
 -11   2   5         21.28         16.50         2.87 o                         
 -10   2   5          4.37          2.72         1.85 o                         
  -9   2   5          7.14          5.07         1.66 o                         
  -8   2   5          0.30          1.11         1.37 o                         
  -7   2   5          0.25         -1.05         1.05 o                         
  -6   2   5         14.29         10.82         1.31 o                         
  -5   2   5        736.13        641.07         7.42 o                         
  -4   2   5         10.14         14.75         0.73 o                         
  -3   2   5         87.97        100.48         1.87 o                         
  -2   2   5         89.82         92.27         1.54 o                         
  -1   2   5       1008.11       1075.79        10.78 o                         
   0   2   5        261.26        263.30         3.07 o                         
   1   2   5         91.61        101.63         1.56 o                         
   2   2   5        302.08        310.74         3.47 o                         
   3   2   5        286.72        314.77         3.77 o                         
   4   2   5         97.17         96.73         1.98 o                         
   5   2   5         81.89         82.02         2.15 o                         
   6   2   5        378.51        362.12         6.38 o                         
   7   2   5         51.67         51.31         2.81 o                         
   8   2   5          4.35          2.89         2.06 o                         
   9   2   5          0.13         -2.03         2.03 o                         
 -11   3   5         33.39         31.91         3.53 o                         
 -10   3   5         91.11         95.39         3.83 o                         
  -9   3   5          1.41          2.21         1.46 o                         
  -8   3   5        162.80        162.05         4.12 o                         
  -7   3   5        196.56        176.69         4.31 o                         
  -6   3   5        194.85        180.82         3.22 o                         
  -5   3   5        215.39        202.03         3.06 o                         
  -4   3   5          1.82          2.47         0.55 o                         
  -3   3   5         57.95         58.49         1.49 o                         
  -2   3   5          4.28          5.94         0.59 o                         
  -1   3   5         58.55         52.37         1.22 o                         
   0   3   5         11.44          5.22         0.48 o                         
   1   3   5         59.49         65.86         1.16 o                         
   2   3   5         16.98         21.11         0.98 o                         
   3   3   5        144.34        145.37         2.27 o                         
   4   3   5        102.89         93.00         2.00 o                         
   5   3   5          7.40          5.52         1.00 o                         
   6   3   5         13.83         15.47         1.41 o                         
   7   3   5         24.66         25.35         2.05 o                         
   8   3   5         49.45         49.30         2.86 o                         
   9   3   5         27.47         22.45         3.13 o                         
 -11   4   5         11.79         10.91         3.36 o                         
 -10   4   5          1.13         -0.17         2.01 o                         
  -9   4   5         18.19         19.49         2.12 o                         
  -8   4   5        134.53        140.24         4.78 o                         
  -7   4   5        605.37        632.58         8.86 o                         
  -6   4   5         16.64         18.76         1.27 o                         
  -5   4   5          6.56          8.19         0.95 o                         
  -4   4   5        199.86        198.11         2.77 o                         
  -3   4   5       1997.10       2179.81        21.29 o                         
  -2   4   5          6.84          5.37         0.70 o                         
  -1   4   5         10.24          4.38         0.67 o                         
   0   4   5        813.95        840.67         8.47 o                         
   1   4   5         92.09        107.53         1.57 o                         
   2   4   5        294.34        331.25         4.01 o                         
   3   4   5         27.12         26.11         1.10 o                         
   4   4   5         27.04         37.52         1.40 o                         
   5   4   5          6.81          6.54         1.05 o                         
   6   4   5        110.47        108.19         2.90 o                         
   7   4   5          0.09          0.76         1.40 o                         
   8   4   5        281.35        306.45         6.88 o                         
   9   4   5         16.05         15.62         3.15 o                         
 -11   5   5          4.03          4.68         2.85 o                         
 -10   5   5          8.03          9.01         2.14 o                         
  -9   5   5          4.16          0.39         1.96 o                         
  -8   5   5          1.52          4.03         1.44 o                         
  -7   5   5         10.75         13.30         1.46 o                         
  -6   5   5          0.03          0.68         1.12 o                         
  -5   5   5          0.17         -0.46         0.69 o                         
  -4   5   5         99.57         99.02         1.91 o                         
  -3   5   5          6.16         10.31         0.68 o                         
  -2   5   5         16.47         11.20         0.66 o                         
  -1   5   5         40.40         49.91         1.46 o                         
   0   5   5         89.86        100.78         1.99 o                         
   1   5   5          9.98         12.18         0.62 o                         
   2   5   5         22.13         24.58         1.07 o                         
   3   5   5          4.69          5.18         0.74 o                         
   4   5   5          3.57          1.51         0.81 o                         
   5   5   5         30.50         22.98         1.53 o                         
   6   5   5          0.02         -1.00         1.00 o                         
   7   5   5          7.63          7.40         1.68 o                         
   8   5   5         49.51         48.96         2.90 o                         
   9   5   5          6.14          2.41         2.12 o                         
 -10   6   5         18.13         28.68         3.10 o                         
  -9   6   5         22.97         21.48         2.66 o                         
  -8   6   5         94.50         92.05         3.45 o                         
  -7   6   5        133.68        122.47         3.22 o                         
  -6   6   5        172.64        149.12         2.98 o                         
  -5   6   5          0.77         -0.83         0.83 o                         
  -4   6   5          7.70          6.32         0.95 o                         
  -3   6   5        129.14        123.81         2.85 o                         
  -2   6   5        207.31        198.25         3.06 o                         
  -1   6   5        263.32        235.59         3.43 o                         
   0   6   5          3.20          1.90         0.62 o                         
   1   6   5        126.06        123.23         2.65 o                         
   2   6   5         88.99         92.17         2.00 o                         
   3   6   5         99.63         74.33         1.89 o                         
   4   6   5        151.84        155.22         2.78 o                         
   5   6   5         52.91         49.47         2.05 o                         
   6   6   5         12.05         10.28         1.36 o                         
   7   6   5          2.65          1.50         1.62 o                         
   8   6   5         37.81         35.46         2.79 o                         
   9   6   5        114.35        122.85         6.27 o                         
 -10   7   5        303.16        369.82        19.51 o                         
  -9   7   5         18.61         25.42         2.92 o                         
  -8   7   5         76.08         82.33         3.75 o                         
  -7   7   5          6.98          5.16         1.53 o                         
  -6   7   5         45.71         35.69         1.97 o                         
  -5   7   5         41.82         39.04         2.17 o                         
  -4   7   5         74.65         79.68         2.21 o                         
  -3   7   5         16.53         16.30         1.31 o                         
  -2   7   5        483.63        483.64         6.39 o                         
  -1   7   5          0.51          0.98         0.76 o                         
   0   7   5          5.25          4.31         0.84 o                         
   1   7   5         44.80         42.40         1.65 o                         
   2   7   5         95.97         86.68         2.34 o                         
   3   7   5        108.65        135.38         2.85 o                         
   4   7   5          2.75          2.31         1.05 o                         
   5   7   5          5.32          4.20         1.37 o                         
   6   7   5          0.88          1.22         1.41 o                         
   7   7   5        130.08        143.17         5.54 o                         
   8   7   5          3.42          5.17         2.46 o                         
   9   7   5         21.26         23.66         4.26 o                         
 -10   8   5          4.22          2.61         3.31 o                         
  -9   8   5          1.03         -1.70         2.16 o                         
  -8   8   5          0.88          1.89         2.14 o                         
  -7   8   5          9.79          9.02         2.46 o                         
  -6   8   5         19.63         15.25         1.94 o                         
  -5   8   5          0.03          0.04         1.51 o                         
  -4   8   5         25.76         25.86         1.98 o                         
  -3   8   5         48.94         51.29         2.09 o                         
  -2   8   5         84.84         86.32         2.32 o                         
  -1   8   5         46.64         48.04         1.87 o                         
   0   8   5         25.47         25.69         1.49 o                         
   1   8   5         41.18         40.28         1.74 o                         
   2   8   5        172.37        177.07         3.86 o                         
   3   8   5        153.59        149.16         3.34 o                         
   4   8   5         30.95         29.56         1.91 o                         
   5   8   5         97.63         99.32         3.67 o                         
   6   8   5          8.93          9.90         2.06 o                         
   7   8   5          1.34         -0.79         2.50 o                         
   8   8   5          3.38          9.77         3.33 o                         
 -10   9   5         78.55         76.93         5.71 o                         
  -9   9   5         30.52         41.83         3.48 o                         
  -8   9   5         23.64         26.75         3.11 o                         
  -7   9   5          7.76          7.72         2.06 o                         
  -6   9   5          0.34         -0.92         1.40 o                         
  -5   9   5         70.07         58.12         2.92 o                         
  -4   9   5         87.08         86.53         2.68 o                         
  -3   9   5         40.12         45.45         2.12 o                         
  -2   9   5        328.94        337.84         5.24 o                         
  -1   9   5         64.29         56.60         2.15 o                         
   0   9   5          9.43          8.86         1.22 o                         
   1   9   5          0.41         -0.89         0.89 o                         
   2   9   5        105.49         81.21         3.27 o                         
   3   9   5        212.35        220.73         4.81 o                         
   4   9   5         24.41         25.02         1.88 o                         
   5   9   5          7.17          5.52         1.66 o                         
   6   9   5         81.51         89.88         4.05 o                         
   7   9   5         24.88         25.05         3.46 o                         
   8   9   5         51.01         50.80         5.70 o                         
  -9  10   5        311.21        369.49         9.09 o                         
  -8  10   5         23.50         18.85         2.94 o                         
  -7  10   5         23.93         20.54         2.39 o                         
  -6  10   5          1.52         -0.73         1.62 o                         
  -5  10   5         94.30         89.73         3.53 o                         
  -4  10   5          8.58          8.14         1.38 o                         
  -3  10   5        171.59        159.26         3.45 o                         
  -2  10   5          0.63          1.13         1.15 o                         
  -1  10   5          4.83          2.17         1.42 o                         
   0  10   5        125.04        119.04         3.42 o                         
   1  10   5         38.36         29.44         1.84 o                         
   2  10   5          1.86         -0.33         1.10 o                         
   3  10   5          3.85          3.60         1.25 o                         
   4  10   5        155.74        159.49         5.09 o                         
   5  10   5          6.83          8.93         1.96 o                         
   6  10   5         72.84         84.11         4.24 o                         
   7  10   5          5.84          2.22         2.35 o                         
   8  10   5          4.44          5.83         3.42 o                         
  -9  11   5          2.97         10.15         4.25 o                         
  -8  11   5          0.03          0.92         2.74 o                         
  -7  11   5         25.09         30.13         3.17 o                         
  -6  11   5         20.53         22.66         2.56 o                         
  -5  11   5          5.10          5.49         1.91 o                         
  -4  11   5         13.96         11.14         1.97 o                         
  -3  11   5         53.61         51.97         2.60 o                         
  -2  11   5         89.95         92.51         3.33 o                         
  -1  11   5         52.52         53.18         2.53 o                         
   0  11   5          2.54          2.78         1.29 o                         
   1  11   5          8.73          4.90         1.55 o                         
   2  11   5         25.73         20.30         1.85 o                         
   3  11   5          1.84          0.06         1.42 o                         
   4  11   5          7.33          5.87         1.87 o                         
   5  11   5         52.32         51.75         3.50 o                         
   6  11   5          3.50          1.64         2.32 o                         
   7  11   5          0.16         -2.88         2.88 o                         
  -8  12   5         75.10         94.48         6.42 o                         
  -7  12   5          6.24          6.59         2.27 o                         
  -6  12   5          0.33         -1.42         1.80 o                         
  -5  12   5          3.46          0.74         1.93 o                         
  -4  12   5         77.45         71.59         3.59 o                         
  -3  12   5        206.00        222.37         5.86 o                         
  -2  12   5         11.94         10.29         1.77 o                         
  -1  12   5          8.88          6.76         1.57 o                         
   0  12   5          8.34          6.86         1.60 o                         
   1  12   5        133.32        122.98         4.50 o                         
   2  12   5          1.00         -1.72         1.72 o                         
   3  12   5         10.58         12.20         1.91 o                         
   4  12   5        101.95         94.08         4.34 o                         
   5  12   5        138.25        160.58         5.53 o                         
   6  12   5          8.67          9.58         2.76 o                         
   7  12   5          4.33          2.17         4.02 o                         
  -8  13   5        165.56        207.27         9.25 o                         
  -7  13   5         23.07         29.04         3.67 o                         
  -6  13   5          7.88          7.75         2.37 o                         
  -5  13   5         16.76         10.25         2.35 o                         
  -4  13   5        111.71        113.69         4.65 o                         
  -3  13   5         23.06         27.59         2.31 o                         
  -2  13   5          9.57          9.06         1.94 o                         
  -1  13   5         31.45         32.25         2.46 o                         
   0  13   5          0.24          0.20         1.50 o                         
   1  13   5         23.61         24.92         2.36 o                         
   2  13   5          1.37         -0.88         1.74 o                         
   3  13   5          7.45          5.88         1.90 o                         
   4  13   5         12.63         13.47         2.60 o                         
   5  13   5         11.17         20.98         2.91 o                         
   6  13   5         39.77         41.19         4.82 o                         
  -7  14   5         41.98         41.61         5.35 o                         
  -6  14   5         36.35         34.70         3.45 o                         
  -5  14   5         23.86         17.82         2.72 o                         
  -4  14   5         93.77         94.51         7.57 o                         
  -3  14   5         17.17         14.52         2.09 o                         
  -2  14   5         12.76         14.01         2.19 o                         
  -1  14   5         26.52         27.43         2.51 o                         
   0  14   5          0.99          1.38         1.73 o                         
   1  14   5          9.58          6.99         2.02 o                         
   2  14   5          0.01         -0.43         1.98 o                         
   3  14   5          1.10          0.53         1.96 o                         
   4  14   5         36.13         43.75         3.74 o                         
   5  14   5          1.56          4.43         2.97 o                         
  -6  15   5          3.24          0.07         5.15 o                         
  -5  15   5         19.47         11.97         2.72 o                         
  -4  15   5         33.42         33.70         3.17 o                         
  -3  15   5         12.69          5.10         2.61 o                         
  -2  15   5          1.26          2.03         2.01 o                         
  -1  15   5          8.81          4.75         2.05 o                         
   0  15   5         35.45         33.35         3.00 o                         
   1  15   5          4.40          3.56         1.98 o                         
   2  15   5         31.73         38.54         3.08 o                         
   3  15   5          0.67          0.57         2.32 o                         
   4  15   5         39.57         52.35         5.24 o                         
  -5  16   5          4.90          1.13         3.36 o                         
  -4  16   5         57.86         53.99         4.76 o                         
  -3  16   5         64.62         67.85         4.85 o                         
  -2  16   5         23.71         22.65         2.81 o                         
  -1  16   5          7.62          7.49         2.18 o                         
   0  16   5         22.75         22.97         2.93 o                         
   1  16   5          1.99          3.10         2.45 o                         
   2  16   5          4.33          2.62         2.55 o                         
   3  16   5         52.24         48.49         5.94 o                         
  -3  17   5         32.61         29.38         4.36 o                         
  -2  17   5         13.93         11.75         4.58 o                         
  -1  17   5         61.03         60.50         4.84 o                         
   0  17   5         69.75         71.66         5.64 o                         
   1  17   5          5.51          7.20         3.44 o                         
 -10   0   6        204.78        215.67         7.36 o                         
  -8   0   6         50.31         49.82         3.92 o                         
  -6   0   6        413.26        409.78         9.77 o                         
  -4   0   6        994.94        958.07        14.74 o                         
  -2   0   6        121.56        114.80         2.62 o                         
   0   0   6        219.39        222.53         3.68 o                         
   2   0   6        295.96        318.18         5.15 o                         
   4   0   6         62.91         68.78         2.58 o                         
   6   0   6         87.60         88.56         4.54 o                         
   8   0   6         23.84         19.42         3.14 o                         
 -11   1   6         26.35         23.48         3.18 o                         
 -10   1   6        171.80        183.47         5.14 o                         
  -9   1   6          3.25          2.77         1.71 o                         
  -8   1   6         15.96         15.71         1.92 o                         
  -7   1   6        243.95        234.93         5.00 o                         
  -6   1   6       2007.27       1854.19        24.10 o                         
  -5   1   6        693.40        675.89         7.79 o                         
  -4   1   6         17.42         20.35         0.96 o                         
  -3   1   6        201.07        199.51         2.70 o                         
  -2   1   6        854.82        973.02        10.44 o                         
  -1   1   6        450.63        491.51         5.08 o                         
   0   1   6          9.55          9.51         0.68 o                         
   1   1   6        507.01        491.65         5.32 o                         
   2   1   6         98.40        107.57         1.74 o                         
   3   1   6          0.15          1.45         0.62 o                         
   4   1   6         26.65         27.58         1.30 o                         
   5   1   6         60.00         58.68         1.88 o                         
   6   1   6         51.85         53.94         2.44 o                         
   7   1   6          1.54          3.49         1.65 o                         
   8   1   6         10.90         10.50         2.00 o                         
   9   1   6         35.46         31.92         3.21 o                         
 -11   2   6          2.19         -1.51         2.63 o                         
 -10   2   6         55.75         58.97         3.35 o                         
  -9   2   6         51.25         58.38         3.09 o                         
  -8   2   6          7.92          4.24         1.56 o                         
  -7   2   6        222.32        209.10         4.65 o                         
  -6   2   6        904.90        873.94        12.48 o                         
  -5   2   6       2744.84       2553.04        25.08 o                         
  -4   2   6         76.04         80.14         1.64 o                         
  -3   2   6         26.27         33.64         1.39 o                         
  -2   2   6        445.10        540.58         5.77 o                         
  -1   2   6       1134.16       1167.94        11.79 o                         
   0   2   6          1.34          1.92         0.46 o                         
   1   2   6          2.77          1.91         0.54 o                         
   2   2   6         12.74         16.54         0.83 o                         
   3   2   6         73.71         80.66         1.68 o                         
   4   2   6        179.65        184.95         2.89 o                         
   5   2   6         22.41         23.60         1.32 o                         
   6   2   6         22.64         19.29         2.31 o                         
   7   2   6          0.87          1.69         1.48 o                         
   8   2   6        278.50        291.70         5.75 o                         
   9   2   6          2.80          0.62         2.21 o                         
 -11   3   6         45.29         47.82         4.30 o                         
 -10   3   6         15.44         14.96         2.19 o                         
  -9   3   6         67.82         76.20         4.46 o                         
  -8   3   6          2.22          1.41         1.50 o                         
  -7   3   6         77.69         73.51         3.04 o                         
  -6   3   6         66.55         60.83         2.10 o                         
  -5   3   6        211.45        217.77         3.41 o                         
  -4   3   6         13.20         16.38         0.92 o                         
  -3   3   6         59.99         51.80         1.39 o                         
  -2   3   6         55.01         42.59         1.24 o                         
  -1   3   6          3.11          7.62         0.58 o                         
   0   3   6         57.51         43.57         1.11 o                         
   1   3   6         34.05         34.32         1.05 o                         
   2   3   6        190.97        208.55         2.68 o                         
   3   3   6         75.35         81.09         1.87 o                         
   4   3   6          1.04         -0.67         0.67 o                         
   5   3   6          5.93          5.80         1.05 o                         
   6   3   6          2.02          1.00         1.13 o                         
   7   3   6         22.03         22.96         2.13 o                         
   8   3   6         22.82         25.79         2.53 o                         
   9   3   6         39.65         39.22         3.23 o                         
 -11   4   6        122.77        114.98         5.08 o                         
 -10   4   6          0.16         -0.77         1.90 o                         
  -9   4   6          0.71          0.62         1.65 o                         
  -8   4   6         22.26         20.52         1.97 o                         
  -7   4   6         86.62         83.53         2.88 o                         
  -6   4   6         61.54         55.86         1.99 o                         
  -5   4   6          0.90         -0.52         0.52 o                         
  -4   4   6        140.42        131.21         2.21 o                         
  -3   4   6         14.23         20.00         0.97 o                         
  -2   4   6        431.52        427.95         5.25 o                         
  -1   4   6          9.78         12.28         0.83 o                         
   0   4   6        164.14        214.44         2.89 o                         
   1   4   6         88.17         98.23         1.87 o                         
   2   4   6         79.85         71.99         1.51 o                         
   3   4   6          7.44          8.59         0.88 o                         
   4   4   6        340.79        323.43         4.41 o                         
   5   4   6        114.65        116.07         2.58 o                         
   6   4   6         58.25         56.98         2.36 o                         
   7   4   6          0.06         -1.52         1.52 o                         
   8   4   6         27.40         21.50         2.34 o                         
   9   4   6          1.31          1.61         3.00 o                         
 -11   5   6          3.52         -3.79         8.93 o                         
 -10   5   6          0.12         -1.98         1.98 o                         
  -9   5   6        111.71        118.12         4.95 o                         
  -8   5   6          0.53          0.89         1.77 o                         
  -7   5   6          6.94          5.06         1.67 o                         
  -6   5   6        395.78        360.65         5.87 o                         
  -5   5   6        295.40        284.05         4.87 o                         
  -4   5   6        713.54        697.42         8.24 o                         
  -3   5   6          2.93          0.89         0.73 o                         
  -2   5   6         74.80         80.43         2.21 o                         
  -1   5   6        259.56        294.70         4.04 o                         
   0   5   6         52.06         63.93         1.72 o                         
   1   5   6         82.54         88.51         2.05 o                         
   2   5   6         34.70         37.27         1.49 o                         
   3   5   6         32.19         29.17         1.33 o                         
   4   5   6        130.67        125.78         2.64 o                         
   5   5   6         10.42          6.09         1.23 o                         
   6   5   6          2.68         -0.24         1.22 o                         
   7   5   6         51.30         51.28         3.06 o                         
   8   5   6         10.53          6.65         2.72 o                         
   9   5   6         15.14         10.88         4.19 o                         
 -10   6   6          2.81          3.86         2.80 o                         
  -9   6   6          0.72          3.31         2.28 o                         
  -8   6   6          7.49          3.34         1.69 o                         
  -7   6   6          9.54          9.53         1.79 o                         
  -6   6   6          7.07          7.42         1.32 o                         
  -5   6   6         11.50          5.49         1.25 o                         
  -4   6   6         13.23         12.24         1.17 o                         
  -3   6   6         18.24         20.12         1.29 o                         
  -2   6   6         79.37         88.81         2.48 o                         
  -1   6   6        435.06        399.28         5.19 o                         
   0   6   6        104.20        106.40         2.26 o                         
   1   6   6          0.80         -0.17         0.70 o                         
   2   6   6         17.35         27.04         1.51 o                         
   3   6   6         60.94         39.26         1.83 o                         
   4   6   6         32.33         37.52         1.97 o                         
   5   6   6         14.78         15.73         1.71 o                         
   6   6   6         93.00         92.52         3.44 o                         
   7   6   6         56.25         62.72         3.63 o                         
   8   6   6         47.35         58.06         3.92 o                         
 -10   7   6         51.98         63.49         5.27 o                         
  -9   7   6          1.37          3.58         2.78 o                         
  -8   7   6          9.08          8.31         2.26 o                         
  -7   7   6          7.18          6.96         1.97 o                         
  -6   7   6         32.63         22.85         1.85 o                         
  -5   7   6         50.09         40.21         2.34 o                         
  -4   7   6          8.86          7.50         1.40 o                         
  -3   7   6          3.79          3.21         1.06 o                         
  -2   7   6          5.29          3.17         1.01 o                         
  -1   7   6         26.17         25.88         1.53 o                         
   0   7   6          0.06         -0.60         0.73 o                         
   1   7   6        195.63        201.66         3.72 o                         
   2   7   6         10.85         15.64         1.40 o                         
   3   7   6        201.34        189.22         3.82 o                         
   4   7   6          5.17          2.51         1.25 o                         
   5   7   6         30.94         29.96         2.42 o                         
   6   7   6          9.62          9.76         2.04 o                         
   7   7   6         83.68        101.50         5.50 o                         
   8   7   6         18.41         15.53         3.93 o                         
 -10   8   6         50.24         56.00         5.10 o                         
  -9   8   6         47.66         57.45         4.26 o                         
  -8   8   6          1.73          1.02         2.12 o                         
  -7   8   6         78.46         66.93         3.88 o                         
  -6   8   6          1.66         -0.23         1.40 o                         
  -5   8   6         12.09          7.57         1.63 o                         
  -4   8   6         16.14         17.50         1.59 o                         
  -3   8   6         24.10         20.59         1.52 o                         
  -2   8   6         83.19         83.36         2.61 o                         
  -1   8   6        119.68        117.44         3.27 o                         
   0   8   6         61.09         61.62         2.23 o                         
   1   8   6         80.58         90.42         2.65 o                         
   2   8   6         60.36         56.94         2.34 o                         
   3   8   6         29.64         22.98         1.73 o                         
   4   8   6          0.46         -0.89         1.21 o                         
   5   8   6         14.17         14.85         2.03 o                         
   6   8   6         24.38         24.41         2.65 o                         
   7   8   6          0.02         -2.41         2.41 o                         
   8   8   6          6.53          1.80         3.68 o                         
  -9   9   6         65.62         75.41         5.18 o                         
  -8   9   6         47.80         50.39         4.11 o                         
  -7   9   6          0.58         -0.54         2.10 o                         
  -6   9   6         16.08         12.29         1.98 o                         
  -5   9   6          5.40          3.15         1.59 o                         
  -4   9   6          9.40          8.33         1.41 o                         
  -3   9   6         58.84         61.02         2.86 o                         
  -2   9   6        657.58        650.54         9.00 o                         
  -1   9   6        374.24        367.73         6.27 o                         
   0   9   6         22.81         21.45         1.58 o                         
   1   9   6         60.98         53.22         2.33 o                         
   2   9   6        247.41        209.73         4.16 o                         
   3   9   6        117.65        117.73         3.95 o                         
   4   9   6         29.68         27.98         2.12 o                         
   5   9   6        125.69        135.19         7.66 o                         
   6   9   6         40.39         50.33         3.40 o                         
   7   9   6          3.37         -1.35         3.01 o                         
  -9  10   6        134.23        172.39         9.38 o                         
  -8  10   6         22.05         24.74         3.25 o                         
  -7  10   6          8.74          6.76         2.31 o                         
  -6  10   6          0.13         -1.66         1.66 o                         
  -5  10   6         94.33         86.57         4.66 o                         
  -4  10   6         84.22         82.94         4.04 o                         
  -3  10   6         39.64         42.71         2.49 o                         
  -2  10   6          0.76         -1.33         1.33 o                         
  -1  10   6          5.08          1.84         1.21 o                         
   0  10   6          0.07         -1.08         1.08 o                         
   1  10   6          0.04         -1.19         1.19 o                         
   2  10   6         23.83         16.59         1.67 o                         
   3  10   6          5.32          1.00         1.36 o                         
   4  10   6        101.77         98.48         3.54 o                         
   5  10   6          0.31          1.09         1.81 o                         
   6  10   6         95.83        115.76         6.31 o                         
   7  10   6         19.86         23.40         4.29 o                         
  -8  11   6          6.57          4.42         3.17 o                         
  -7  11   6          8.87          8.83         2.31 o                         
  -6  11   6          0.07         -0.61         1.89 o                         
  -5  11   6         51.73         51.71         3.25 o                         
  -4  11   6         79.06         78.57         3.67 o                         
  -3  11   6         97.68         97.77         3.32 o                         
  -2  11   6          3.65          2.09         1.34 o                         
  -1  11   6         42.35         43.96         2.64 o                         
   0  11   6          0.60          0.82         1.23 o                         
   1  11   6         12.75          8.22         1.63 o                         
   2  11   6          7.35          4.01         1.51 o                         
   3  11   6         32.73         29.95         2.17 o                         
   4  11   6         22.43         23.63         2.52 o                         
   5  11   6          0.95          3.56         2.16 o                         
   6  11   6          4.00          4.45         2.42 o                         
   7  11   6          3.92          5.01         3.44 o                         
  -8  12   6         66.73         91.28         6.38 o                         
  -7  12   6          2.07          0.45         2.23 o                         
  -6  12   6          8.11          1.30         2.34 o                         
  -5  12   6         16.62         15.62         2.60 o                         
  -4  12   6          0.04          0.26         1.97 o                         
  -3  12   6        307.91        304.85         6.21 o                         
  -2  12   6          5.66          2.68         2.08 o                         
  -1  12   6          0.14          1.19         1.41 o                         
   0  12   6        173.17        170.83         6.32 o                         
   1  12   6        144.48        129.69         6.25 o                         
   2  12   6          2.91          1.61         1.74 o                         
   3  12   6          1.79          2.84         1.72 o                         
   4  12   6        142.76        146.66         8.33 o                         
   5  12   6          0.43          0.43         2.16 o                         
   6  12   6         30.76         27.87         4.57 o                         
  -7  13   6          2.38          5.48         2.75 o                         
  -6  13   6          0.63          3.67         2.62 o                         
  -5  13   6          0.88         -2.29         2.29 o                         
  -4  13   6         85.42         85.33         4.46 o                         
  -3  13   6         38.87         40.16         3.19 o                         
  -2  13   6          8.91         10.33         1.96 o                         
  -1  13   6          0.00         -1.46         1.46 o                         
   0  13   6          0.03          1.19         1.79 o                         
   1  13   6         18.89         25.70         2.99 o                         
   2  13   6          8.34         12.54         2.26 o                         
   3  13   6          1.07          2.11         1.92 o                         
   4  13   6          9.61          8.91         2.48 o                         
   5  13   6         80.97         94.11         6.51 o                         
  -6  14   6          9.95          7.95         3.26 o                         
  -5  14   6          0.33          0.04         2.34 o                         
  -4  14   6        113.99        117.23         5.33 o                         
  -3  14   6         69.56         70.90         3.66 o                         
  -2  14   6         33.32         33.41         2.72 o                         
  -1  14   6          0.22         -1.61         1.61 o                         
   0  14   6          1.66          0.13         1.77 o                         
   1  14   6          9.86         10.94         2.23 o                         
   2  14   6          0.63          0.04         2.06 o                         
   3  14   6         55.38         63.33         3.87 o                         
   4  14   6          4.56          4.73         3.14 o                         
   5  14   6          1.65          6.67         3.14 o                         
  -5  15   6         59.86         55.02         5.41 o                         
  -4  15   6         62.82         65.48         4.49 o                         
  -3  15   6         28.06         24.42         3.02 o                         
  -2  15   6         11.32         12.39         2.40 o                         
  -1  15   6         23.19         24.58         2.75 o                         
   0  15   6         19.57         17.51         2.65 o                         
   1  15   6         12.10          7.55         2.38 o                         
   2  15   6         24.47         19.28         3.18 o                         
   3  15   6         10.00          9.36         3.37 o                         
   4  15   6         13.10         10.54         4.25 o                         
  -4  16   6         13.69         10.60         3.77 o                         
  -3  16   6          5.48         -1.38         3.62 o                         
  -2  16   6         20.02         18.58         2.88 o                         
  -1  16   6          5.74          1.30         2.55 o                         
   0  16   6          2.09          2.00         2.83 o                         
   1  16   6         24.86         28.20         3.68 o                         
   2  16   6         39.68         44.80         4.81 o                         
  -1  17   6          7.33          4.10         4.96 o                         
 -11   0   7         46.51         41.59         7.48 o                         
  -9   0   7         87.09         90.69         8.89 o                         
  -7   0   7         95.35         91.37         5.83 o                         
  -5   0   7        132.71        105.29         3.14 o                         
  -3   0   7        191.57        213.64         4.48 o                         
  -1   0   7         88.41         94.22         2.08 o                         
   1   0   7         54.13         43.71         2.12 o                         
   3   0   7        212.14        220.46         4.33 o                         
   5   0   7          8.41          6.03         1.47 o                         
   7   0   7         42.29         47.22         3.59 o                         
   9   0   7         26.65         30.22         4.70 o                         
 -11   1   7          4.75         -1.01         3.42 o                         
 -10   1   7          3.05          3.65         1.92 o                         
  -9   1   7          0.12          0.61         1.76 o                         
  -8   1   7          7.54          6.96         1.61 o                         
  -7   1   7         63.68         59.00         2.78 o                         
  -6   1   7         60.38         52.18         2.44 o                         
  -5   1   7         23.76         19.66         1.19 o                         
  -4   1   7          0.68          0.99         0.68 o                         
  -3   1   7          0.23          0.35         0.60 o                         
  -2   1   7        111.08        122.59         2.21 o                         
  -1   1   7         42.06         52.29         1.22 o                         
   0   1   7        148.76        174.19         2.74 o                         
   1   1   7          1.32          1.60         0.55 o                         
   2   1   7         82.19         84.80         1.82 o                         
   3   1   7         92.42        101.13         2.06 o                         
   4   1   7          8.52         10.52         1.02 o                         
   5   1   7         63.10         58.30         1.94 o                         
   6   1   7         29.41         25.50         1.94 o                         
   7   1   7        242.47        242.21         5.16 o                         
   8   1   7         12.06          9.91         1.93 o                         
   9   1   7          5.00          3.64         2.48 o                         
 -11   2   7         11.53          7.38         2.94 o                         
 -10   2   7         85.99         91.08         4.02 o                         
  -9   2   7        125.56        140.89         5.04 o                         
  -8   2   7          0.88          1.28         1.45 o                         
  -7   2   7         77.03         70.45         3.00 o                         
  -6   2   7        273.58        271.44         5.28 o                         
  -5   2   7        768.19        728.62         8.17 o                         
  -4   2   7        104.93        104.49         2.32 o                         
  -3   2   7         47.13         49.48         1.40 o                         
  -2   2   7          3.31          3.25         0.61 o                         
  -1   2   7        434.45        463.52         4.81 o                         
   0   2   7         19.40         25.85         1.01 o                         
   1   2   7         81.73         82.59         2.29 o                         
   2   2   7         88.62         85.10         1.91 o                         
   3   2   7          4.76          2.84         0.81 o                         
   4   2   7         56.81         53.22         1.72 o                         
   5   2   7         31.65         35.53         1.59 o                         
   6   2   7         33.80         29.39         1.99 o                         
   7   2   7          0.49          1.76         1.67 o                         
   8   2   7         30.18         26.24         2.40 o                         
   9   2   7         22.42          6.16         6.76 o                         
 -11   3   7          8.98          3.25         2.61 o                         
 -10   3   7         56.80         65.69         3.60 o                         
  -9   3   7         25.10         29.25         2.49 o                         
  -8   3   7        210.02        213.96         5.11 o                         
  -7   3   7         91.48         81.98         3.17 o                         
  -6   3   7          8.78          7.38         1.16 o                         
  -5   3   7          0.36          1.11         0.81 o                         
  -4   3   7          0.69          0.59         0.64 o                         
  -3   3   7         59.46         62.57         1.57 o                         
  -2   3   7        163.08        165.64         3.53 o                         
  -1   3   7          0.82          0.19         0.64 o                         
   0   3   7        531.51        496.46         6.20 o                         
   1   3   7          1.40          1.47         0.61 o                         
   2   3   7          6.69          6.61         0.80 o                         
   3   3   7        116.37        115.03         2.21 o                         
   4   3   7         13.08          8.87         1.01 o                         
   5   3   7         10.36         10.49         1.20 o                         
   6   3   7         10.22         10.09         1.69 o                         
   7   3   7          1.26         -1.48         1.48 o                         
   8   3   7         47.39         52.62         3.21 o                         
 -11   4   7          0.38          3.86         4.85 o                         
 -10   4   7         12.86         10.43         3.18 o                         
  -9   4   7        100.45        112.59         4.90 o                         
  -8   4   7         24.08         29.19         2.97 o                         
  -7   4   7        110.32        113.57         4.48 o                         
  -6   4   7         18.47         16.75         1.70 o                         
  -5   4   7          5.53          0.79         1.07 o                         
  -4   4   7        327.44        310.87         4.65 o                         
  -3   4   7         21.53         17.36         1.12 o                         
  -2   4   7         38.16         34.15         1.69 o                         
  -1   4   7        191.49        179.03         2.98 o                         
   0   4   7        326.19        348.75         4.75 o                         
   1   4   7        167.93        160.27         3.01 o                         
   2   4   7        242.62        239.50         3.97 o                         
   3   4   7          0.16          0.00         0.76 o                         
   4   4   7          0.83         -0.91         0.91 o                         
   5   4   7          0.03         -0.99         0.99 o                         
   6   4   7          0.48         -1.00         1.32 o                         
   7   4   7          6.50          3.25         2.26 o                         
   8   4   7        277.90        315.04         9.65 o                         
 -10   5   7          1.60         -2.39         2.39 o                         
  -9   5   7         21.74         20.00         2.86 o                         
  -8   5   7         60.54         75.94         3.91 o                         
  -7   5   7          1.46          0.46         1.64 o                         
  -6   5   7         67.54         62.22         2.61 o                         
  -5   5   7        607.18        576.10         8.19 o                         
  -4   5   7       1752.64       1669.03        17.84 o                         
  -3   5   7         30.20         24.39         1.55 o                         
  -2   5   7        347.84        349.53         5.03 o                         
  -1   5   7        100.65        110.28         2.46 o                         
   0   5   7        902.49        933.65        10.58 o                         
   1   5   7          3.00          3.29         0.89 o                         
   2   5   7         10.11         13.71         1.23 o                         
   3   5   7          2.45          1.62         1.05 o                         
   4   5   7         11.82         11.90         1.41 o                         
   5   5   7         87.14         85.29         3.36 o                         
   6   5   7         39.84         39.48         2.44 o                         
   7   5   7          0.12          0.84         2.07 o                         
   8   5   7          1.43          5.25         2.89 o                         
 -10   6   7          1.68         -2.46         2.76 o                         
  -9   6   7        151.58        173.26         5.76 o                         
  -8   6   7         28.60         31.96         2.74 o                         
  -7   6   7          1.19          0.52         1.61 o                         
  -6   6   7          2.71          0.07         1.26 o                         
  -5   6   7          6.93          8.56         1.51 o                         
  -4   6   7          2.97          2.22         1.03 o                         
  -3   6   7         95.15         97.51         2.50 o                         
  -2   6   7        109.60        109.36         3.22 o                         
  -1   6   7       1514.44       1484.45        16.65 o                         
   0   6   7          2.25          1.04         0.88 o                         
   1   6   7         36.76         31.48         1.57 o                         
   2   6   7         58.49         49.58         2.00 o                         
   3   6   7        312.21        262.19         4.66 o                         
   4   6   7         10.44          8.06         1.40 o                         
   5   6   7          1.59          0.08         1.46 o                         
   6   6   7          1.59          1.25         1.66 o                         
   7   6   7         85.16        104.03         5.50 o                         
   8   6   7          3.71         -2.02         3.97 o                         
 -10   7   7        128.87        151.11         8.25 o                         
  -9   7   7         16.61         17.57         3.47 o                         
  -8   7   7          4.82          4.44         2.48 o                         
  -7   7   7         15.22         12.16         2.36 o                         
  -6   7   7         72.12         69.94         3.14 o                         
  -5   7   7         63.14         60.12         2.85 o                         
  -4   7   7        278.77        265.42         4.79 o                         
  -3   7   7         79.68         82.65         2.64 o                         
  -2   7   7         60.83         60.21         2.33 o                         
  -1   7   7         95.77         95.39         2.75 o                         
   0   7   7         78.06         73.13         2.87 o                         
   1   7   7         38.61         47.15         2.10 o                         
   2   7   7          6.29          4.12         1.25 o                         
   3   7   7         17.86          7.07         1.41 o                         
   4   7   7          3.48          1.71         1.42 o                         
   5   7   7         80.68         86.24         3.78 o                         
   6   7   7          0.64         -0.82         1.69 o                         
   7   7   7         38.08         46.85         4.19 o                         
   8   7   7         43.18         49.61         5.23 o                         
 -10   8   7         11.97          9.59         5.08 o                         
  -9   8   7          9.40         12.42         3.25 o                         
  -8   8   7         21.88         24.51         3.33 o                         
  -7   8   7        172.24        185.77         5.72 o                         
  -6   8   7         76.22         72.26         3.57 o                         
  -5   8   7        101.81         90.49         3.70 o                         
  -4   8   7        118.13        107.28         3.12 o                         
  -3   8   7       1200.48       1200.99        14.98 o                         
  -2   8   7         78.00         82.10         3.35 o                         
  -1   8   7          0.36         -0.99         0.99 o                         
   0   8   7         94.46         87.63         3.02 o                         
   1   8   7         74.12         70.27         2.62 o                         
   2   8   7          9.95         14.23         1.53 o                         
   3   8   7         17.46         15.07         1.61 o                         
   4   8   7         15.03         10.11         1.71 o                         
   5   8   7         22.44         20.98         2.92 o                         
   6   8   7         10.06         15.99         2.58 o                         
   7   8   7          1.39         -0.81         3.15 o                         
  -9   9   7          8.94          6.06         3.50 o                         
  -8   9   7         11.53         12.87         3.14 o                         
  -7   9   7          0.03         -0.91         2.11 o                         
  -6   9   7         21.20         21.03         2.30 o                         
  -5   9   7         21.14         16.80         2.60 o                         
  -4   9   7         82.13         88.41         3.74 o                         
  -3   9   7         24.58         26.25         2.37 o                         
  -2   9   7       1020.41       1025.21        13.18 o                         
  -1   9   7        198.00        203.07         4.20 o                         
   0   9   7          4.30          2.41         1.50 o                         
   1   9   7          4.21          0.82         1.33 o                         
   2   9   7        303.53        261.92         5.46 o                         
   3   9   7         92.84         92.09         3.28 o                         
   4   9   7          1.66          1.49         1.51 o                         
   5   9   7         82.48         86.42         5.22 o                         
   6   9   7         30.20         37.62         3.28 o                         
   7   9   7         23.55         22.91         4.12 o                         
  -9  10   7        128.29        151.27         9.05 o                         
  -8  10   7          2.76          6.20         2.64 o                         
  -7  10   7          2.92          2.82         2.25 o                         
  -6  10   7          1.73         -1.66         1.66 o                         
  -5  10   7          2.94          2.19         1.82 o                         
  -4  10   7         63.81         62.23         3.15 o                         
  -3  10   7        111.13        115.41         3.49 o                         
  -2  10   7          1.34          4.35         1.44 o                         
  -1  10   7         48.70         55.76         2.57 o                         
   0  10   7          0.32         -1.16         1.21 o                         
   1  10   7         29.72         29.12         2.12 o                         
   2  10   7         28.98         32.27         2.21 o                         
   3  10   7          1.48          2.07         1.54 o                         
   4  10   7        142.12        145.63         5.64 o                         
   5  10   7          0.67          2.32         2.18 o                         
   6  10   7          1.09         -2.25         2.25 o                         
  -8  11   7        101.18        104.48         5.99 o                         
  -7  11   7         22.15         18.41         2.84 o                         
  -6  11   7          6.72          2.29         2.75 o                         
  -5  11   7          8.04          4.96         2.07 o                         
  -4  11   7         60.21         61.37         3.45 o                         
  -3  11   7        114.42        115.07         3.65 o                         
  -2  11   7        154.34        149.67         3.86 o                         
  -1  11   7          1.47          2.10         1.34 o                         
   0  11   7          0.45         -0.57         1.42 o                         
   1  11   7          5.02          7.75         1.85 o                         
   2  11   7         44.27         42.14         2.62 o                         
   3  11   7         35.34         35.29         2.40 o                         
   4  11   7         72.82         82.94         4.93 o                         
   5  11   7         15.97         15.30         2.88 o                         
   6  11   7          0.02         -1.52         2.76 o                         
  -8  12   7        103.88        125.87        10.26 o                         
  -7  12   7         59.43         58.82         4.79 o                         
  -6  12   7          0.03         -2.10         2.10 o                         
  -5  12   7         20.20         20.01         2.98 o                         
  -4  12   7        128.03        134.92         5.30 o                         
  -3  12   7        175.38        175.74         4.64 o                         
  -2  12   7          5.66          4.00         1.82 o                         
  -1  12   7         10.59          7.53         2.06 o                         
   0  12   7         65.27         64.74         3.49 o                         
   1  12   7         72.84         61.01         3.45 o                         
   2  12   7          0.06         -1.64         1.64 o                         
   3  12   7         28.43         32.27         2.76 o                         
   4  12   7         11.22          9.61         2.37 o                         
   5  12   7          3.45          4.89         3.47 o                         
  -7  13   7          2.86          1.87         3.08 o                         
  -6  13   7          8.47          5.70         2.65 o                         
  -5  13   7         16.30         16.20         4.50 o                         
  -4  13   7          3.63         -0.20         2.14 o                         
  -3  13   7          3.47          5.37         2.01 o                         
  -2  13   7          0.11          0.71         1.81 o                         
  -1  13   7          1.93          2.25         1.92 o                         
   0  13   7         11.09          8.68         2.21 o                         
   1  13   7         16.60         14.77         2.26 o                         
   2  13   7          4.16          4.42         2.09 o                         
   3  13   7         42.09         49.01         3.41 o                         
   4  13   7         16.72         16.04         3.73 o                         
   5  13   7         60.75         53.55         5.55 o                         
  -6  14   7          2.56         -1.38         4.46 o                         
  -5  14   7          5.63          3.45         2.77 o                         
  -4  14   7          4.96          0.65         2.65 o                         
  -3  14   7         30.25         20.86         2.65 o                         
  -2  14   7         21.21         19.84         3.34 o                         
  -1  14   7          0.00         -0.08         2.54 o                         
   0  14   7         13.30          9.58         2.44 o                         
   1  14   7         30.60         32.77         3.07 o                         
   2  14   7          0.58          0.39         2.17 o                         
   3  14   7         65.35         81.54         6.31 o                         
   4  14   7          4.77          2.90         3.67 o                         
  -5  15   7          8.54          6.64         5.14 o                         
  -4  15   7         12.17          2.60         3.43 o                         
  -3  15   7          4.95          2.44         2.89 o                         
  -2  15   7          8.67          5.28         2.49 o                         
  -1  15   7          3.24         -1.21         1.92 o                         
   0  15   7          5.46          6.07         2.40 o                         
   1  15   7         18.76         15.14         2.98 o                         
   2  15   7         29.53         34.27         4.39 o                         
   3  15   7          0.06          8.41         4.11 o                         
  -3  16   7         27.22         26.00         4.26 o                         
  -2  16   7          7.89          5.51         3.21 o                         
  -1  16   7          4.56          0.63         2.92 o                         
   0  16   7         14.72         13.11         3.74 o                         
   1  16   7          2.78          4.78         3.26 o                         
 -10   0   8          9.79          8.62         3.31 o                         
  -8   0   8          4.14          0.70         2.15 o                         
  -6   0   8          1.80          0.25         1.75 o                         
  -4   0   8         64.19         52.25         2.50 o                         
  -2   0   8        106.82        109.39         3.08 o                         
   0   0   8        428.19        442.73         7.23 o                         
   2   0   8         21.68         17.69         1.78 o                         
   4   0   8         69.67         67.45         2.89 o                         
   6   0   8         16.31         12.73         2.44 o                         
   8   0   8          6.30          3.53         2.84 o                         
 -11   1   8          5.56          1.28         2.72 o                         
 -10   1   8        115.28        106.36         4.27 o                         
  -9   1   8         78.57         78.83         3.77 o                         
  -8   1   8          0.29          0.91         1.57 o                         
  -7   1   8          3.26          3.50         1.44 o                         
  -6   1   8        370.48        352.49         6.36 o                         
  -5   1   8         14.00         19.26         1.29 o                         
  -4   1   8        200.04        182.27         3.08 o                         
  -3   1   8          0.00         -0.60         0.60 o                         
  -2   1   8          4.87          1.29         0.63 o                         
  -1   1   8         44.89         44.60         1.33 o                         
   0   1   8          2.83          2.15         0.55 o                         
   1   1   8         50.88         48.70         1.70 o                         
   2   1   8          7.31          5.34         0.96 o                         
   3   1   8        281.55        270.60         3.93 o                         
   4   1   8         22.98         22.34         1.38 o                         
   5   1   8         94.87         88.35         2.40 o                         
   6   1   8          0.21         -1.30         1.30 o                         
   7   1   8          9.82          7.99         1.80 o                         
   8   1   8          0.48         -0.31         1.94 o                         
 -11   2   8          4.98          2.89         4.63 o                         
 -10   2   8          4.31          2.27         2.26 o                         
  -9   2   8        125.57        132.79         6.61 o                         
  -8   2   8          2.78         -0.14         1.52 o                         
  -7   2   8         17.94         16.78         1.78 o                         
  -6   2   8          3.66          2.33         1.26 o                         
  -5   2   8       1340.73       1187.98        13.06 o                         
  -4   2   8         34.26         27.11         1.29 o                         
  -3   2   8          1.04         -0.52         0.68 o                         
  -2   2   8         29.01         31.68         1.40 o                         
  -1   2   8        397.08        411.61         4.70 o                         
   0   2   8        106.55        109.53         1.98 o                         
   1   2   8        101.68        105.38         2.17 o                         
   2   2   8          2.91          1.36         0.85 o                         
   3   2   8         95.01        107.80         2.40 o                         
   4   2   8          0.10          0.83         0.90 o                         
   5   2   8         21.00         24.51         1.46 o                         
   6   2   8         25.26         19.52         1.76 o                         
   7   2   8         22.11         18.94         2.24 o                         
   8   2   8         81.90         82.87         4.62 o                         
 -10   3   8         14.60         12.70         2.86 o                         
  -9   3   8          0.00          0.47         2.08 o                         
  -8   3   8         43.51         49.55         3.52 o                         
  -7   3   8         19.87         18.89         2.38 o                         
  -6   3   8         21.65         20.71         2.19 o                         
  -5   3   8        103.76         95.55         2.98 o                         
  -4   3   8         60.68         86.58         2.45 o                         
  -3   3   8         39.10         40.70         1.71 o                         
  -2   3   8         27.58         27.41         1.40 o                         
  -1   3   8        712.61        710.01         8.33 o                         
   0   3   8       1030.99        961.50        11.37 o                         
   1   3   8          2.52          1.84         0.89 o                         
   2   3   8         13.08         12.37         1.34 o                         
   3   3   8         12.90          6.22         1.11 o                         
   4   3   8        315.45        290.07         4.80 o                         
   5   3   8          2.10          1.96         1.17 o                         
   6   3   8          5.78          5.39         1.68 o                         
   7   3   8         16.08         12.44         2.48 o                         
   8   3   8         12.32         14.64         3.49 o                         
 -10   4   8          3.22         -2.45         2.45 o                         
  -9   4   8          6.30          7.42         2.76 o                         
  -8   4   8         15.95         18.46         3.08 o                         
  -7   4   8          7.11          6.41         2.75 o                         
  -6   4   8         55.10         44.19         2.39 o                         
  -5   4   8        324.43        285.94         5.27 o                         
  -4   4   8        110.15        110.54         2.71 o                         
  -3   4   8        150.86        150.93         2.89 o                         
  -2   4   8         72.75         79.97         2.23 o                         
  -1   4   8          0.32          0.15         0.80 o                         
   0   4   8          9.17          9.96         1.15 o                         
   1   4   8         34.73         40.30         1.75 o                         
   2   4   8          8.39          6.15         1.25 o                         
   3   4   8         25.87         24.40         1.78 o                         
   4   4   8        270.63        254.59         4.70 o                         
   5   4   8          6.76          5.35         1.51 o                         
   6   4   8         22.99         22.66         2.31 o                         
   7   4   8          4.95          8.12         2.75 o                         
   8   4   8          4.48          3.47         3.17 o                         
 -10   5   8          0.12          0.38         2.80 o                         
  -9   5   8        149.78        157.87         5.77 o                         
  -8   5   8        274.58        296.33         7.79 o                         
  -7   5   8         35.32         34.26         2.83 o                         
  -6   5   8         54.09         41.62         2.39 o                         
  -5   5   8          0.06         -1.16         1.16 o                         
  -4   5   8        951.07        912.74        10.69 o                         
  -3   5   8          2.42          3.63         1.02 o                         
  -2   5   8        116.30        118.92         3.01 o                         
  -1   5   8        248.32        240.62         4.07 o                         
   0   5   8         50.80         50.84         2.03 o                         
   1   5   8         88.56         83.51         2.55 o                         
   2   5   8          4.38          3.98         1.19 o                         
   3   5   8          0.43          1.14         1.17 o                         
   4   5   8         78.64         82.55         3.09 o                         
   5   5   8         38.25         37.79         2.57 o                         
   6   5   8          3.21         -0.20         1.71 o                         
   7   5   8          1.22         -1.74         2.48 o                         
   8   5   8          0.75         -2.04         3.26 o                         
 -10   6   8          2.75          5.57         4.02 o                         
  -9   6   8          2.95         -0.11         4.80 o                         
  -8   6   8          8.28          9.95         2.51 o                         
  -7   6   8          8.30          3.86         2.33 o                         
  -6   6   8        122.96        116.28         3.65 o                         
  -5   6   8        102.27         82.70         3.21 o                         
  -4   6   8         17.23         12.28         1.49 o                         
  -3   6   8        103.66        101.05         2.83 o                         
  -2   6   8        378.24        377.06         5.96 o                         
  -1   6   8       1169.01       1124.03        13.94 o                         
   0   6   8        149.09        141.95         3.82 o                         
   1   6   8          0.45         -1.11         1.11 o                         
   2   6   8         41.30         35.11         1.86 o                         
   3   6   8        229.16        192.50         4.23 o                         
   4   6   8          5.75          7.06         1.63 o                         
   5   6   8          0.12         -0.66         1.73 o                         
   6   6   8         12.33         12.26         3.06 o                         
   7   6   8          4.70          4.08         3.29 o                         
 -10   7   8          3.98         -3.63         3.63 o                         
  -9   7   8          3.15          2.01         3.17 o                         
  -8   7   8          7.27          3.28         3.18 o                         
  -7   7   8         32.92         31.71         3.23 o                         
  -6   7   8          0.92         -0.38         1.61 o                         
  -5   7   8          0.05         -1.38         1.38 o                         
  -4   7   8          3.35          1.90         1.26 o                         
  -3   7   8        385.38        386.60         6.21 o                         
  -2   7   8          5.22          5.07         1.27 o                         
  -1   7   8         29.49         33.68         1.95 o                         
   0   7   8         12.45          7.82         1.36 o                         
   1   7   8        135.86        145.18         4.66 o                         
   2   7   8          0.37         -1.09         1.09 o                         
   3   7   8          0.63          1.61         1.36 o                         
   4   7   8          9.83          7.30         1.76 o                         
   5   7   8          0.11         -1.94         1.94 o                         
   6   7   8          5.10          4.11         2.24 o                         
   7   7   8          0.10         -2.66         3.05 o                         
  -9   8   8         18.58         14.30         3.91 o                         
  -8   8   8        123.63        133.72         6.21 o                         
  -7   8   8         15.45         27.03         3.27 o                         
  -6   8   8        202.94        186.91         5.06 o                         
  -5   8   8         29.96         23.51         2.22 o                         
  -4   8   8         50.62         53.29         2.57 o                         
  -3   8   8        533.64        540.30         8.01 o                         
  -2   8   8        374.05        359.97         6.02 o                         
  -1   8   8         14.21         16.39         1.74 o                         
   0   8   8         35.28         31.89         2.15 o                         
   1   8   8        111.76        103.16         3.33 o                         
   2   8   8          1.44          2.60         1.36 o                         
   3   8   8          0.07         -1.26         1.26 o                         
   4   8   8          9.87         12.30         1.87 o                         
   5   8   8         29.92         37.45         3.13 o                         
   6   8   8         26.30         21.89         3.12 o                         
   7   8   8         21.59         22.72         4.27 o                         
  -9   9   8         21.53         21.39         4.07 o                         
  -8   9   8          0.02          0.84         2.62 o                         
  -7   9   8         35.99         48.44         4.08 o                         
  -6   9   8         62.22         58.32         3.26 o                         
  -5   9   8         27.42         23.34         2.43 o                         
  -4   9   8          0.38         -1.31         1.31 o                         
  -3   9   8         96.30        100.42         3.40 o                         
  -2   9   8        225.44        232.49         4.72 o                         
  -1   9   8         15.01         14.84         1.80 o                         
   0   9   8          3.39          0.89         1.32 o                         
   1   9   8          9.96          7.14         1.49 o                         
   2   9   8         63.18         51.81         2.73 o                         
   3   9   8          0.28         -0.44         1.88 o                         
   4   9   8          3.94          1.73         1.74 o                         
   5   9   8         16.78         15.84         2.45 o                         
   6   9   8          0.00          0.28         2.32 o                         
  -8  10   8          3.44          2.90         3.41 o                         
  -7  10   8          0.08         -1.92         2.21 o                         
  -6  10   8          6.27          3.98         2.16 o                         
  -5  10   8         15.98         14.32         2.37 o                         
  -4  10   8         17.70         15.03         2.23 o                         
  -3  10   8         74.41         70.16         3.03 o                         
  -2  10   8        191.20        194.30         4.40 o                         
  -1  10   8         22.08         26.89         2.20 o                         
   0  10   8          0.13         -0.67         1.47 o                         
   1  10   8          9.10          5.66         1.73 o                         
   2  10   8         78.23         80.01         3.38 o                         
   3  10   8          4.40          3.59         1.81 o                         
   4  10   8          2.65          0.38         1.94 o                         
   5  10   8         15.33         20.52         2.78 o                         
   6  10   8          1.41          1.64         2.82 o                         
  -8  11   8         35.09         45.68         4.78 o                         
  -7  11   8         99.31         92.04         4.91 o                         
  -6  11   8          5.98          4.96         2.23 o                         
  -5  11   8          1.31         -1.99         1.99 o                         
  -4  11   8        135.59        149.23         4.91 o                         
  -3  11   8        137.41        135.78         4.03 o                         
  -2  11   8        110.37        111.24         3.84 o                         
  -1  11   8        138.67        146.83         4.83 o                         
   0  11   8         11.01         12.76         1.94 o                         
   1  11   8         18.76         13.66         2.10 o                         
   2  11   8          8.01          7.23         1.89 o                         
   3  11   8         25.89         24.70         2.37 o                         
   4  11   8         61.12         67.27         6.17 o                         
   5  11   8          6.55          3.20         3.24 o                         
  -7  12   8          3.48         -0.48         2.93 o                         
  -6  12   8          6.14          7.28         2.50 o                         
  -5  12   8          0.00         -0.63         2.22 o                         
  -4  12   8          2.97          4.34         2.31 o                         
  -3  12   8          0.41         -0.92         1.73 o                         
  -2  12   8         25.97         30.28         2.55 o                         
  -1  12   8          0.00         -1.73         1.73 o                         
   0  12   8         64.90         57.82         3.27 o                         
   1  12   8          1.69         -1.67         1.67 o                         
   2  12   8         17.03         21.80         2.65 o                         
   3  12   8         13.24         15.88         2.45 o                         
   4  12   8         29.46         31.31         5.99 o                         
   5  12   8          7.14          3.43         3.65 o                         
  -6  13   8          0.75          2.05         3.07 o                         
  -5  13   8         37.49         35.34         3.64 o                         
  -4  13   8          4.01          0.52         2.48 o                         
  -3  13   8        113.19        110.93         4.44 o                         
  -2  13   8        184.19        198.49        10.29 o                         
  -1  13   8          2.42          2.49         2.04 o                         
   0  13   8          5.46          3.53         2.09 o                         
   1  13   8          0.29         -1.46         2.00 o                         
   2  13   8         46.86         50.66         3.47 o                         
   3  13   8          0.68          1.97         2.76 o                         
   4  13   8         37.18         47.66         8.95 o                         
  -5  14   8          5.62          7.71         3.63 o                         
  -4  14   8         10.49          6.95         3.27 o                         
  -3  14   8          1.40          1.26         2.29 o                         
  -2  14   8         28.63         30.13         2.98 o                         
  -1  14   8         60.62         64.49         4.36 o                         
   0  14   8         26.95         24.14         3.70 o                         
   1  14   8          0.09          0.52         2.39 o                         
   2  14   8         22.91         29.12         3.77 o                         
   3  14   8        171.88        197.13        13.23 o                         
  -4  15   8          0.27         -2.61         3.30 o                         
  -3  15   8         28.57         22.21         5.53 o                         
  -2  15   8          0.56         -2.52         2.52 o                         
  -1  15   8         21.47         25.17         3.96 o                         
   0  15   8          0.07          4.07         3.27 o                         
   1  15   8         17.41         13.39         3.72 o                         
  -9   0   9         10.05          6.21         2.80 o                         
  -7   0   9        285.34        302.16         8.70 o                         
  -5   0   9         86.78         70.28         3.15 o                         
  -3   0   9        383.45        267.38         5.69 o                         
  -1   0   9        264.91        261.32         5.45 o                         
   1   0   9       4092.04       4045.48        63.17 o                         
   3   0   9         16.46         15.12         1.98 o                         
   5   0   9        326.25        325.38         7.03 o                         
   7   0   9          0.50         -0.17         2.42 o                         
 -10   1   9         15.18         10.46         2.98 o                         
  -9   1   9         14.88         14.40         2.60 o                         
  -8   1   9         47.46         55.25         3.37 o                         
  -7   1   9          0.69          2.05         1.40 o                         
  -6   1   9         10.51         10.41         1.52 o                         
  -5   1   9         21.80         13.90         1.21 o                         
  -4   1   9         27.14         20.15         1.33 o                         
  -3   1   9         15.72         15.14         1.31 o                         
  -2   1   9        126.05        128.82         2.45 o                         
  -1   1   9         59.51         55.79         1.74 o                         
   0   1   9        195.93        181.27         3.52 o                         
   1   1   9         94.73        100.00         2.38 o                         
   2   1   9          0.36          0.09         0.96 o                         
   3   1   9          0.51         -0.93         0.93 o                         
   4   1   9         27.93         25.91         1.60 o                         
   5   1   9         34.23         35.37         1.87 o                         
   6   1   9          1.68          1.26         1.73 o                         
   7   1   9          1.25          1.77         2.04 o                         
 -10   2   9          0.48         -1.74         2.89 o                         
  -9   2   9         67.94         67.71         4.36 o                         
  -8   2   9         71.98         75.00         5.21 o                         
  -7   2   9         71.22         73.95         4.02 o                         
  -6   2   9          3.41          1.21         2.14 o                         
  -5   2   9          1.40          4.42         1.17 o                         
  -4   2   9         21.76         15.41         1.37 o                         
  -3   2   9          2.39          1.28         0.95 o                         
  -2   2   9         24.78         25.81         1.49 o                         
  -1   2   9        188.50        180.07         3.50 o                         
   0   2   9          5.17          6.00         0.90 o                         
   1   2   9         21.73         20.14         1.64 o                         
   2   2   9         23.64         30.04         1.84 o                         
   3   2   9          0.01         -0.56         1.17 o                         
   4   2   9          9.98         10.43         1.58 o                         
   5   2   9          1.57          1.99         1.44 o                         
   6   2   9         55.94         62.09         4.19 o                         
   7   2   9          0.12         -0.20         2.46 o                         
 -10   3   9          0.16         -0.80         2.79 o                         
  -9   3   9          0.06          3.19         2.63 o                         
  -8   3   9         29.10         29.76         3.16 o                         
  -7   3   9          1.48          2.25         2.07 o                         
  -6   3   9         26.08         23.67         2.22 o                         
  -5   3   9         50.08         40.42         1.96 o                         
  -4   3   9        935.42        776.93         9.74 o                         
  -3   3   9          2.06         -0.08         0.95 o                         
  -2   3   9          7.87          6.54         1.08 o                         
  -1   3   9         88.25         82.47         2.41 o                         
   0   3   9       2426.10       2303.42        24.06 o                         
   1   3   9          0.22         -1.09         1.09 o                         
   2   3   9        232.14        242.42         4.59 o                         
   3   3   9          6.44          6.98         1.46 o                         
   4   3   9         98.98         81.54         3.16 o                         
   5   3   9         16.02         16.04         1.86 o                         
   6   3   9          4.71          6.65         2.15 o                         
   7   3   9         17.37         14.43         3.24 o                         
 -10   4   9         16.86         14.75         3.47 o                         
  -9   4   9         51.35         56.26         4.28 o                         
  -8   4   9         36.33         35.77         3.37 o                         
  -7   4   9         27.65         29.44         2.94 o                         
  -6   4   9         29.91         24.13         2.08 o                         
  -5   4   9         28.75         28.04         2.19 o                         
  -4   4   9         30.74         26.83         1.67 o                         
  -3   4   9          3.01          0.97         0.99 o                         
  -2   4   9         19.31         22.38         1.53 o                         
  -1   4   9          0.04         -0.97         0.97 o                         
   0   4   9         84.77         86.85         3.52 o                         
   1   4   9         18.65         12.31         1.65 o                         
   2   4   9         34.75         38.56         2.19 o                         
   3   4   9         10.58         12.89         1.64 o                         
   4   4   9         14.53         18.95         1.92 o                         
   5   4   9         36.38         33.64         2.56 o                         
   6   4   9         36.08         36.50         2.86 o                         
   7   4   9          4.25          4.16         3.13 o                         
 -10   5   9          2.62          1.40         2.93 o                         
  -9   5   9         16.08         26.32         3.23 o                         
  -8   5   9         33.92         40.07         3.67 o                         
  -7   5   9          0.10         -0.84         1.79 o                         
  -6   5   9         93.31         82.47         3.53 o                         
  -5   5   9        185.64        153.40         3.89 o                         
  -4   5   9        220.69        202.23         3.88 o                         
  -3   5   9         11.09         12.60         1.50 o                         
  -2   5   9          8.96          6.32         1.18 o                         
  -1   5   9         37.40         35.87         1.93 o                         
   0   5   9         86.03         90.93         2.75 o                         
   1   5   9         19.37         24.41         1.70 o                         
   2   5   9         96.39         88.82         3.76 o                         
   3   5   9          2.60          1.22         1.38 o                         
   4   5   9          6.48          8.74         1.60 o                         
   5   5   9          1.20         -0.50         1.70 o                         
   6   5   9          0.13         -1.57         1.57 o                         
   7   5   9         27.12         24.87         4.30 o                         
 -10   6   9         11.86         15.00         9.31 o                         
  -9   6   9         32.07         30.20         5.47 o                         
  -8   6   9          1.45         -2.57         2.57 o                         
  -7   6   9          0.07         -0.73         1.98 o                         
  -6   6   9          2.14          1.80         1.69 o                         
  -5   6   9        248.24        225.27         5.31 o                         
  -4   6   9         10.80         10.21         1.55 o                         
  -3   6   9        310.10        291.98         5.18 o                         
  -2   6   9         18.73         17.34         1.81 o                         
  -1   6   9        585.01        565.66         8.64 o                         
   0   6   9          0.11          1.43         1.19 o                         
   1   6   9         63.72         64.29         2.71 o                         
   2   6   9          1.50         -1.38         1.38 o                         
   3   6   9         54.40         43.18         2.65 o                         
   4   6   9         17.00         16.92         2.09 o                         
   5   6   9          2.86          0.78         2.01 o                         
   6   6   9         27.00         25.05         3.03 o                         
   7   6   9         10.97         12.37         4.43 o                         
  -9   7   9          9.21          7.86         4.05 o                         
  -8   7   9         64.19         76.29         4.82 o                         
  -7   7   9          0.29         -1.52         2.36 o                         
  -6   7   9         24.93         24.59         2.48 o                         
  -5   7   9          6.18          5.06         1.77 o                         
  -4   7   9         88.10         91.39         3.39 o                         
  -3   7   9        188.98        184.06         4.06 o                         
  -2   7   9         14.80         13.75         1.63 o                         
  -1   7   9          0.03          1.76         1.29 o                         
   0   7   9         11.78         11.67         1.61 o                         
   1   7   9         15.06         12.59         1.85 o                         
   2   7   9          3.90          3.01         1.57 o                         
   3   7   9         26.79         28.48         2.36 o                         
   4   7   9          1.84          1.25         1.72 o                         
   5   7   9         59.73         61.59         3.87 o                         
   6   7   9         13.20         16.35         3.43 o                         
  -9   8   9          0.15         -3.52         3.52 o                         
  -8   8   9         15.62         25.67         3.57 o                         
  -7   8   9         70.73         71.61         4.64 o                         
  -6   8   9          0.67         -1.37         1.79 o                         
  -5   8   9         33.25         33.43         2.70 o                         
  -4   8   9         62.91         66.30         2.95 o                         
  -3   8   9         73.95         69.09         2.93 o                         
  -2   8   9         45.50         42.16         2.34 o                         
  -1   8   9          1.97         -0.30         1.43 o                         
   0   8   9          0.65         -0.57         1.32 o                         
   1   8   9         28.25         35.87         2.33 o                         
   2   8   9         24.11         18.15         2.14 o                         
   3   8   9          8.37          3.98         1.78 o                         
   4   8   9          0.11         -0.68         1.77 o                         
   5   8   9         17.65         25.46         3.00 o                         
   6   8   9         33.93         41.81         4.28 o                         
  -8   9   9          8.81          9.59         3.28 o                         
  -7   9   9          3.56          3.77         2.46 o                         
  -6   9   9         20.28         20.61         2.62 o                         
  -5   9   9         19.93         19.53         2.40 o                         
  -4   9   9          2.08          1.59         1.59 o                         
  -3   9   9         52.91         57.73         2.86 o                         
  -2   9   9          0.63          2.31         1.62 o                         
  -1   9   9          4.54          1.73         1.62 o                         
   0   9   9         30.88         37.11         2.48 o                         
   1   9   9          4.67          0.12         1.42 o                         
   2   9   9          2.72          0.72         1.74 o                         
   3   9   9          1.42          0.20         1.74 o                         
   4   9   9         11.44          7.33         2.38 o                         
   5   9   9          0.03         -2.38         2.47 o                         
   6   9   9          0.11         -1.29         4.78 o                         
  -8  10   9         73.11        102.32         6.48 o                         
  -7  10   9          0.39          1.56         2.72 o                         
  -6  10   9         27.33         22.47         2.80 o                         
  -5  10   9          0.02         -1.62         1.93 o                         
  -4  10   9         53.35         60.98         3.59 o                         
  -3  10   9         13.99         11.10         1.87 o                         
  -2  10   9        139.11        149.63         5.27 o                         
  -1  10   9         50.16         55.34         3.35 o                         
   0  10   9         20.99         22.51         2.29 o                         
   1  10   9          2.26          1.57         1.74 o                         
   2  10   9         32.32         30.77         3.19 o                         
   3  10   9         13.88         13.97         2.26 o                         
   4  10   9          7.45          7.91         2.25 o                         
   5  10   9         47.19         56.86         6.45 o                         
  -7  11   9         21.73         21.86         5.25 o                         
  -6  11   9         32.11         38.13         3.65 o                         
  -5  11   9         27.06         30.84         3.15 o                         
  -4  11   9         39.76         46.98         3.37 o                         
  -3  11   9         10.35          6.44         1.86 o                         
  -2  11   9        190.55        192.09         7.28 o                         
  -1  11   9          1.38          2.66         1.87 o                         
   0  11   9          0.08         -0.28         1.68 o                         
   1  11   9          4.71          1.17         1.80 o                         
   2  11   9          9.40          7.34         2.49 o                         
   3  11   9          1.88          6.76         2.19 o                         
   4  11   9        189.19        262.09        18.85 o                         
  -7  12   9          0.46          3.84         3.99 o                         
  -6  12   9          8.57          6.62         3.31 o                         
  -5  12   9          4.58          2.40         2.70 o                         
  -4  12   9         55.61         65.88         5.68 o                         
  -3  12   9          0.46         -1.01         1.79 o                         
  -2  12   9         69.90         68.76         3.57 o                         
  -1  12   9         30.98         30.06         2.67 o                         
   0  12   9         11.98         14.64         2.31 o                         
   1  12   9         13.97          7.13         2.16 o                         
   2  12   9         18.95         20.67         2.82 o                         
   3  12   9          8.16          8.27         2.64 o                         
   4  12   9         12.68         20.40         4.20 o                         
  -6  13   9          3.67          6.09         3.68 o                         
  -5  13   9          6.62          3.12         4.68 o                         
  -4  13   9          3.70          0.55         2.73 o                         
  -3  13   9         42.87         49.40         3.62 o                         
  -2  13   9          2.50          5.43         2.22 o                         
  -1  13   9        130.06        151.81         7.52 o                         
   0  13   9         15.41         19.21         3.16 o                         
   1  13   9          1.47          0.17         2.05 o                         
   2  13   9         24.67         19.62         3.52 o                         
   3  13   9        135.58        144.44        20.46 o                         
  -4  14   9          0.14          0.71         3.26 o                         
  -3  14   9          5.44          6.95         3.54 o                         
  -2  14   9          5.06          7.09         2.77 o                         
  -1  14   9         28.48         17.99         3.09 o                         
   0  14   9          6.52          2.20         3.15 o                         
   1  14   9         19.00         15.98         4.14 o                         
   2  14   9         31.86         28.63         4.76 o                         
  -2  15   9          4.38          3.75         3.24 o                         
  -1  15   9         30.66         32.52         4.38 o                         
 -10   0  10         73.13         73.25         8.72 o                         
  -8   0  10          2.94          7.81         3.19 o                         
  -6   0  10          1.89         -1.64         1.64 o                         
  -4   0  10        343.21        281.52         6.18 o                         
  -2   0  10        240.57        226.59         5.31 o                         
   0   0  10        272.69        260.48         6.39 o                         
   2   0  10         62.58         62.21         3.27 o                         
   4   0  10          0.65          2.08         1.92 o                         
   6   0  10          8.56          7.74         3.86 o                         
 -10   1  10          0.09         -3.01         3.01 o                         
  -9   1  10         26.90         31.34         3.48 o                         
  -8   1  10          4.86          7.31         2.46 o                         
  -7   1  10         67.85         70.80         3.94 o                         
  -6   1  10         60.58         56.15         3.42 o                         
  -5   1  10         17.23         12.10         1.71 o                         
  -4   1  10        144.39        114.70         3.03 o                         
  -3   1  10         77.92         60.25         2.38 o                         
  -2   1  10          8.70          9.12         1.25 o                         
  -1   1  10         10.49          8.44         1.41 o                         
   0   1  10         68.62         66.51         2.84 o                         
   1   1  10        184.08        179.09         4.71 o                         
   2   1  10         74.19         84.88         3.18 o                         
   3   1  10          3.00          2.85         1.41 o                         
   4   1  10         18.19         17.71         1.92 o                         
   5   1  10         24.52         18.70         1.99 o                         
   6   1  10         22.55         22.13         2.99 o                         
   7   1  10         13.18         13.44         3.45 o                         
 -10   2  10         21.50         20.62         4.11 o                         
  -9   2  10         14.95         13.73         2.93 o                         
  -8   2  10         95.38        100.03         4.99 o                         
  -7   2  10         23.62         22.36         2.82 o                         
  -6   2  10          0.43         -1.56         1.56 o                         
  -5   2  10         73.19         54.41         2.36 o                         
  -4   2  10        160.04        124.45         3.21 o                         
  -3   2  10          7.43          7.04         1.23 o                         
  -2   2  10        136.35        121.22         2.84 o                         
  -1   2  10         34.66         38.29         2.10 o                         
   0   2  10         86.84         81.94         3.10 o                         
   1   2  10        350.97        360.04         6.24 o                         
   2   2  10        271.70        265.49         5.28 o                         
   3   2  10          0.77         -0.68         1.34 o                         
   4   2  10          0.00         -0.14         1.40 o                         
   5   2  10         38.24         36.44         2.57 o                         
   6   2  10         37.19         34.30         3.44 o                         
   7   2  10          1.68          4.08         3.17 o                         
 -10   3  10          1.55         -0.37         3.31 o                         
  -9   3  10         15.87         11.04         2.98 o                         
  -8   3  10         60.16         66.43         4.31 o                         
  -7   3  10          0.34          0.64         2.76 o                         
  -6   3  10         46.88         45.03         3.12 o                         
  -5   3  10          0.78         -0.73         1.14 o                         
  -4   3  10         46.69         41.62         2.05 o                         
  -3   3  10        216.42        196.77         3.81 o                         
  -2   3  10         13.39          8.05         1.27 o                         
  -1   3  10          4.24          4.58         1.22 o                         
   0   3  10        284.95        278.01         5.51 o                         
   1   3  10        159.02        165.86         3.82 o                         
   2   3  10        434.15        441.09         7.36 o                         
   3   3  10         15.97         11.83         2.55 o                         
   4   3  10        107.03         95.00         3.53 o                         
   5   3  10          0.95          0.14         1.60 o                         
   6   3  10         53.88         59.03         4.09 o                         
 -10   4  10          0.66         -8.07         8.07 o                         
  -9   4  10         10.74          7.14         2.94 o                         
  -8   4  10          0.98          3.88         2.49 o                         
  -7   4  10          4.06          3.35         2.22 o                         
  -6   4  10          0.21         -1.43         1.43 o                         
  -5   4  10         42.10         35.68         2.32 o                         
  -4   4  10         26.05         25.60         1.93 o                         
  -3   4  10         24.89         21.57         1.63 o                         
  -2   4  10         32.98         30.62         1.80 o                         
  -1   4  10         80.04         72.50         3.07 o                         
   0   4  10          0.48          1.83         1.15 o                         
   1   4  10         48.42         41.57         2.29 o                         
   2   4  10         29.23         28.97         2.17 o                         
   3   4  10          0.96          0.98         1.51 o                         
   4   4  10         18.19         16.51         2.16 o                         
   5   4  10          2.61          0.48         1.77 o                         
   6   4  10          0.53          1.32         2.42 o                         
  -9   5  10         41.87         55.02         4.92 o                         
  -8   5  10         97.93        102.13         5.31 o                         
  -7   5  10          8.42          5.14         2.04 o                         
  -6   5  10         11.31         12.93         1.94 o                         
  -5   5  10          3.71          0.19         1.45 o                         
  -4   5  10        127.51        126.44         3.24 o                         
  -3   5  10        116.18        115.15         3.11 o                         
  -2   5  10         25.66         30.19         1.94 o                         
  -1   5  10          6.03          4.53         1.20 o                         
   0   5  10        104.51        106.25         3.05 o                         
   1   5  10        105.72         96.45         3.26 o                         
   2   5  10        133.10        155.53         3.93 o                         
   3   5  10         83.26         83.82         3.43 o                         
   4   5  10         17.39         13.58         2.09 o                         
   5   5  10          3.16          4.18         2.37 o                         
   6   5  10         52.17         61.39         6.30 o                         
  -9   6  10          2.32          6.46         3.88 o                         
  -8   6  10         16.65         16.05         3.65 o                         
  -7   6  10         34.93         44.49         3.88 o                         
  -6   6  10          2.77          2.16         1.91 o                         
  -5   6  10         21.09         13.97         2.14 o                         
  -4   6  10          0.14          0.86         1.66 o                         
  -3   6  10        206.27        197.84         4.40 o                         
  -2   6  10         11.22          8.20         1.62 o                         
  -1   6  10        133.61        132.42         3.75 o                         
   0   6  10          0.87          0.49         1.29 o                         
   1   6  10         32.94         27.77         2.21 o                         
   2   6  10         36.22         37.06         2.63 o                         
   3   6  10        116.47        107.63         4.03 o                         
   4   6  10         17.35         18.62         2.48 o                         
   5   6  10          1.58          3.08         2.41 o                         
   6   6  10          1.07          0.96         3.49 o                         
  -9   7  10         12.26         13.70         4.50 o                         
  -8   7  10         12.87         13.45         3.57 o                         
  -7   7  10         83.08         99.00         5.38 o                         
  -6   7  10         12.06         15.01         2.41 o                         
  -5   7  10         35.21         38.09         3.33 o                         
  -4   7  10         80.00         76.41         3.09 o                         
  -3   7  10          9.75         10.49         1.67 o                         
  -2   7  10          4.63          4.74         2.31 o                         
  -1   7  10         18.88         18.20         1.96 o                         
   0   7  10        105.90        105.37         3.70 o                         
   1   7  10         11.66         11.33         2.38 o                         
   2   7  10          1.32          0.67         1.48 o                         
   3   7  10         71.64         79.78         3.69 o                         
   4   7  10          7.01          6.00         2.09 o                         
   5   7  10         13.03          6.37         2.73 o                         
   6   7  10         12.90         21.77         4.41 o                         
  -8   8  10         34.61         37.39         4.67 o                         
  -7   8  10        142.85        169.93         6.80 o                         
  -6   8  10          0.17         -2.02         2.02 o                         
  -5   8  10         31.68         28.67         2.92 o                         
  -4   8  10         21.55         21.97         2.12 o                         
  -3   8  10        447.73        468.75         7.95 o                         
  -2   8  10         41.44         45.00         2.72 o                         
  -1   8  10          4.10          3.37         1.51 o                         
   0   8  10          1.15         -0.41         1.35 o                         
   1   8  10          5.04         11.02         1.84 o                         
   2   8  10        119.66        122.56         4.65 o                         
   3   8  10         14.31         16.64         2.70 o                         
   4   8  10         43.91         46.02         3.13 o                         
   5   8  10        230.71        293.90        14.80 o                         
  -8   9  10          4.56          5.85         3.51 o                         
  -7   9  10          0.54         -0.48         2.57 o                         
  -6   9  10         26.73         23.37         2.77 o                         
  -5   9  10          7.09          0.07         2.10 o                         
  -4   9  10         20.02         20.14         2.45 o                         
  -3   9  10          1.29          2.50         1.72 o                         
  -2   9  10        124.71        131.85         5.24 o                         
  -1   9  10         43.04         43.97         2.99 o                         
   0   9  10         11.14         15.72         2.09 o                         
   1   9  10         17.99         21.50         2.25 o                         
   2   9  10          0.04         -1.76         1.76 o                         
   3   9  10         43.69         47.69         3.14 o                         
   4   9  10          2.76          1.51         2.37 o                         
   5   9  10         15.34         23.96         4.12 o                         
  -7  10  10         35.12         39.50         4.55 o                         
  -6  10  10          5.99          2.88         2.47 o                         
  -5  10  10          0.42         -1.89         2.01 o                         
  -4  10  10         37.07         37.14         3.25 o                         
  -3  10  10         62.63         62.48         4.18 o                         
  -2  10  10         53.72         50.04         3.03 o                         
  -1  10  10         51.41         51.28         3.06 o                         
   0  10  10         30.13         35.58         3.38 o                         
   1  10  10          6.11          5.09         1.86 o                         
   2  10  10          0.03         -1.89         1.89 o                         
   3  10  10         50.15         50.95         3.40 o                         
   4  10  10        117.82        132.31         9.37 o                         
  -7  11  10         25.64         28.94         4.19 o                         
  -6  11  10         45.41         48.23         3.90 o                         
  -5  11  10          0.07         -0.65         2.26 o                         
  -4  11  10          5.18          2.17         3.73 o                         
  -3  11  10          0.03         -1.87         1.87 o                         
  -2  11  10         86.55         86.17         3.92 o                         
  -1  11  10         18.83         14.93         2.28 o                         
   0  11  10         20.02         24.37         2.57 o                         
   1  11  10          7.40          7.92         2.23 o                         
   2  11  10         23.43         20.11         2.94 o                         
   3  11  10         74.36         81.92         6.34 o                         
  -6  12  10          1.24         -2.82         2.82 o                         
  -5  12  10          1.01          0.72         3.03 o                         
  -4  12  10          0.16         -2.62         2.74 o                         
  -3  12  10          0.98         -2.00         2.00 o                         
  -2  12  10         47.62         51.09         4.75 o                         
  -1  12  10          6.84          2.02         2.25 o                         
   0  12  10          1.92          1.80         1.97 o                         
   1  12  10          5.28          0.91         2.43 o                         
   2  12  10         38.14         36.60         4.24 o                         
   3  12  10          6.89         12.64         3.36 o                         
  -5  13  10         42.43         49.32         5.54 o                         
  -4  13  10          4.83         -3.82         3.82 o                         
  -3  13  10          0.37          1.72         4.25 o                         
  -2  13  10         36.19         32.10         3.72 o                         
  -1  13  10          0.27          6.35         2.98 o                         
   0  13  10          0.04          0.64         2.85 o                         
   1  13  10          5.68          3.36         3.31 o                         
  -3  14  10          4.48         -4.68         7.58 o                         
  -2  14  10          9.29          5.03         3.43 o                         
  -1  14  10        127.07        134.23        12.01 o                         
  -9   0  11          5.50          4.05         4.23 o                         
  -7   0  11        218.51        269.72        15.99 o                         
  -5   0  11         57.59         57.38         4.07 o                         
  -3   0  11        608.93        492.94        11.77 o                         
  -1   0  11        187.63        189.90        10.45 o                         
   1   0  11       1152.28       1124.41        36.85 o                         
   3   0  11         16.38         13.58         3.24 o                         
   5   0  11         72.84         58.85         5.14 o                         
  -9   1  11          1.97          3.39         3.57 o                         
  -8   1  11         36.98         37.18         4.51 o                         
  -7   1  11         50.02         54.23         4.84 o                         
  -6   1  11         13.87          9.78         2.52 o                         
  -5   1  11         10.14          9.78         1.66 o                         
  -4   1  11         18.80         17.49         1.81 o                         
  -3   1  11         36.14         34.55         2.22 o                         
  -2   1  11         15.82         13.07         1.59 o                         
  -1   1  11         17.30         14.95         1.83 o                         
   0   1  11         94.26         83.04         3.41 o                         
   1   1  11          2.24          8.85         1.83 o                         
   2   1  11        133.83        144.55         4.66 o                         
   3   1  11          3.44          2.92         1.73 o                         
   4   1  11          4.65          4.92         2.09 o                         
   5   1  11          3.16          3.59         1.98 o                         
   6   1  11          0.86          6.98         3.65 o                         
  -9   2  11         30.96         33.65         3.88 o                         
  -8   2  11         22.76         22.37         2.94 o                         
  -7   2  11          2.64         -0.66         2.01 o                         
  -6   2  11         49.71         55.15         4.75 o                         
  -5   2  11          0.71          2.60         1.33 o                         
  -4   2  11         12.84         14.85         1.62 o                         
  -3   2  11         80.01         68.88         2.71 o                         
  -2   2  11          0.96          1.98         1.25 o                         
  -1   2  11         27.96         27.31         2.08 o                         
   0   2  11          4.93          6.41         1.62 o                         
   1   2  11        260.92        256.52         5.55 o                         
   2   2  11         93.12        101.43         3.89 o                         
   3   2  11          8.59          4.39         1.74 o                         
   4   2  11          3.08         -0.25         1.73 o                         
   5   2  11         12.71          7.01         2.01 o                         
   6   2  11         27.86         34.87         4.73 o                         
  -9   3  11         20.24         19.62         3.36 o                         
  -8   3  11         11.29         17.47         3.00 o                         
  -7   3  11         14.16         15.71         2.98 o                         
  -6   3  11         69.52         84.86         4.40 o                         
  -5   3  11          0.93         -1.36         1.36 o                         
  -4   3  11         47.54         31.65         1.97 o                         
  -3   3  11         91.23         77.08         2.77 o                         
  -2   3  11        177.16        161.54         3.77 o                         
  -1   3  11         43.82         39.67         2.30 o                         
   0   3  11         39.91         33.96         2.34 o                         
   1   3  11         34.36         34.87         2.46 o                         
   2   3  11        255.44        256.14         5.53 o                         
   3   3  11          0.62          1.88         1.68 o                         
   4   3  11          0.03         -1.05         1.69 o                         
   5   3  11          9.29          6.68         2.31 o                         
   6   3  11          0.03          0.20         3.67 o                         
  -9   4  11         29.40         24.87         4.06 o                         
  -8   4  11          0.13         -0.57         2.37 o                         
  -7   4  11         12.15         13.35         2.81 o                         
  -6   4  11        107.26        111.84         5.20 o                         
  -5   4  11         19.10         17.51         2.08 o                         
  -4   4  11         32.96         32.96         2.07 o                         
  -3   4  11          0.31          0.50         1.26 o                         
  -2   4  11          8.42          4.60         1.88 o                         
  -1   4  11          0.09          0.03         1.31 o                         
   0   4  11          0.58          0.83         1.44 o                         
   1   4  11         17.87         17.89         2.02 o                         
   2   4  11         18.90         20.13         2.07 o                         
   3   4  11          0.75         -0.32         1.55 o                         
   4   4  11          4.52          2.91         1.80 o                         
   5   4  11         18.75         15.14         2.55 o                         
  -9   5  11          3.28         -3.78         3.78 o                         
  -8   5  11        101.59         94.73         5.91 o                         
  -7   5  11          0.43         -2.08         2.69 o                         
  -6   5  11          7.58          8.76         2.05 o                         
  -5   5  11          6.46          6.72         2.96 o                         
  -4   5  11        105.00        100.26         3.43 o                         
  -3   5  11         68.74         57.58         2.71 o                         
  -2   5  11         86.86         92.92         3.41 o                         
  -1   5  11         39.96         37.73         2.36 o                         
   0   5  11         40.70         36.83         2.74 o                         
   1   5  11         45.74         43.93         2.84 o                         
   2   5  11          6.15          5.08         1.87 o                         
   3   5  11         58.37         62.16         3.26 o                         
   4   5  11         53.39         47.79         3.29 o                         
   5   5  11         19.93         22.45         3.61 o                         
  -8   6  11         56.22         72.15         5.89 o                         
  -7   6  11          8.00         11.40         3.16 o                         
  -6   6  11          4.90          2.29         2.02 o                         
  -5   6  11         41.91         41.79         3.90 o                         
  -4   6  11          1.66         -0.21         1.49 o                         
  -3   6  11         31.42         25.12         2.19 o                         
  -2   6  11         85.83         87.56         3.62 o                         
  -1   6  11         37.21         37.32         2.44 o                         
   0   6  11          5.95          8.79         1.99 o                         
   1   6  11         22.11         24.31         2.29 o                         
   2   6  11         14.68         11.32         2.04 o                         
   3   6  11        225.36        242.63         5.77 o                         
   4   6  11          8.21          6.12         2.31 o                         
   5   6  11         38.08         38.62         4.95 o                         
  -8   7  11          3.78          7.40         6.94 o                         
  -7   7  11         60.98         61.33         4.61 o                         
  -6   7  11         13.90          8.89         2.71 o                         
  -5   7  11         15.86         13.01         2.79 o                         
  -4   7  11          7.57          5.99         1.81 o                         
  -3   7  11         76.45         86.55         3.58 o                         
  -2   7  11         14.85         12.57         1.92 o                         
  -1   7  11          3.53          3.22         1.75 o                         
   0   7  11         51.17         52.28         3.28 o                         
   1   7  11         16.70         22.36         2.28 o                         
   2   7  11         35.71         37.84         2.85 o                         
   3   7  11         16.53         18.44         2.51 o                         
   4   7  11         95.02         87.40         4.32 o                         
   5   7  11         82.99         84.50         6.03 o                         
  -8   8  11         13.92         10.39         3.77 o                         
  -7   8  11         30.47         32.60         5.02 o                         
  -6   8  11          9.18          9.18         2.56 o                         
  -5   8  11          2.00          0.20         2.46 o                         
  -4   8  11          0.72         -0.71         1.82 o                         
  -3   8  11         17.71          9.78         2.32 o                         
  -2   8  11         39.58         33.70         3.47 o                         
  -1   8  11         37.59         42.00         2.95 o                         
   0   8  11          1.99          1.41         1.66 o                         
   1   8  11         68.16         75.68         4.54 o                         
   2   8  11         60.18         60.51         3.43 o                         
   3   8  11        118.98        122.91         4.72 o                         
   4   8  11          0.03          5.80         2.73 o                         
  -7   9  11         29.46         36.13         4.66 o                         
  -6   9  11          1.13          1.15         2.23 o                         
  -5   9  11          5.25          0.33         2.29 o                         
  -4   9  11          0.16         -2.13         2.13 o                         
  -3   9  11         20.73         25.83         2.47 o                         
  -2   9  11        168.23        164.74         5.60 o                         
  -1   9  11         19.09         18.59         2.36 o                         
   0   9  11          7.09          6.38         1.86 o                         
   1   9  11          4.75          4.27         1.98 o                         
   2   9  11         47.22         50.08         3.30 o                         
   3   9  11          2.46          3.10         2.49 o                         
   4   9  11         73.36         81.54         6.59 o                         
  -7  10  11          0.35         -3.90         3.90 o                         
  -6  10  11          1.53          0.65         2.64 o                         
  -5  10  11          0.55         -3.05         3.05 o                         
  -4  10  11         38.81         48.36         3.86 o                         
  -3  10  11          3.77         -1.54         2.00 o                         
  -2  10  11         50.61         59.81         3.51 o                         
  -1  10  11         38.75         38.88         3.49 o                         
   0  10  11         32.50         41.42         3.46 o                         
   1  10  11          1.40          3.07         2.12 o                         
   2  10  11          0.38          1.99         2.53 o                         
   3  10  11         34.56         34.68         4.13 o                         
  -6  11  11         33.61         42.87         4.36 o                         
  -5  11  11          2.22         -1.03         2.55 o                         
  -4  11  11         23.55         23.65         3.71 o                         
  -3  11  11          6.37          5.14         2.24 o                         
  -2  11  11         36.82         35.99         3.14 o                         
  -1  11  11         13.95          7.16         2.26 o                         
   0  11  11        129.96        157.32         5.51 o                         
   1  11  11          5.43          7.44         3.17 o                         
   2  11  11          0.89          3.47         3.18 o                         
  -5  12  11          2.46          2.89         4.82 o                         
  -4  12  11          0.95         -1.65         3.35 o                         
  -3  12  11          1.64         -2.53         2.53 o                         
  -2  12  11          0.51          2.41         2.75 o                         
  -1  12  11         84.04         84.59         6.25 o                         
   0  12  11          0.01         -0.64         2.88 o                         
   1  12  11          3.14         -1.33         2.71 o                         
  -2  13  11          5.48         -3.29         3.95 o                         
  -1  13  11         88.25         94.66        10.80 o                         
  -8   0  12          4.34          8.59         5.28 o                         
  -6   0  12          4.33          0.34         4.08 o                         
  -4   0  12         11.96         10.02         3.25 o                         
  -2   0  12         35.05         38.22         5.21 o                         
   0   0  12          0.10          2.09         3.04 o                         
   2   0  12         67.61         65.59         7.09 o                         
   4   0  12          1.81         -1.41         4.19 o                         
  -9   1  12          0.02         -3.63         3.63 o                         
  -8   1  12          1.96          4.81         3.34 o                         
  -7   1  12        106.04        116.92         7.02 o                         
  -6   1  12         21.25         20.43         3.71 o                         
  -5   1  12         15.57         15.10         2.02 o                         
  -4   1  12          3.75          1.84         1.61 o                         
  -3   1  12         42.02         49.79         2.84 o                         
  -2   1  12         15.33         13.54         2.22 o                         
  -1   1  12          0.59          0.87         1.76 o                         
   0   1  12          0.44         -1.66         1.66 o                         
   1   1  12          2.14          2.77         2.48 o                         
   2   1  12        115.91        119.14         6.37 o                         
   3   1  12         14.04         17.07         3.86 o                         
   4   1  12          8.12          6.21         3.06 o                         
   5   1  12         14.18         13.73         3.95 o                         
  -9   2  12         12.73         14.71         4.96 o                         
  -8   2  12         18.31         27.99         4.61 o                         
  -7   2  12          2.33          0.58         2.74 o                         
  -6   2  12         11.18         16.44         4.90 o                         
  -5   2  12         28.80         32.19         2.72 o                         
  -4   2  12          4.81          3.09         1.58 o                         
  -3   2  12          2.22          1.64         1.63 o                         
  -2   2  12         24.75         24.26         3.26 o                         
  -1   2  12         40.81         46.71         3.30 o                         
   0   2  12          3.95          4.83         1.96 o                         
   1   2  12          4.36          6.80         2.17 o                         
   2   2  12          3.64          9.05         2.35 o                         
   3   2  12         18.05         20.16         2.77 o                         
   4   2  12          0.03         -1.44         2.19 o                         
   5   2  12         19.94         12.19         3.39 o                         
  -9   3  12          0.34         -1.51         4.48 o                         
  -8   3  12          3.80          3.70         2.90 o                         
  -7   3  12          7.53          4.34         2.51 o                         
  -6   3  12         15.59         15.85         2.86 o                         
  -5   3  12          0.22         -0.39         1.75 o                         
  -4   3  12         98.08         98.56         3.33 o                         
  -3   3  12          2.63          1.17         1.44 o                         
  -2   3  12         85.87         75.58         3.21 o                         
  -1   3  12          0.09         -1.26         1.26 o                         
   0   3  12         54.96         52.17         2.97 o                         
   1   3  12         27.71         30.62         2.57 o                         
   2   3  12        149.80        159.94         5.01 o                         
   3   3  12         22.55         25.21         2.61 o                         
   4   3  12         16.22         15.64         2.67 o                         
   5   3  12         31.23         31.40         3.74 o                         
  -8   4  12         17.30         12.85         3.54 o                         
  -7   4  12         34.79         53.13         4.31 o                         
  -6   4  12         11.97         20.73         3.05 o                         
  -5   4  12         76.31         80.88         3.77 o                         
  -4   4  12          5.90          4.75         1.49 o                         
  -3   4  12          0.12         -1.29         1.29 o                         
  -2   4  12         15.44         15.53         1.81 o                         
  -1   4  12          0.24         -1.51         1.51 o                         
   0   4  12         19.93         19.17         2.18 o                         
   1   4  12         25.27         22.61         2.30 o                         
   2   4  12         38.54         46.96         3.08 o                         
   3   4  12        132.80        151.63         4.99 o                         
   4   4  12          1.80         -0.12         2.10 o                         
   5   4  12         19.66         21.92         6.44 o                         
  -8   5  12          0.18         -3.81         4.27 o                         
  -7   5  12         37.13         38.00         6.07 o                         
  -6   5  12         21.22         21.35         3.03 o                         
  -5   5  12         59.24         62.93         3.79 o                         
  -4   5  12          0.62         -1.56         1.56 o                         
  -3   5  12          4.01          2.13         1.61 o                         
  -2   5  12         83.73         97.21         3.72 o                         
  -1   5  12          4.60          5.95         1.85 o                         
   0   5  12          0.09         -1.81         1.81 o                         
   1   5  12         30.58         34.41         2.83 o                         
   2   5  12         44.77         53.13         3.51 o                         
   3   5  12         10.03          9.85         2.36 o                         
   4   5  12          0.02          0.48         2.32 o                         
  -8   6  12         12.25          7.23         4.36 o                         
  -7   6  12          3.04          0.41         3.13 o                         
  -6   6  12         59.81         82.43         4.42 o                         
  -5   6  12          7.46          5.41         2.24 o                         
  -4   6  12          0.50         -0.30         1.80 o                         
  -3   6  12          1.35         -0.13         1.82 o                         
  -2   6  12          4.78          1.38         1.61 o                         
  -1   6  12         18.46         16.10         2.31 o                         
   0   6  12        111.38        109.68         5.63 o                         
   1   6  12          2.40         -0.35         1.91 o                         
   2   6  12          3.90          2.56         2.23 o                         
   3   6  12         68.85         69.59         3.95 o                         
   4   6  12          1.94          1.68         2.66 o                         
  -7   7  12         35.68         47.00         7.14 o                         
  -6   7  12          1.27         -0.68         2.26 o                         
  -5   7  12         71.39         66.03         3.92 o                         
  -4   7  12          1.88          1.55         1.98 o                         
  -3   7  12         47.40         59.50         3.20 o                         
  -2   7  12         13.93          7.34         1.92 o                         
  -1   7  12          4.27          3.94         2.05 o                         
   0   7  12         49.49         53.40         3.52 o                         
   1   7  12        106.47        110.73         4.83 o                         
   2   7  12          0.78          2.62         2.25 o                         
   3   7  12          0.16         -1.69         3.26 o                         
   4   7  12         13.78         12.97         4.83 o                         
  -7   8  12        133.30        138.93         7.44 o                         
  -6   8  12         16.65         18.20         3.20 o                         
  -5   8  12          4.98          0.60         3.00 o                         
  -4   8  12          9.42          5.62         2.26 o                         
  -3   8  12        126.11        137.99         5.12 o                         
  -2   8  12         44.36         38.90         2.82 o                         
  -1   8  12         13.34         10.51         2.21 o                         
   0   8  12         29.39         32.13         3.07 o                         
   1   8  12         40.57         63.27         4.50 o                         
   2   8  12          1.16          0.88         2.66 o                         
   3   8  12         46.28         50.05         4.39 o                         
  -6   9  12          1.67         -1.37         2.67 o                         
  -5   9  12         11.17         19.70         3.23 o                         
  -4   9  12          0.02         -2.96         2.96 o                         
  -3   9  12          0.26          0.90         1.97 o                         
  -2   9  12         39.55         35.94         3.24 o                         
  -1   9  12         34.71         30.54         2.91 o                         
   0   9  12          9.01          9.08         2.42 o                         
   1   9  12          7.55          9.58         3.48 o                         
   2   9  12         10.32          8.06         3.02 o                         
  -5  10  12          0.10          0.15         2.95 o                         
  -4  10  12         79.63         87.39         5.94 o                         
  -3  10  12         30.07         23.93         4.95 o                         
  -2  10  12         21.43         16.64         2.90 o                         
  -1  10  12          0.21         -2.34         2.80 o                         
   0  10  12         51.93         58.15         5.20 o                         
   1  10  12          0.15          3.80         2.88 o                         
   2  10  12         23.80         17.34         3.79 o                         
  -4  11  12          0.66         -0.13         3.19 o                         
  -3  11  12          7.61          8.42         2.73 o                         
  -2  11  12         49.85         50.77         4.79 o                         
  -1  11  12         51.77         48.88         5.48 o                         
   0  11  12          0.68          0.99         3.32 o                         
  -7   0  13          2.69          3.75         6.95 o                         
  -5   0  13         10.50          9.75         2.92 o                         
  -3   0  13        208.27        189.14         9.60 o                         
  -1   0  13          2.04         -0.71         2.62 o                         
   1   0  13         91.02         91.42        10.05 o                         
   3   0  13         45.93         50.83         5.74 o                         
  -8   1  13          0.66         -3.62         3.62 o                         
  -7   1  13         32.27         39.49         4.88 o                         
  -6   1  13          8.39         13.78         3.43 o                         
  -5   1  13         14.59         19.14         2.50 o                         
  -4   1  13         26.09         28.14         2.50 o                         
  -3   1  13          5.86          2.00         1.68 o                         
  -2   1  13          3.08         -1.82         1.82 o                         
  -1   1  13         22.72         20.02         2.60 o                         
   0   1  13          2.27          2.36         1.88 o                         
   1   1  13         17.31         18.58         2.73 o                         
   2   1  13        158.82        161.73         5.91 o                         
   3   1  13          0.30          1.22         2.23 o                         
   4   1  13          1.08          5.16         3.16 o                         
  -8   2  13          0.94         -2.24         3.61 o                         
  -7   2  13          0.11         -2.56         3.00 o                         
  -6   2  13          5.20          6.73         3.34 o                         
  -5   2  13          1.14          1.79         2.17 o                         
  -4   2  13         23.25         25.97         2.54 o                         
  -3   2  13          1.95          1.63         1.87 o                         
  -2   2  13         15.59         10.89         2.41 o                         
  -1   2  13         25.62         30.48         3.04 o                         
   0   2  13          2.96          2.48         2.02 o                         
   1   2  13         36.80         35.53         3.31 o                         
   2   2  13         16.10         18.05         2.88 o                         
   3   2  13         51.09         61.73         4.99 o                         
   4   2  13          0.11         -2.74         2.74 o                         
  -8   3  13         21.21         16.62         4.48 o                         
  -7   3  13         48.13         56.29         5.41 o                         
  -6   3  13         37.88         56.78         5.24 o                         
  -5   3  13         18.63         17.19         3.52 o                         
  -4   3  13          1.60          0.33         2.53 o                         
  -3   3  13          5.96          5.42         2.20 o                         
  -2   3  13         57.93         54.13         3.67 o                         
  -1   3  13          5.81          1.10         1.96 o                         
   0   3  13          6.73          4.41         2.24 o                         
   1   3  13         28.69         29.60         3.20 o                         
   2   3  13         53.55         43.78         3.73 o                         
   3   3  13          3.71          7.53         4.20 o                         
   4   3  13         36.05         49.00         5.12 o                         
  -7   4  13         24.42         32.28         4.77 o                         
  -6   4  13        324.25        377.26        11.68 o                         
  -5   4  13          4.16         -1.47         2.08 o                         
  -4   4  13         16.12         15.54         2.65 o                         
  -3   4  13         26.89         29.40         2.46 o                         
  -2   4  13         92.71        106.96         4.56 o                         
  -1   4  13         96.50         98.62         4.44 o                         
   0   4  13          0.84         -1.88         1.88 o                         
   1   4  13         27.19         27.03         2.77 o                         
   2   4  13         24.11         32.16         3.30 o                         
   3   4  13         84.96         79.74         5.89 o                         
  -7   5  13          8.68         14.51         4.32 o                         
  -6   5  13         60.13         77.95         5.40 o                         
  -5   5  13          0.07         -1.91         1.91 o                         
  -4   5  13          7.81          6.61         1.96 o                         
  -3   5  13          1.38         -0.50         2.04 o                         
  -2   5  13          1.31          2.33         1.96 o                         
  -1   5  13          4.24          4.46         2.15 o                         
   0   5  13         10.43         10.21         2.35 o                         
   1   5  13          0.05          1.76         2.24 o                         
   2   5  13        132.88        153.13         9.94 o                         
   3   5  13         30.25         40.50         4.68 o                         
  -7   6  13         34.61         31.01         5.06 o                         
  -6   6  13          0.31         -2.56         2.56 o                         
  -5   6  13         37.32         46.13         3.71 o                         
  -4   6  13          9.05         12.98         2.37 o                         
  -3   6  13          1.23          0.40         1.78 o                         
  -2   6  13          2.02          0.25         2.07 o                         
  -1   6  13         32.95         20.65         2.64 o                         
   0   6  13         10.06         10.50         2.39 o                         
   1   6  13          0.33          0.86         2.21 o                         
   2   6  13          0.00          1.94         2.77 o                         
   3   6  13         21.04         16.87         4.68 o                         
  -6   7  13         17.13         18.43         3.58 o                         
  -5   7  13         27.54         30.24         3.51 o                         
  -4   7  13          1.62         -0.43         2.14 o                         
  -3   7  13         78.26         92.54         4.03 o                         
  -2   7  13          9.74          9.84         2.43 o                         
  -1   7  13          2.45          0.85         2.12 o                         
   0   7  13         16.51         23.77         2.86 o                         
   1   7  13          2.84          4.42         2.82 o                         
   2   7  13          0.11          0.95         3.26 o                         
  -6   8  13          0.37          4.44         3.75 o                         
  -5   8  13          0.33         -2.69         2.69 o                         
  -4   8  13          6.02          3.04         2.57 o                         
  -3   8  13          0.55          1.71         2.00 o                         
  -2   8  13          8.84          8.00         2.39 o                         
  -1   8  13          8.65          4.55         2.63 o                         
   0   8  13          8.24          1.58         3.18 o                         
   1   8  13         22.32         22.36         3.89 o                         
  -5   9  13          3.91          2.21         3.42 o                         
  -4   9  13         40.79         40.72         4.56 o                         
  -3   9  13          1.30         -1.37         2.27 o                         
  -2   9  13          2.15          0.87         2.59 o                         
  -1   9  13         15.31         12.22         3.76 o                         
   0   9  13          4.58         -0.60         3.31 o                         
   1   9  13         18.42         15.18         4.88 o                         
  -3  10  13          8.94          5.12         2.89 o                         
  -2  10  13          9.01          4.10         2.97 o                         
  -1  10  13         28.77         44.16         6.58 o                         
  -6   0  14        214.02        285.38        14.27 o                         
  -4   0  14          4.50          9.74         3.74 o                         
  -2   0  14          9.19          8.36         3.79 o                         
   0   0  14          3.87          3.90         5.27 o                         
   2   0  14         33.18         35.95         6.07 o                         
  -7   1  14         24.27         22.94         8.44 o                         
  -6   1  14         46.79         63.36         6.56 o                         
  -5   1  14        166.99        203.04         6.59 o                         
  -4   1  14         39.45         39.51         3.46 o                         
  -3   1  14         44.16         43.46         4.18 o                         
  -2   1  14         10.39          6.63         2.44 o                         
  -1   1  14        100.91        115.60         5.40 o                         
   0   1  14         53.25         56.59         4.29 o                         
   1   1  14          2.26          0.32         2.85 o                         
   2   1  14          1.40          2.59         3.09 o                         
  -7   2  14          0.04         -3.47         3.47 o                         
  -6   2  14         17.86         14.89         4.05 o                         
  -5   2  14         27.62         35.70         5.01 o                         
  -4   2  14          3.68          4.67         2.32 o                         
  -3   2  14          1.75          0.11         2.10 o                         
  -2   2  14         11.49         13.84         2.71 o                         
  -1   2  14          8.27          5.11         2.46 o                         
   0   2  14          9.83          9.79         2.61 o                         
   1   2  14         15.91         13.70         3.34 o                         
   2   2  14          1.06          3.42         2.79 o                         
  -7   3  14        121.76        154.42        12.63 o                         
  -6   3  14         29.98         38.96         4.95 o                         
  -5   3  14          2.61          3.37         2.82 o                         
  -4   3  14          0.24         -0.24         2.12 o                         
  -3   3  14          1.41         -1.95         1.95 o                         
  -2   3  14         47.55         47.34         3.68 o                         
  -1   3  14          0.66          1.26         2.17 o                         
   0   3  14          1.51         -1.14         2.12 o                         
   1   3  14          4.04          6.36         3.03 o                         
   2   3  14          6.94          9.56         3.31 o                         
  -6   4  14        123.60        145.08        10.25 o                         
  -5   4  14         15.83         20.96         5.32 o                         
  -4   4  14          0.20         -2.42         2.42 o                         
  -3   4  14          0.10          0.77         2.42 o                         
  -2   4  14        129.61        130.44         6.25 o                         
  -1   4  14          0.68          0.65         2.44 o                         
   0   4  14          4.28          6.00         3.74 o                         
   1   4  14          2.44          7.55         3.96 o                         
   2   4  14          0.23          1.14         3.65 o                         
  -6   5  14         20.85         32.54         7.98 o                         
  -5   5  14          1.61          0.19         3.21 o                         
  -4   5  14          4.53         -0.64         3.49 o                         
  -3   5  14          0.28          0.56         2.42 o                         
  -2   5  14         25.42         23.19         3.23 o                         
  -1   5  14          0.30          0.91         2.56 o                         
   0   5  14         18.60         19.08         3.92 o                         
   1   5  14          3.26          1.16         4.28 o                         
  -5   6  14         50.74         57.60         5.67 o                         
  -4   6  14          1.50         -2.50         2.50 o                         
  -3   6  14         13.16         12.26         2.82 o                         
  -2   6  14          0.15         -0.31         2.35 o                         
  -1   6  14         34.02         37.23         4.05 o                         
   0   6  14          7.47         13.39         3.25 o                         
   1   6  14         10.71          9.73         3.28 o                         
  -5   7  14         14.57         15.76         6.50 o                         
  -4   7  14         20.97         21.65         3.88 o                         
  -3   7  14         25.17         29.19         3.68 o                         
  -2   7  14          1.36         -0.34         2.89 o                         
  -1   7  14          0.46         -2.49         2.50 o                         
   0   7  14          1.61          0.13         3.16 o                         
  -3   8  14          2.92          1.88         3.20 o                         
  -2   8  14          2.19          1.01         3.27 o                         
  -1   8  14          5.32          1.38         3.27 o                         
  -5   0  15         36.82         27.79         9.26 o                         
  -3   0  15          9.52          8.22         4.71 o                         
  -1   0  15          0.39         -3.35         3.35 o                         
  -5   1  15        125.00        159.54         9.08 o                         
  -4   1  15         60.50         67.12         4.64 o                         
  -3   1  15          1.61         -2.07         2.59 o                         
  -2   1  15          3.12          7.90         3.04 o                         
  -1   1  15         17.40         19.11         3.84 o                         
   0   1  15          4.08          7.72         3.38 o                         
  -5   2  15        262.15        319.88        15.51 o                         
  -4   2  15         98.89        118.29         7.09 o                         
  -3   2  15          0.11         -1.64         2.58 o                         
  -2   2  15          0.39          2.65         3.04 o                         
  -1   2  15         54.10         68.08         6.56 o                         
   0   2  15         25.10         28.82         4.25 o                         
  -5   3  15         62.82         76.98        12.79 o                         
  -4   3  15         31.04         21.16         4.13 o                         
  -3   3  15          0.01         -1.75         3.38 o                         
  -2   3  15         16.15         10.03         3.75 o                         
  -1   3  15          6.29          8.18         6.35 o                         
   0   3  15          7.04         10.51         4.14 o                         
  -4   4  15         15.60         13.41         4.25 o                         
  -3   4  15          1.99          1.06         3.46 o                         
  -2   4  15          6.43          0.74         3.62 o                         
  -1   4  15          0.49         -1.10         3.21 o                         
  -3   5  15         16.50         23.89         5.22 o                         
  -2   5  15          4.20          5.49         3.75 o                         
                                                                                
